# Supplementary material for: Lifestyle and Horizontal Gene Transfer-Mediated Evolution of Mucispirillum schaedleri, a Core Member of the Murine Gut Microbiota
Source: mSystems. 2017 Jan 31;2(1):e00171-16. doi: 10.1128/mSystems.00171-16 (PMC5285517; doi:10.1128/mSystems.00171-16)
Supplement: TABLE S2 [file sys001172082st7.xlsx]

## Sheet: metadata
Mapping_file_name	BioSample_s	Experiment_s	Library	LoadDate_s	MBases_l	MBytes_l	Run_s	SRA_Sample_s	Sample_Name_s	InsertSize_l	LibraryLayout_s	Platform_s	SRA_Study_s
AYGZv1SRR1828965.counts	SAMN00847588	SRX134832	Cecum/Qiagen	2015-03-04	325	279	SRR1828965	SRS306664	NOD501	0	SINGLE	ILLUMINA	SRP012007
AYGZv1SRR1828976.counts	SAMN00847588	SRX134833	Cecum/Qiagen/Ribominus	2015-03-04	424	362	SRR1828976	SRS306664	NOD501	0	SINGLE	ILLUMINA	SRP012007
AYGZv1SRR1828983.counts	SAMN00847588	SRX134834	Colon/Qiagen	2015-03-04	198	179	SRR1828983	SRS306664	NOD501	0	SINGLE	ILLUMINA	SRP012007
AYGZv1SRR1828989.counts	SAMN00847592	SRX134835	Cecum/Qiagen	2015-03-04	454	394	SRR1828989	SRS306668	NOD502	0	SINGLE	ILLUMINA	SRP012007
AYGZv1SRR1828991.counts	SAMN00847592	SRX134836	Cecum/Qiagen/Ribominus	2015-03-04	293	244	SRR1828991	SRS306668	NOD502	0	SINGLE	ILLUMINA	SRP012007
AYGZv1SRR1828993.counts	SAMN00847592	SRX134840	Colon/Qiagen	2015-03-04	228	206	SRR1828993	SRS306668	NOD502	0	SINGLE	ILLUMINA	SRP012007
AYGZv1SRR1828995.counts	SAMN00847593	SRX134837	Cecum/Qiagen	2015-03-04	249	220	SRR1828995	SRS306669	NOD503	0	SINGLE	ILLUMINA	SRP012007
AYGZv1SRR1828998.counts	SAMN00847593	SRX134844	Cecum/Invitrogen	2015-03-04	447	398	SRR1828998	SRS306669	NOD503	0	SINGLE	ILLUMINA	SRP012007
AYGZv1SRR1829000.counts	SAMN00847595	SRX134838	Cecum/Qiagen	2015-03-04	365	321	SRR1829000	SRS306671	NOD504	0	SINGLE	ILLUMINA	SRP012007
AYGZv1SRR1829003.counts	SAMN00847595	SRX134839	Cecum/Qiagen/Ribominus	2015-03-04	600	503	SRR1829003	SRS306671	NOD504	0	SINGLE	ILLUMINA	SRP012007
AYGZv1SRR1829005.counts	SAMN00847595	SRX134842	Colon/Qiagen	2015-03-04	340	302	SRR1829005	SRS306671	NOD504	0	SINGLE	ILLUMINA	SRP012007
AYGZv1SRR1829007.counts	SAMN00847595	SRX134845	Cecum/Invitrogen	2015-03-04	388	345	SRR1829007	SRS306671	NOD504	0	SINGLE	ILLUMINA	SRP012007
AYGZv1SRR452973.counts	SAMN00847588	SRX134832	Cecum/Qiagen	2012-08-12	106	93	SRR452973	SRS306664	NOD501	0	SINGLE	ILLUMINA	SRP012007
AYGZv1SRR452974.counts	SAMN00847588	SRX134833	Cecum/Qiagen/Ribominus	2012-08-12	162	139	SRR452974	SRS306664	NOD501	0	SINGLE	ILLUMINA	SRP012007
AYGZv1SRR452975.counts	SAMN00847588	SRX134834	Colon/Qiagen	2012-08-12	96	86	SRR452975	SRS306664	NOD501	0	SINGLE	ILLUMINA	SRP012007
AYGZv1SRR452976.counts	SAMN00847592	SRX134835	Cecum/Qiagen	2012-08-12	157	134	SRR452976	SRS306668	NOD502	0	SINGLE	ILLUMINA	SRP012007
AYGZv1SRR452977.counts	SAMN00847592	SRX134836	Cecum/Qiagen/Ribominus	2012-08-12	108	95	SRR452977	SRS306668	NOD502	0	SINGLE	ILLUMINA	SRP012007
AYGZv1SRR452978.counts	SAMN00847592	SRX134840	Colon/Qiagen	2012-08-12	83	75	SRR452978	SRS306668	NOD502	0	SINGLE	ILLUMINA	SRP012007
AYGZv1SRR452979.counts	SAMN00847593	SRX134837	Cecum/Qiagen	2012-08-12	117	103	SRR452979	SRS306669	NOD503	0	SINGLE	ILLUMINA	SRP012007
AYGZv1SRR452980.counts	SAMN00847593	SRX134844	Cecum/Invitrogen	2012-08-12	155	132	SRR452980	SRS306669	NOD503	0	SINGLE	ILLUMINA	SRP012007
AYGZv1SRR452981.counts	SAMN00847595	SRX134838	Cecum/Qiagen	2012-08-12	143	124	SRR452981	SRS306671	NOD504	0	SINGLE	ILLUMINA	SRP012007
AYGZv1SRR452982.counts	SAMN00847595	SRX134839	Cecum/Qiagen/Ribominus	2012-08-12	200	165	SRR452982	SRS306671	NOD504	0	SINGLE	ILLUMINA	SRP012007
AYGZv1SRR452983.counts	SAMN00847595	SRX134842	Colon/Qiagen	2012-08-12	123	108	SRR452983	SRS306671	NOD504	0	SINGLE	ILLUMINA	SRP012007
AYGZv1SRR452984.counts	SAMN00847595	SRX134845	Cecum/Invitrogen	2012-08-12	189	159	SRR452984	SRS306671	NOD504	0	SINGLE	ILLUMINA	SRP012007
AYGZv1SRR941141.counts	SAMN02226036	SRX326468	forestomach	2013-07-19	469	1239	SRR941141	SRS455879	mouse forestomach 1	0	SINGLE	ION_TORRENT	SRP026649
AYGZv1SRR941142.counts	SAMN02226037	SRX326469	forestomach	2013-07-19	824	2113	SRR941142	SRS462840	mouse forestomach 2	0	SINGLE	ION_TORRENT	SRP026649
AYGZv1SRR941143.counts	SAMN02226038	SRX326470	forestomach	2013-07-19	166	433	SRR941143	SRS462841	mouse forestomach 2o	0	SINGLE	ION_TORRENT	SRP026649
AYGZv1SRR941144.counts	SAMN02226039	SRX326471	forestomach	2013-07-19	548	1385	SRR941144	SRS462842	mouse forestomach 4	0	SINGLE	ION_TORRENT	SRP026649
AYGZv1SRR941145.counts	SAMN02226040	SRX326472	forestomach	2013-07-19	934	2391	SRR941145	SRS462843	mouse forestomach 5	0	SINGLE	ION_TORRENT	SRP026649
AYGZv1SRR941146.counts	SAMN02226041	SRX326448	lumen	2013-07-18	5644	4121	SRR941146	SRS462822	lumen_for_1	100	PAIRED	ILLUMINA	SRP026649
AYGZv1SRR941147.counts	SAMN02226043	SRX326449	lumen	2013-07-18	5185	3819	SRR941147	SRS462821	lumen_for_2	100	PAIRED	ILLUMINA	SRP026649
AYGZv1SRR941148.counts	SAMN02226045	SRX326450	lumen	2013-07-18	4278	3188	SRR941148	SRS462823	lumen_rev_3	100	PAIRED	ILLUMINA	SRP026649
AYGZv1SRR941149.counts	SAMN02212442	SRX326451	day1 - 1-1	2013-07-19	4559	3324	SRR941149	SRS452373	10168_ACGTT_D0MEHACXX_5_1_201204050_20120405.fastq.gz	0	PAIRED	ILLUMINA	SRP026292
AYGZv1SRR941150.counts	SAMN02212444	SRX326452	day1 - 2-1	2013-07-19	4797	3509	SRR941150	SRS462824	10169_ACTGT_D0MEHACXX_5_1_201204050_20120405.fastq.gz	0	PAIRED	ILLUMINA	SRP026292
AYGZv1SRR941151.counts	SAMN02212446	SRX326453	day1 - 3-1	2013-07-19	4714	3482	SRR941151	SRS462825	10170_ATCGT_D0MEHACXX_5_1_201204050_20120405.fastq.gz	200	PAIRED	ILLUMINA	SRP026292
AYGZv1SRR941152.counts	SAMN02212448	SRX326454	day5 - 1-1	2013-07-19	9195	6737	SRR941152	SRS462826	10171_ATGCT_D0MEHACXX_5_1_201204050_20120405.fastq.gz	200	PAIRED	ILLUMINA	SRP026292
AYGZv1SRR941153.counts	SAMN02212450	SRX326455	day5 - 2-1	2013-07-19	3892	2686	SRR941153	SRS462827	10172_CAGTT.1.fastq.gz	200	PAIRED	ILLUMINA	SRP026292
AYGZv1SRR941154.counts	SAMN02212452	SRX326456	day5 - 3-1	2013-07-19	7001	4859	SRR941154	SRS462828	10173_CATGT.1.fastq.gz	200	PAIRED	ILLUMINA	SRP026292
AYGZv1SRR941155.counts	SAMN02212454	SRX326457	day8 -1 -1	2013-07-19	3183	2234	SRR941155	SRS462829	10174_CGATT.1.fastq.gz	200	PAIRED	ILLUMINA	SRP026292
AYGZv1SRR941156.counts	SAMN02212456	SRX326458	day8 -2-1	2013-07-19	5352	3812	SRR941156	SRS462830	10175_CGTAT.1.fastq.gz	200	PAIRED	ILLUMINA	SRP026292
AYGZv1SRR941157.counts	SAMN02212458	SRX326459	day8 -3-1	2013-07-19	6366	4316	SRR941157	SRS462831	10176_GACTT_D0MEHACXX_7_1_201204050_20120405.fastq.gz	200	PAIRED	ILLUMINA	SRP026292
AYGZv1SRR941158.counts	SAMN02212460	SRX326460	day8 -4-1	2013-07-19	5177	3456	SRR941158	SRS462832	10177_GATCT.1.fastq.gz	200	PAIRED	ILLUMINA	SRP026292
AYGZv1SRR941159.counts	SAMN02212462	SRX326461	day14 -1-1	2013-07-19	4887	3295	SRR941159	SRS462833	10178_GTACT_D0MEHACXX_7_1_201204050_20120405.fastq.gz	200	PAIRED	ILLUMINA	SRP026292
AYGZv1SRR941160.counts	SAMN02212464	SRX326462	day14 -2-1	2013-07-19	4966	3421	SRR941160	SRS462834	10179_GTCAT_D0MEHACXX_7_1_201204050_20120405.fastq.gz	200	PAIRED	ILLUMINA	SRP026292
AYGZv1SRR941161.counts	SAMN02212466	SRX326463	day14 -3-1	2013-07-19	2949	2110	SRR941161	SRS462835	10180_TCAGT_D0NE4ACXX_7_1_20120323B_20120323.fastq.gz	200	PAIRED	ILLUMINA	SRP026292
AYGZv1SRR941162.counts	SAMN02212468	SRX326464	day25 -1-1	2013-07-19	3928	2756	SRR941162	SRS462836	10181_TCGAT_D0NE4ACXX_7_1_20120323B_20120323.fastq.gz	200	PAIRED	ILLUMINA	SRP026292
AYGZv1SRR941163.counts	SAMN02212470	SRX326465	day25 -2-1	2013-07-19	4306	3058	SRR941163	SRS462837	10182_TGACT_D0NE4ACXX_7_1_20120323B_20120323.fastq.gz	200	PAIRED	ILLUMINA	SRP026292
AYGZv1SRR941164.counts	SAMN02212472	SRX326466	day25 -3-1	2013-07-19	2414	1705	SRR941164	SRS462838	10183_TGCAT_D0NE4ACXX_7_1_20120323B_20120323.fastq.gz	200	PAIRED	ILLUMINA	SRP026292
AYGZv1SRR941165.counts	SAMN02212474	SRX326467	day25 -4-1	2013-07-19	1740	1223	SRR941165	SRS462839	10184_ACGTT_D0NE4ACXX_7_1_20120323B_20120323.fastq.gz	200	PAIRED	ILLUMINA	SRP026292

## Sheet: Metatranscriptome- Mapped reads
Gene	Gene product	Transcript Detected?	Median Expression Rank (from libraries with >=400 mapped reads)	AYGZv1SRR1828965	AYGZv1SRR1828976	AYGZv1SRR1828983	AYGZv1SRR1828989	AYGZv1SRR1828991	AYGZv1SRR1828993	AYGZv1SRR1828995	AYGZv1SRR1828998	AYGZv1SRR1829000	AYGZv1SRR1829003	AYGZv1SRR1829005	AYGZv1SRR1829007	AYGZv1SRR452973	AYGZv1SRR452974	AYGZv1SRR452975	AYGZv1SRR452976	AYGZv1SRR452977	AYGZv1SRR452978	AYGZv1SRR452979	AYGZv1SRR452980	AYGZv1SRR452981	AYGZv1SRR452982	AYGZv1SRR452983	AYGZv1SRR452984	AYGZv1SRR941141	AYGZv1SRR941142	AYGZv1SRR941143	AYGZv1SRR941144	AYGZv1SRR941145	AYGZv1SRR941146	AYGZv1SRR941147	AYGZv1SRR941148	AYGZv1SRR941149	AYGZv1SRR941150	AYGZv1SRR941151	AYGZv1SRR941152	AYGZv1SRR941153	AYGZv1SRR941154	AYGZv1SRR941155	AYGZv1SRR941156	AYGZv1SRR941157	AYGZv1SRR941158	AYGZv1SRR941159	AYGZv1SRR941160	AYGZv1SRR941161	AYGZv1SRR941162
AYGZv1_140016	protein of unknown function	Yes	1	374	498	157	640	279	167	672	1231	376	794	701	931	157	259	75	363	129	68	410	651	230	326	291	574	6	4	0	18	1	4	285	89	280	272	459	113	47	619	458	1338	429	271	182	394	26	11
AYGZv1_50107	exported protein of unknown function	Yes	5.5	61	58	44	35	17	30	54	112	58	107	33	110	42	28	16	34	6	19	22	59	20	75	24	50	0	0	0	0	0	0	1	3	3	2	6	3	1	7	33	55	3	10	8	23	0	0
AYGZv1_10020	Phosphoenolpyruvate carboxykinase [ATP]	Yes	8.75	10	21	6	8	2	7	18	70	28	26	82	36	5	17	1	4	3	6	7	31	12	20	52	22	0	0	0	0	0	0	0	0	1	1	0	2	0	0	0	1	0	0	1	5	0	0
AYGZv1_80035	exported protein of unknown function	Yes	10	0	353	4	4	16	2	4	58	8	2	83	21	0	158	3	2	3	0	1	20	10	2	34	13	0	0	0	0	0	0	0	0	1	0	1	0	0	1	2	1	0	0	0	0	0	0
AYGZv1_100159	arginyl-tRNA synthetase	Yes	16	62	125	0	23	52	8	26	107	4	127	26	24	55	62	0	11	34	3	11	40	3	63	7	6	0	0	0	1	0	0	0	0	0	0	2	0	0	0	0	2	1	0	0	0	0	0
AYGZv1_90078	RNA polymerase, beta prime subunit	Yes	16.25	0	51	0	11	13	2	5	60	0	10	36	46	0	12	1	9	6	2	2	16	1	3	16	16	0	0	0	0	0	0	0	0	0	0	0	0	0	1	1	0	0	0	1	1	0	0
AYGZv1_120058	protein of unknown function	Yes	16.5	0	22	0	8	0	0	0	110	0	6	16	27	0	7	1	0	0	0	0	37	1	8	14	18	0	0	0	0	0	0	0	0	0	0	0	0	0	0	0	0	0	0	0	1	0	0
AYGZv1_20018	exported protein of unknown function	Yes	24.25	0	7	0	44	3	3	5	113	2	24	26	24	0	4	0	9	1	1	2	60	5	7	14	6	0	0	0	0	0	0	0	0	0	0	0	0	0	1	1	6	1	0	1	3	0	0
AYGZv1_90025	UvrABC system protein C	Yes	27.25	0	72	0	0	22	6	1	93	2	0	16	21	3	65	0	0	3	2	0	39	0	0	9	8	0	0	0	0	0	0	0	0	0	0	0	0	0	0	1	0	0	0	1	0	0	0
AYGZv1_50006	Periplasmic nitrate reductase	Yes	28.75	0	31	4	0	0	2	2	43	0	6	41	17	0	7	1	0	0	2	5	27	2	3	20	13	0	0	0	0	0	0	0	0	0	0	0	0	0	0	0	0	0	0	0	0	0	0
AYGZv1_100035	Protein serine/threonine phosphatase	Yes	29.25	0	46	1	0	20	2	0	58	0	6	21	34	0	21	0	0	12	0	2	28	0	0	8	26	0	0	0	0	0	0	0	0	0	1	1	0	0	1	0	0	0	1	0	1	0	0
AYGZv1_50104	putative Type III restriction protein res subunit	Yes	30.25	0	78	3	4	19	6	9	28	7	18	44	14	1	56	3	0	7	1	3	17	3	4	16	9	0	0	0	0	0	0	1	1	0	0	0	0	0	0	1	1	1	3	0	1	0	0
AYGZv1_90100	conserved exported protein of unknown function	Yes	35.75	17	64	2	0	20	0	48	39	34	95	31	11	10	20	1	1	20	1	24	16	19	39	12	12	0	0	0	0	0	0	0	0	1	4	2	1	0	0	4	0	1	1	1	4	0	0
AYGZv1_120062	putative CRISPR-associated protein, Csn1 family	Yes	38	2	55	3	0	6	2	2	26	2	2	16	28	0	30	1	1	5	0	0	14	0	1	10	14	0	0	0	0	0	0	0	0	0	0	0	0	0	0	0	1	0	0	1	2	1	0
AYGZv1_20017	exported protein of unknown function	Yes	42.25	4	2	4	40	2	3	23	35	9	1	8	54	0	3	2	11	4	3	17	29	4	4	10	17	0	0	0	0	0	0	0	0	0	2	0	2	0	0	2	7	3	0	0	3	0	0
AYGZv1_120091	putative Energy-coupling factor transporter transmembrane protein EcfT	Yes	46.25	2	7	2	4	1	0	2	24	0	0	29	15	2	3	2	2	1	3	1	18	0	1	10	11	0	0	0	0	0	0	0	0	0	0	0	0	1	1	4	2	1	1	3	1	0	0
AYGZv1_90099	conserved exported protein of unknown function	Yes	46.75	12	40	4	4	30	10	28	49	14	10	11	24	3	18	4	1	14	1	3	20	4	3	5	16	0	0	0	0	0	0	0	1	1	0	3	0	0	0	1	1	1	0	0	1	0	0
AYGZv1_100036	Ubiquinone/menaquinone biosynthesis methyltransferase ubiE	Yes	50	0	47	2	4	0	0	0	29	0	22	58	13	1	23	1	4	0	2	0	22	0	11	24	5	0	0	0	0	0	0	0	0	0	0	0	0	0	0	0	0	0	0	0	0	0	0
AYGZv1_90048	protein of unknown function	Yes	51.25	0	35	0	0	0	0	12	61	0	25	4	17	0	19	3	1	2	1	2	30	0	6	2	10	0	0	0	0	0	0	0	0	0	0	0	0	0	0	0	0	0	0	0	0	0	0
AYGZv1_90134	conserved protein of unknown function	Yes	52.25	0	26	0	1	1	2	0	64	0	8	14	20	0	12	0	0	0	2	2	21	1	6	3	13	0	0	0	0	0	0	0	1	0	0	1	1	1	0	0	1	0	0	1	2	1	0
AYGZv1_100060	Pseudaminic acid synthase	Yes	53.75	0	72	0	0	6	0	0	66	0	0	12	4	0	36	0	0	4	0	0	39	0	4	7	3	0	0	0	0	0	0	0	1	0	0	0	0	0	0	0	0	0	0	0	0	0	0
AYGZv1_100040	putative Molybdopterin oxidoreductase, molybdopterin-binding subunit	Yes	55	0	49	0	0	6	2	0	44	0	6	21	13	0	19	0	0	1	1	0	16	0	1	3	6	0	0	0	0	0	0	0	0	0	0	0	0	0	0	0	0	0	0	0	0	0	0
AYGZv1_100157	conserved exported protein of unknown function	Yes	55.5	1	16	0	9	21	5	29	52	2	4	19	15	0	17	0	5	19	2	20	36	1	5	6	9	0	0	0	0	0	0	0	0	0	0	2	0	0	0	1	0	0	0	3	1	0	0
AYGZv1_100129	Cobyrinic acid A,C-diamide synthase	Yes	56.5	0	30	0	0	0	0	1	50	1	0	4	21	0	15	0	0	0	2	0	20	0	0	0	14	0	0	0	0	0	0	0	0	0	0	0	0	0	0	1	0	0	0	0	0	0	0
AYGZv1_120172	protein of unknown function	Yes	58.75	2	22	0	2	8	0	0	35	0	219	37	16	2	14	0	0	0	1	0	11	2	63	11	8	0	0	0	0	0	0	0	0	0	0	0	0	0	0	0	0	0	2	0	0	0	0
AYGZv1_80011	NADP-dependent malic enzyme	Yes	60	0	38	2	0	0	2	0	36	0	2	10	17	0	12	0	0	2	0	0	15	0	2	9	4	0	0	0	0	0	0	0	0	0	0	0	0	0	0	2	0	0	2	0	2	0	0
AYGZv1_120141	Transcription-repair coupling factor	Yes	60.5	0	20	0	0	2	1	2	33	0	8	11	63	0	10	1	1	8	0	1	13	0	5	8	16	0	0	0	0	0	0	0	0	1	0	0	0	0	0	0	0	0	2	2	0	0	0
AYGZv1_50100	4-hydroxy-tetrahydrodipicolinate reductase	Yes	62	0	4	5	1	0	0	3	31	3	3	16	18	0	6	0	0	0	0	2	11	0	4	8	11	0	0	0	0	0	0	0	0	0	0	0	0	0	0	1	1	0	1	1	1	0	0
AYGZv1_100004	putative portal protein	Yes	67	0	20	0	3	0	2	0	30	0	0	15	24	0	10	0	0	0	3	0	13	0	0	0	18	0	0	0	0	0	0	0	0	0	0	0	0	0	0	0	0	1	0	1	0	0	0
AYGZv1_90079	RNA polymerase, beta subunit	Yes	68.25	9	16	0	0	22	2	6	62	5	16	24	16	2	4	1	2	8	0	2	34	3	4	6	7	0	0	0	0	0	0	0	0	0	0	3	0	0	1	0	3	1	0	1	1	0	0
AYGZv1_100132	Porphyrin biosynthesis protein HemD [Includes: Uroporphyrinogen-III C-methyltransferase	Yes	70	0	42	0	0	2	0	0	25	6	1	25	16	0	16	0	0	3	0	0	9	2	1	16	5	0	0	0	0	0	0	0	0	0	0	0	0	0	0	0	0	0	0	0	0	0	0
AYGZv1_100158	protein of unknown function	Yes	70.5	2	45	0	9	17	2	44	42	4	150	22	5	5	15	1	4	10	1	14	19	1	125	4	7	0	0	0	0	0	0	0	0	0	0	1	1	0	0	0	0	1	0	1	0	0	0
AYGZv1_100021	exported protein of unknown function	Yes	71.75	0	42	0	0	0	0	0	31	0	8	3	36	0	9	0	0	0	0	0	12	0	2	2	8	0	0	0	0	0	0	0	0	0	0	0	0	0	0	0	0	0	1	0	0	0	0
AYGZv1_100011	putative tRNA threonylcarbamoyladenosine biosynthesis protein Gcp	Yes	73.75	0	10	0	2	12	0	0	31	0	0	13	10	0	1	0	1	5	0	0	15	1	0	8	13	0	0	0	0	0	0	0	0	0	0	0	0	0	0	0	0	0	0	0	0	0	0
AYGZv1_90110	Protein translocase subunit SecA	Yes	74.75	0	16	1	0	9	2	0	80	2	34	14	13	0	10	0	0	6	1	0	26	0	12	8	6	0	0	0	0	0	0	0	0	1	0	2	0	0	0	0	0	0	1	0	0	0	0
AYGZv1_120108	Flagellin domain protein	Yes	75.75	0	19	2	0	6	0	1	56	0	2	4	58	0	10	1	0	0	0	0	26	0	0	0	58	0	0	0	0	0	0	0	0	0	0	0	0	0	0	0	0	0	0	0	0	0	0
AYGZv1_80017	putative Nicotinate phosphoribosyltransferase	Yes	80	0	38	0	0	0	2	2	18	2	16	18	10	0	10	0	0	1	0	0	14	0	6	13	7	0	0	0	0	0	0	0	0	0	0	0	0	0	0	0	0	0	0	0	0	0	0
AYGZv1_120097	MiaB-like tRNA modifying enzyme	Yes	81.25	0	38	0	0	0	0	0	26	0	0	3	20	0	12	0	0	0	0	0	16	0	0	0	10	0	0	0	0	0	0	1	1	2	0	0	0	0	0	0	0	0	0	1	1	0	0
AYGZv1_90130	putative sulfate transporter YvdB	Yes	81.75	0	37	3	0	2	8	6	35	0	5	10	31	0	13	0	0	3	8	5	11	3	4	6	16	0	0	0	0	0	0	0	0	0	1	0	0	0	0	1	2	1	1	3	5	0	0
AYGZv1_80101	conserved membrane protein of unknown function	Yes	82.5	0	32	0	0	8	3	0	47	0	0	11	17	0	7	0	0	2	1	1	28	0	2	7	4	0	0	0	0	0	0	0	1	0	0	1	0	1	1	1	3	0	0	1	1	0	0
AYGZv1_100145	conserved exported protein of unknown function	Yes	83.25	0	90	0	0	2	0	0	19	0	8	9	13	0	57	1	0	1	1	0	9	0	2	6	8	0	0	0	0	0	0	0	0	0	0	1	0	0	0	0	0	0	0	0	0	0	0
AYGZv1_50106	Acriflavin resistance protein	Yes	83.75	0	13	0	0	5	0	2	29	0	2	25	8	0	13	1	0	4	2	0	21	0	0	13	4	0	0	0	0	0	0	0	0	0	0	0	0	1	0	0	0	0	0	0	1	0	0
AYGZv1_90033	Cytochrome c assembly protein	Yes	84.5	0	240	0	0	6	0	0	22	0	77	17	4	0	166	0	0	2	0	0	6	0	41	10	2	0	0	0	0	0	0	0	0	0	0	0	0	0	0	0	0	0	0	1	0	0	0
AYGZv1_110008	3-phosphoshikimate 1-carboxyvinyltransferase	Yes	85.25	1	27	1	0	2	0	0	35	0	0	0	14	2	7	1	0	0	0	0	15	0	0	3	9	0	0	0	0	0	0	0	0	0	0	0	0	0	0	0	0	0	0	0	1	0	0
AYGZv1_110005	Histidinol-phosphate aminotransferase 2	Yes	85.5	0	43	0	1	0	2	0	28	2	0	24	5	0	23	0	1	0	0	0	9	1	0	6	1	0	0	0	0	0	0	0	0	0	0	0	0	0	0	0	0	0	0	0	0	0	0
AYGZv1_130021	Peptide/nickel ABC transporter, substrate-binding protein	Yes	86	4	25	0	1	2	6	0	33	8	2	14	11	1	11	0	0	1	1	0	12	4	0	7	3	0	0	0	0	0	0	0	0	0	0	0	0	0	0	0	0	0	0	0	0	0	0
AYGZv1_120167	DNA gyrase, subunit B	Yes	86.75	0	48	0	0	1	0	0	17	0	8	40	9	0	24	0	1	1	1	0	5	0	1	17	3	0	0	0	0	0	0	0	0	0	0	0	0	0	0	0	0	0	0	0	0	0	0
AYGZv1_110017	adenylosuccinate synthetase	Yes	88	0	12	1	1	6	0	0	36	1	11	26	8	0	8	1	0	1	1	2	13	1	2	14	6	0	0	0	0	0	0	0	0	0	0	0	0	0	0	0	0	1	1	1	0	0	0
AYGZv1_120079	Type III restriction-modification system, restriction subunit	Yes	89	0	31	0	0	5	0	0	26	4	14	22	22	0	11	0	0	3	0	0	11	1	8	3	8	0	0	0	0	0	0	0	0	0	0	0	0	0	0	0	0	0	0	0	0	0	0
AYGZv1_100125	Phosphoglycerate mutase	Yes	90	0	77	0	2	0	0	0	33	0	0	10	4	0	56	0	0	0	0	0	22	0	0	2	2	0	0	0	0	0	0	0	0	0	0	0	0	0	0	0	0	0	0	0	0	0	0
AYGZv1_100024	protein of unknown function	Yes	91.5	0	95	0	0	2	1	0	10	0	2	54	1	0	30	0	0	0	0	0	10	0	0	7	0	0	0	0	0	0	0	0	0	0	0	0	0	0	0	0	0	0	0	0	1	0	0
AYGZv1_50012	transposase	Yes	92.25	0	26	0	5	12	2	6	43	0	2	11	16	0	6	2	5	3	4	4	12	0	0	8	1	0	0	0	0	0	0	0	0	0	0	1	0	0	1	0	1	0	1	0	0	0	0
AYGZv1_100037	Restriction endonuclease	Yes	93.25	0	25	3	0	10	8	2	44	2	0	17	13	0	6	0	0	3	0	0	15	0	1	5	6	0	0	0	0	0	0	0	0	0	0	1	0	0	0	0	0	0	0	2	1	0	0
AYGZv1_120047	conserved protein of unknown function	Yes	93.75	0	33	0	0	0	0	0	37	0	2	12	1	0	14	0	0	0	0	0	17	0	0	4	2	0	0	0	0	0	0	0	0	0	0	0	0	0	0	0	0	0	0	0	0	0	0
AYGZv1_90127	protein of unknown function	Yes	94.25	0	264	4	0	12	0	0	21	0	10	2	18	0	67	1	0	4	0	0	9	0	2	3	8	0	0	0	0	0	0	0	0	0	1	0	0	0	2	0	0	0	0	0	0	0	0
AYGZv1_120018	membrane protein of unknown function	Yes	95.25	0	46	0	0	2	0	0	20	0	0	3	12	0	22	0	0	0	0	0	10	0	0	1	13	0	0	0	0	0	0	0	0	0	0	0	0	0	0	0	0	0	0	0	0	0	0
AYGZv1_80025	ImpB/MucB/SamB family protein	Yes	96	0	39	0	0	0	2	0	49	0	1	5	5	0	21	1	1	0	0	0	13	0	0	5	2	0	0	0	0	0	0	0	0	0	0	0	0	0	0	0	0	0	0	0	0	0	0
AYGZv1_50097	protein of unknown function	Yes	97.5	0	9	2	0	0	2	25	31	4	1	9	13	0	14	0	0	0	1	13	10	1	4	1	8	0	0	0	0	0	0	0	0	0	0	1	0	0	0	2	2	1	3	2	4	0	0
AYGZv1_50018	ATP-dependent Clp protease ATP-binding subunit ClpC	Yes	98.25	0	84	0	2	0	0	0	19	0	0	17	8	0	63	1	0	0	0	0	5	0	0	11	3	0	0	0	0	0	0	0	0	0	0	1	0	0	0	0	0	0	0	1	0	0	0
AYGZv1_120045	protein of unknown function	Yes	101.5	0	42	0	2	0	0	0	31	0	0	2	14	0	13	0	0	2	0	0	10	0	0	0	5	0	0	0	0	0	0	0	0	0	0	0	0	0	0	0	0	0	0	0	1	0	0
AYGZv1_130029	membrane protein of unknown function	Yes	101.5	0	38	0	0	0	4	0	22	0	9	27	10	0	13	0	0	3	1	0	7	0	2	6	0	0	0	0	0	0	0	0	0	0	0	0	0	0	1	0	0	0	0	1	0	0	0
AYGZv1_100148	acetate kinase A and propionate kinase 2	Yes	103.5	0	8	0	0	7	2	0	10	0	2	18	12	0	3	1	0	1	1	1	12	1	2	5	15	0	0	0	0	0	0	0	0	0	0	0	0	0	0	0	0	0	0	0	0	0	0
AYGZv1_90041	aspartyl/glutamyl-tRNA(Asn/Gln) amidotransferase subunit A	Yes	107.25	0	96	0	0	2	0	0	24	0	0	0	13	0	81	0	0	0	0	0	6	0	3	1	6	0	0	0	0	0	0	0	0	0	0	0	0	0	0	0	0	0	0	0	0	0	0
AYGZv1_120166	DNA gyrase subunit A	Yes	107.75	0	14	0	2	0	0	0	58	0	2	9	13	0	7	0	0	0	0	0	13	0	0	3	9	0	0	0	0	0	0	0	0	0	0	0	0	0	0	0	0	0	0	0	0	0	0
AYGZv1_10018	Alanine--tRNA ligase	Yes	108	6	8	2	0	1	3	0	26	12	6	2	21	1	7	0	0	1	0	0	9	1	2	8	12	0	0	0	0	0	0	0	0	0	0	0	0	0	0	0	0	0	0	0	1	0	0
AYGZv1_90082	50S ribosomal subunit protein L1	Yes	108	0	72	0	0	0	1	0	26	0	2	10	1	0	32	0	0	0	0	0	12	0	1	1	3	0	0	0	0	0	0	0	0	0	0	0	1	0	0	0	0	0	0	0	0	0	0
AYGZv1_120008	protein of unknown function	Yes	109	0	31	0	0	0	0	0	37	0	0	5	2	0	27	0	0	0	0	0	9	0	0	11	0	0	0	0	0	0	0	0	0	0	0	0	0	0	0	0	0	0	0	0	0	0	0
AYGZv1_80053	DNA ligase	Yes	110.75	2	13	0	0	1	0	2	50	0	35	8	8	0	7	0	0	0	2	0	33	0	13	7	10	0	0	0	0	0	0	0	0	1	0	1	0	0	2	0	1	0	1	0	0	0	0
AYGZv1_50114	Oligopeptidase A	Yes	113.75	0	14	0	0	4	0	1	40	0	0	6	6	0	17	0	0	1	0	0	10	0	0	5	10	0	0	0	0	0	0	0	0	0	0	1	0	0	0	0	1	0	0	0	0	0	0
AYGZv1_50112	Chaperone protein HtpG	Yes	114	1	30	0	0	0	1	0	23	0	10	6	6	1	8	0	0	1	0	0	10	0	5	5	10	0	0	0	0	0	0	0	0	0	0	0	0	0	0	0	0	0	0	0	0	0	0
AYGZv1_90144	putative 4Fe-4S ferredoxin iron-sulfur binding domain-containing protein	Yes	114.25	0	52	0	6	7	0	8	4	0	0	19	2	0	22	0	4	3	0	2	7	0	1	8	2	0	0	0	0	0	1	1	0	2	0	0	0	0	0	0	0	1	1	0	0	0	0
AYGZv1_120155	protein of unknown function	Yes	115.25	0	26	0	0	0	0	0	39	0	0	1	13	0	11	0	0	0	0	0	10	0	0	1	4	0	0	0	0	0	0	0	0	0	0	0	0	0	0	0	0	0	0	0	0	0	0
AYGZv1_100058	Protein translocase subunit SecD	Yes	115.75	0	85	0	0	8	0	1	16	0	4	7	8	0	35	0	0	3	0	0	11	0	5	7	5	0	0	0	0	0	0	0	0	0	0	0	1	0	0	0	0	0	0	0	1	0	0
AYGZv1_50004	Nitrite reductase (Cytochrome ammonia-forming)	Yes	115.75	0	32	0	0	18	0	0	3	0	2	7	8	0	18	0	0	13	0	0	2	0	0	8	9	0	0	0	0	0	0	0	0	0	0	0	0	0	0	0	0	0	0	0	0	0	0
AYGZv1_120068	exported protein of unknown function	Yes	117.5	0	17	0	0	0	0	0	29	0	2	12	9	0	9	1	0	0	0	0	7	0	1	8	6	0	0	0	0	0	0	0	0	0	0	1	0	0	0	0	0	1	0	1	0	0	0
AYGZv1_120127	putative Ribonuclease J	Yes	118	0	12	2	0	0	1	2	26	0	8	9	18	0	6	0	0	0	1	2	7	0	3	6	9	0	0	0	0	0	0	0	0	0	0	0	0	1	0	0	2	0	1	2	1	0	0
AYGZv1_120154	Lytic transglycosylase, catalytic	Yes	118.5	42	2	0	0	6	0	0	18	0	0	13	14	12	3	0	0	4	0	0	3	0	1	8	7	0	0	0	0	0	0	0	0	1	1	0	0	0	0	0	1	0	0	2	1	0	0
AYGZv1_130013	exported protein of unknown function	Yes	119.75	0	30	0	2	4	0	0	27	0	0	4	6	0	23	0	2	0	0	0	9	0	0	0	6	0	0	0	0	0	0	0	0	0	0	0	0	0	0	0	0	0	0	0	0	0	0
AYGZv1_100063	protein of unknown function	Yes	122.5	0	49	0	2	2	0	0	11	0	0	19	3	0	30	1	0	0	0	0	5	0	0	4	7	0	0	0	0	0	0	0	0	0	0	0	0	0	0	0	0	0	1	0	0	0	0
AYGZv1_50045	putative Type I site-specific deoxyribonuclease	Yes	123.75	0	70	0	0	0	2	2	23	0	7	10	9	0	20	1	0	1	1	0	9	0	6	0	3	0	0	0	0	0	0	0	0	1	0	0	0	0	0	0	0	0	0	0	0	0	0
AYGZv1_90077	Flagellar L-ring protein	Yes	124	0	73	0	0	0	0	0	17	0	2	4	0	0	18	0	0	2	0	0	9	0	1	5	7	0	0	0	0	0	0	0	0	0	0	0	0	0	0	0	0	0	0	1	0	0	0
AYGZv1_50068	protein of unknown function	Yes	125	0	21	0	0	0	0	2	19	0	2	27	17	0	7	0	1	2	0	0	8	0	0	6	6	0	0	0	0	0	0	0	0	0	0	0	0	0	0	0	0	0	0	0	1	0	0
AYGZv1_50098	protein of unknown function	Yes	125.25	0	4	0	4	0	12	7	23	2	0	65	14	1	1	3	0	2	2	2	8	3	0	33	4	0	0	0	0	0	0	0	0	2	0	0	0	0	0	1	0	2	1	0	0	0	0
AYGZv1_100156	Protoporphyrinogen oxidase	Yes	127.5	6	14	0	4	18	4	0	26	0	3	14	6	0	8	0	4	9	1	4	11	0	5	10	3	0	0	0	0	1	0	0	0	0	1	2	0	0	0	1	2	0	4	1	0	0	0
AYGZv1_80062	Nucleotidyl transferase	Yes	127.5	0	16	0	0	0	0	0	17	2	0	15	19	0	8	0	0	0	0	0	12	1	0	6	4	0	0	0	0	0	0	0	0	0	0	0	0	0	0	0	0	0	0	0	0	0	0
AYGZv1_90095	Glutamate--tRNA ligase 1	Yes	127.75	0	73	0	0	1	2	0	33	0	13	7	7	0	39	0	0	0	0	0	11	0	9	0	4	0	0	0	0	0	0	0	0	5	0	3	79	1	0	1	0	0	0	1	2	0	0
AYGZv1_100038	conserved protein of unknown function	Yes	130.75	0	18	0	0	0	0	0	24	0	0	11	14	0	11	0	0	2	0	0	8	0	0	3	5	0	0	0	0	0	0	0	0	0	0	0	0	0	0	0	0	0	0	0	7	0	0
AYGZv1_10032	Glycogen synthase	Yes	132.25	0	33	0	0	0	0	10	9	0	0	9	14	0	16	0	0	0	0	8	3	0	0	5	5	0	0	0	0	0	0	0	0	1	0	0	0	0	1	0	0	0	0	2	0	0	0
AYGZv1_120082	DNA-binding ATP-dependent protease La	Yes	132.5	0	17	2	0	0	2	0	49	3	0	40	9	0	7	0	0	0	1	0	26	0	1	3	5	0	0	0	0	0	0	0	0	0	0	0	0	0	0	0	0	0	0	0	0	0	0
AYGZv1_20016	exported protein of unknown function	Yes	133.25	4	17	2	3	1	2	8	16	0	20	7	18	1	13	0	1	1	0	6	8	0	4	5	7	0	0	0	0	0	0	0	0	0	0	0	0	0	0	1	0	0	1	0	0	0	0
AYGZv1_130007	Cytochrome c biogenesis protein	Yes	135.5	0	16	0	0	0	0	2	6	0	2	11	16	0	13	0	0	0	0	0	6	0	1	4	6	0	0	0	0	0	0	0	0	0	0	0	0	0	0	0	0	0	0	0	1	0	0
AYGZv1_90043	putative aldehyde dehydrogenase YwdH	Yes	135.5	0	1	0	0	0	0	0	23	0	14	2	14	0	1	0	0	0	0	0	13	0	3	4	6	0	0	0	0	0	0	0	0	0	0	0	0	0	0	0	0	0	0	0	0	0	0
AYGZv1_120125	Cell division FtsK/SpoIIIE	Yes	138	0	26	0	0	4	2	0	28	2	0	4	8	0	10	0	0	1	0	0	17	0	0	2	5	0	0	0	0	0	0	0	0	2	1	0	48	3	0	0	0	0	0	3	0	0	0
AYGZv1_100102	DegT/DnrJ/EryC1/StrS aminotransferase	Yes	141.5	0	13	0	0	0	3	2	19	0	0	10	17	0	2	1	0	0	1	4	8	0	0	3	8	0	0	0	0	0	0	0	0	0	0	0	0	0	0	0	0	0	0	0	0	0	0
AYGZv1_50083	protein of unknown function	Yes	141.5	0	7	2	2	0	3	0	27	2	0	50	6	0	2	0	0	0	2	0	12	0	0	12	1	0	0	0	0	0	0	0	0	0	1	1	0	0	0	0	0	0	1	0	1	0	0
AYGZv1_50115	protein of unknown function	Yes	143.5	0	13	0	2	2	0	0	9	0	2	11	10	0	8	0	2	1	1	0	5	0	1	5	7	0	0	0	0	0	0	0	0	0	0	0	0	0	0	1	0	0	1	0	0	0	0
AYGZv1_120035	GTP-binding membrane protein	Yes	145	0	28	0	6	7	2	0	7	0	29	6	16	0	10	0	5	4	2	1	2	0	26	4	8	0	0	0	0	0	0	0	0	0	0	0	0	0	0	2	0	0	0	0	0	0	0
AYGZv1_110036	3-dehydroquinate synthase	Yes	145.5	0	61	1	0	14	12	1	29	0	0	7	2	0	26	0	0	2	3	0	10	0	0	3	2	0	0	0	0	0	0	0	0	0	0	0	0	0	0	0	1	0	2	1	0	0	0
AYGZv1_90116	exported protein of unknown function	Yes	145.75	0	8	0	0	1	1	2	14	0	0	18	9	0	6	0	0	0	0	1	7	0	0	8	6	0	0	0	0	0	0	3	0	3	0	0	0	0	0	1	2	0	0	0	0	0	0
AYGZv1_90119	protein of unknown function	Yes	146	0	10	1	0	8	4	0	11	0	16	13	16	0	4	0	0	2	0	0	16	2	6	3	7	0	0	0	0	0	0	0	0	0	0	0	0	0	0	0	0	0	0	0	0	0	0
AYGZv1_110016	ATP phosphoribosyltransferase regulatory subunit	Yes	146.75	0	27	0	0	0	0	0	26	0	0	5	7	0	7	0	0	0	0	2	9	0	0	2	6	0	0	0	0	0	0	0	0	0	0	0	0	0	0	0	0	0	0	0	0	0	0
AYGZv1_100056	tRNA-guanine transglycosylase	Yes	147	0	53	0	0	2	0	0	14	0	4	2	12	0	24	0	0	1	0	0	5	0	0	1	9	0	0	0	0	0	0	0	0	0	0	2	0	0	1	0	1	0	0	0	1	0	0
AYGZv1_80039	sodium:proton antiporter	Yes	147.75	0	22	1	0	0	6	0	10	0	2	19	10	0	8	1	0	0	0	0	3	0	0	9	3	0	0	0	0	0	0	0	0	0	0	1	0	0	0	0	0	0	0	0	0	0	0
AYGZv1_110027	Cpn60 chaperonin GroEL, large subunit of GroESL	Yes	148	0	10	2	0	0	5	0	19	13	0	10	16	0	4	0	0	1	2	0	4	3	0	4	11	0	0	0	0	0	0	0	0	0	0	0	0	0	0	1	1	0	1	1	0	0	0
AYGZv1_100050	protein of unknown function	Yes	150	0	22	0	4	5	0	0	21	0	0	3	7	0	10	0	0	1	0	0	4	1	0	2	10	0	0	0	0	0	0	0	0	0	0	0	0	0	0	0	0	0	0	0	1	0	0
AYGZv1_50116	protein of unknown function	Yes	153.25	0	16	0	0	5	0	1	20	0	0	7	4	0	13	1	1	1	1	0	11	0	0	2	7	0	0	0	0	0	0	0	0	0	0	0	0	0	0	0	0	0	0	1	0	0	0
AYGZv1_80028	membrane protein of unknown function	Yes	154.25	0	23	0	0	4	0	0	19	0	3	16	4	0	7	0	0	7	1	0	7	0	2	7	1	0	0	0	0	0	0	0	0	0	0	0	0	0	0	1	1	0	0	1	1	0	0
AYGZv1_100034	Metal dependent phosphohydrolase	Yes	155.5	0	27	3	3	0	0	1	22	4	0	13	6	0	6	1	0	0	1	0	3	0	0	8	2	0	0	0	0	0	0	0	0	0	0	0	0	0	0	1	0	0	0	0	1	1	0
AYGZv1_50063	exported protein of unknown function	Yes	155.5	0	50	0	0	0	0	0	4	0	2	4	7	0	18	0	0	0	0	1	2	0	3	5	5	0	0	0	0	0	0	0	0	0	0	0	0	0	0	0	0	0	0	1	0	0	0
AYGZv1_100030	DEAD/DEAH box helicase domain protein	Yes	157	0	140	0	0	2	0	0	19	0	0	5	8	0	108	0	0	1	0	0	7	0	0	2	3	0	0	0	0	0	0	0	0	0	0	0	0	0	0	0	0	0	0	0	0	0	0
AYGZv1_110013	RIP metalloprotease RseP	Yes	157	0	7	0	1	2	0	2	20	0	7	7	6	0	7	0	2	0	1	2	9	0	2	5	7	0	0	0	0	0	0	0	0	0	0	0	0	0	0	0	0	0	0	0	0	0	0
AYGZv1_10007	conserved protein of unknown function	Yes	158.75	0	15	0	0	0	0	0	21	0	25	10	2	0	6	0	0	1	0	0	13	0	2	12	0	0	0	0	0	0	0	1	0	0	0	0	0	0	0	0	0	0	0	0	1	0	0
AYGZv1_10035	exported protein of unknown function	Yes	164.5	0	51	0	16	0	0	0	11	0	4	8	9	0	27	0	11	2	0	0	7	0	6	1	3	0	0	0	0	0	0	0	0	0	0	0	0	0	0	0	0	0	0	0	0	0	0
AYGZv1_50017	2-dehydropantoate 2-reductase	Yes	164.5	0	53	0	1	4	0	0	16	0	8	8	6	0	15	0	1	6	1	0	7	0	3	1	5	0	0	0	0	0	0	0	0	0	0	0	0	0	0	0	0	0	0	0	0	0	0
AYGZv1_50103	SsrA-binding protein	Yes	168.75	18	23	0	0	0	0	0	16	0	29	8	7	4	5	0	0	0	0	4	7	0	9	5	0	0	0	0	0	0	0	0	0	0	0	1	0	0	0	0	0	0	0	0	0	0	1
AYGZv1_110028	conserved protein of unknown function	Yes	169.5	0	70	0	0	1	0	0	13	0	14	6	18	0	31	0	0	0	0	0	4	0	3	4	4	0	0	0	0	0	0	0	0	0	0	0	0	0	0	0	0	0	0	0	0	0	0
AYGZv1_80068	Glycoside hydrolase family 57	Yes	169.5	13	15	6	2	9	2	8	48	18	10	4	8	8	7	1	0	4	0	7	13	8	2	4	4	0	0	0	0	0	0	0	0	1	0	0	0	0	0	0	1	0	1	1	1	0	0
AYGZv1_100068	protein of unknown function	Yes	169.75	0	16	1	0	4	2	0	17	0	0	13	3	0	3	0	0	3	1	0	11	0	0	5	1	0	0	0	0	0	0	1	0	0	0	0	0	0	0	0	0	0	0	0	0	0	0
AYGZv1_90024	Methyl-accepting chemotaxis protein	Yes	170.25	0	43	0	0	0	0	0	11	0	5	8	4	0	20	0	0	1	0	0	1	0	4	4	4	0	0	0	0	0	0	0	0	0	0	0	0	0	0	0	0	0	0	0	0	1	0
AYGZv1_100154	fused response regulator of ato opeon, in two-component system with AtoS: response regulator	Yes	171.5	0	14	0	0	0	0	0	29	0	0	7	2	0	4	0	0	0	0	0	13	0	0	4	6	0	0	0	0	0	0	0	0	0	0	0	0	0	0	0	0	0	0	0	0	0	0
AYGZv1_130014	conserved membrane protein of unknown function	Yes	171.75	0	34	0	0	5	0	0	12	0	2	2	6	0	17	0	0	4	1	0	10	1	0	0	5	0	0	0	0	0	0	0	0	0	0	0	0	0	0	0	0	0	0	0	0	0	0
AYGZv1_120011	Prolipoprotein diacylglyceryl transferase	Yes	172.25	0	2	0	0	0	0	0	12	1	10	10	6	0	4	0	0	0	0	0	8	0	1	7	10	0	0	0	0	0	0	0	0	0	0	0	0	0	0	1	0	1	0	0	0	0	0
AYGZv1_100041	FAD-dependent pyridine nucleotide-disulphide oxidoreductase	Yes	173.25	0	25	0	0	0	0	0	1	0	0	17	0	0	8	0	0	0	0	0	2	0	0	9	4	0	0	0	0	0	0	0	0	0	0	0	0	0	0	0	2	0	0	1	0	0	0
AYGZv1_90030	putative CHEMOTAXIS PROTEIN (TLPB)	Yes	173.5	0	14	0	1	0	0	0	17	0	4	7	91	0	7	1	0	0	0	0	13	1	1	1	40	0	0	0	0	0	0	0	0	0	0	0	0	0	0	0	0	0	1	0	0	0	0
AYGZv1_23s_rRNA_2	ribosomal RNA 23s_rRNA	Yes	173.75	1	7	0	14	0	0	0	36	0	0	0	19	0	4	0	7	0	0	0	18	0	1	0	22	0	0	0	0	0	0	0	0	0	0	0	0	0	0	0	0	0	0	0	0	0	0
AYGZv1_120152	Glycosyl transferase family 9	Yes	174.5	0	12	0	0	0	1	0	24	0	0	2	12	0	1	0	0	0	0	0	8	0	0	3	13	0	0	0	0	0	0	0	0	0	0	0	0	0	0	0	0	0	0	0	0	0	0
AYGZv1_80027	Aspartate ammonia-lyase	Yes	175	0	5	4	0	4	0	2	22	2	0	11	4	0	2	0	0	0	0	0	11	1	0	13	3	0	0	0	0	0	0	0	0	0	0	1	0	0	0	1	0	1	0	0	0	0	0
AYGZv1_50029	argininosuccinate lyase (Arginosuccinase) (ASAL)	Yes	175.75	0	28	2	0	8	2	0	29	0	11	10	6	0	7	1	0	3	0	0	7	0	4	1	4	0	0	0	0	0	0	0	0	0	0	0	0	0	0	0	0	0	0	0	0	0	0
AYGZv1_80063	Glycoside hydrolase family 57	Yes	184	0	43	0	0	51	0	0	14	0	0	8	3	0	28	0	0	30	0	0	3	0	0	7	2	0	0	0	0	0	0	0	0	0	0	0	0	0	0	1	0	0	1	0	1	0	0
AYGZv1_120054	protein of unknown function	Yes	184.75	0	19	1	0	0	0	0	6	0	0	8	5	0	8	0	0	0	0	0	3	0	0	3	6	0	0	0	0	0	0	0	0	0	0	0	0	0	0	0	0	0	0	0	0	0	0
AYGZv1_10009	phosphoribosylglycinamide synthetase phosphoribosylamine-glycine ligase	Yes	185	0	29	0	0	0	1	0	7	0	0	1	6	0	18	0	0	0	0	0	7	0	0	1	10	0	0	0	0	0	0	0	0	0	0	0	0	0	0	0	0	0	0	0	0	0	0
AYGZv1_90009	conserved protein of unknown function	Yes	188.5	0	15	0	0	6	0	0	11	0	0	7	9	0	5	0	0	10	0	0	5	0	2	5	4	0	0	0	0	0	0	0	0	0	0	0	0	0	0	0	0	0	0	0	0	0	0
AYGZv1_120112	Mg chelatase-related protein	Yes	189.25	0	5	0	0	0	0	0	16	0	4	15	6	0	2	0	0	0	0	0	8	0	1	9	3	0	0	0	0	0	0	0	0	0	0	0	0	0	0	0	0	0	0	0	0	0	0
AYGZv1_100147	conserved protein of unknown function	Yes	191	0	8	0	0	1	2	0	17	0	0	6	8	0	9	0	0	0	3	0	5	0	0	5	3	0	0	0	0	0	0	0	0	0	0	0	0	0	0	0	0	0	0	0	0	0	0
AYGZv1_110037	protein of unknown function	Yes	191.75	0	12	1	4	6	12	5	8	0	6	8	9	0	14	1	1	2	3	2	6	0	2	2	4	0	0	0	0	0	0	0	0	0	0	2	0	0	0	2	1	0	0	1	1	0	0
AYGZv1_120078	DNA/RNA helicase, superfamily I	Yes	193	0	13	0	0	8	0	0	3	0	2	5	7	0	16	0	0	7	0	0	10	0	0	3	4	0	0	0	0	0	0	0	0	0	0	0	0	0	0	0	0	0	0	0	1	0	0
AYGZv1_60005	putative Histidine kinase	Yes	193	0	46	0	0	0	0	0	12	0	0	26	3	0	24	0	0	0	0	0	4	0	0	3	4	0	0	0	0	0	0	0	0	0	0	0	0	0	0	0	0	0	0	0	0	0	0
AYGZv1_120129	Peptidase M16 domain protein	Yes	193.5	0	13	0	0	0	2	3	52	0	0	5	14	0	5	1	0	2	1	4	22	0	0	4	2	0	0	0	0	0	0	0	0	0	0	0	0	0	0	0	0	0	0	0	0	0	0
AYGZv1_50039	Membrane protein insertase YidC	Yes	193.75	0	36	0	0	0	0	0	12	0	0	7	5	0	16	0	0	1	1	0	6	0	0	2	5	0	0	0	0	0	0	0	0	0	0	0	0	0	0	0	0	0	0	0	0	0	0
AYGZv1_90088	protein of unknown function	Yes	193.75	0	8	0	2	0	1	0	7	0	31	15	8	0	3	0	0	0	1	0	5	0	2	7	8	0	0	0	2	0	0	0	0	0	0	0	0	0	0	0	1	0	1	0	0	0	0
AYGZv1_90032	Drug resistance MFS transporter, drug:H+ antiporter-2 family	Yes	195	0	14	0	0	4	0	10	10	2	0	3	2	0	13	0	0	1	0	1	7	0	0	4	4	0	0	0	0	0	0	0	0	0	0	0	0	0	1	0	0	0	0	0	0	0	0
AYGZv1_100042	putative Beta-lactamase	Yes	197.75	0	14	0	0	0	0	0	15	0	2	0	7	0	12	0	0	0	0	0	6	0	3	0	5	0	0	0	0	0	0	0	0	0	0	0	0	0	0	0	1	0	0	0	0	0	0
AYGZv1_110003	exported protein of unknown function	Yes	198	0	10	0	0	2	0	1	36	1	14	1	11	0	4	0	0	1	1	1	18	0	6	0	6	0	0	0	0	0	0	0	0	0	0	1	0	0	0	0	0	0	0	0	0	0	0
AYGZv1_10005	isoleucyl-tRNA synthetase	Yes	199.5	0	28	2	0	0	0	0	14	0	6	2	5	0	7	1	0	2	0	1	9	0	0	3	7	0	0	0	0	0	0	0	0	0	0	0	0	0	0	1	0	0	0	0	1	0	0
AYGZv1_80019	Methylmalonyl-CoA mutase, N-terminal domain	Yes	200.25	0	8	0	2	6	0	0	17	0	0	19	0	0	9	0	1	2	1	0	4	0	0	8	3	0	0	0	0	0	0	0	0	0	0	0	0	0	0	0	0	0	0	1	0	0	0
AYGZv1_80067	conserved protein of unknown function	Yes	201	0	14	0	2	2	0	0	15	0	4	14	2	0	4	0	0	1	0	0	10	2	1	8	2	0	0	0	0	0	0	0	0	0	0	0	0	0	0	0	3	0	1	0	3	0	0
AYGZv1_100103	putative glycosyltransferase	Yes	201.5	0	34	0	0	0	0	1	5	0	0	13	4	0	12	0	0	0	1	0	2	0	0	9	2	0	0	0	0	0	0	0	0	1	0	0	0	0	0	0	0	0	0	0	0	0	0
AYGZv1_100155	putative Integral membrane sensor signal transduction histidine kinase	Yes	203.25	0	4	1	0	2	2	2	19	0	0	4	12	0	0	0	0	1	0	0	6	0	0	3	10	0	0	0	0	0	0	0	0	0	0	0	0	0	0	0	0	0	0	1	0	0	0
AYGZv1_130028	putative Alginate O-acetyltransferase	Yes	204.25	0	236	2	0	0	0	0	30	0	2	0	3	0	96	0	0	3	0	0	12	0	0	0	2	0	0	0	0	0	0	0	0	0	0	0	0	0	0	0	0	0	0	0	1	0	0
AYGZv1_20004	conserved protein of unknown function	Yes	204.75	0	30	0	0	3	0	0	13	0	4	7	2	0	15	0	0	3	0	0	2	0	1	11	0	0	0	0	0	0	0	0	0	0	0	0	0	0	0	0	0	0	0	0	0	0	0
AYGZv1_90026	Arginine biosynthesis bifunctional protein ArgJ [Includes: Glutamate N-acetyltransferase	Yes	204.75	0	11	0	0	1	3	4	13	0	0	7	8	0	1	0	0	1	0	2	7	0	6	5	2	0	0	0	0	0	0	0	0	0	0	0	2	0	0	1	0	0	1	1	0	0	0
AYGZv1_120083	ATPase and specificity subunit of ClpX-ClpP ATP-dependent serine protease	Yes	205.5	0	13	0	0	0	0	0	41	4	0	1	11	0	5	0	0	0	0	0	13	0	0	2	4	0	0	0	0	0	0	0	0	0	0	0	0	0	0	0	0	0	0	0	0	0	0
AYGZv1_50105	conserved protein of unknown function	Yes	210	0	12	4	0	4	0	3	26	0	3	3	26	0	3	0	0	0	0	0	7	0	0	1	14	0	0	0	0	0	0	0	0	0	0	0	0	0	0	0	2	0	0	0	0	0	0
AYGZv1_90092	succinate dehydrogenase, flavoprotein subunit	Yes	210.25	0	8	2	0	4	4	0	33	4	8	6	6	0	4	2	0	0	1	1	13	2	7	0	5	0	0	0	0	1	0	0	0	0	1	0	0	0	0	1	0	0	1	1	4	0	1
AYGZv1_120102	conserved protein of unknown function	Yes	211.25	0	16	0	0	0	0	0	16	0	0	8	5	0	4	0	0	0	0	0	8	0	2	2	2	0	0	0	0	0	0	0	0	0	0	0	0	0	0	0	0	0	0	0	0	0	0
AYGZv1_80009	Chemotaxis protein PomA	Yes	212.25	0	19	0	0	0	2	0	17	0	0	7	5	0	12	0	0	1	0	0	5	0	1	0	3	0	0	0	0	0	0	0	0	0	2	0	0	0	0	0	1	0	0	0	0	0	0
AYGZv1_120095	putative PAS/PAC sensor protein	Yes	212.5	0	7	0	0	4	0	4	12	4	0	6	7	0	10	0	0	2	1	1	5	0	0	3	4	0	0	0	0	0	0	0	0	0	0	0	0	0	0	0	0	0	0	0	0	0	0
AYGZv1_20011	carbamoyl phosphate phosphatase, hydrogenase 3 maturation protein	Yes	212.5	0	7	0	0	5	0	0	21	0	0	6	12	0	3	0	0	4	0	0	8	0	0	3	2	0	0	0	0	0	0	0	0	1	0	0	0	0	0	0	0	0	0	0	0	0	0
AYGZv1_80089	protein of unknown function	Yes	212.5	0	2	0	0	0	0	0	19	0	2	4	16	0	1	0	0	1	0	0	8	0	1	2	7	0	0	0	0	0	0	0	0	0	0	0	0	0	0	0	1	0	1	0	1	0	0
AYGZv1_100149	Phosphate acetyltransferase	Yes	214.25	8	36	0	0	0	0	0	12	0	2	7	2	10	8	0	0	0	2	0	1	1	0	2	7	0	0	0	0	0	0	0	0	0	0	0	0	0	0	0	1	0	0	0	0	0	0
AYGZv1_120093	Glucokinase	Yes	214.25	0	2	0	0	1	0	6	13	0	0	11	10	0	0	0	0	0	0	5	3	0	0	3	9	0	0	0	0	0	0	0	0	0	0	0	0	0	0	0	0	0	0	0	0	0	0
AYGZv1_110022	protein of unknown function	Yes	214.75	0	13	0	0	0	0	0	16	1	0	0	6	0	9	0	0	0	0	0	10	0	2	1	2	0	0	0	0	0	0	0	0	0	0	0	0	0	0	0	0	0	0	0	0	0	0
AYGZv1_50101	4-hydroxy-tetrahydrodipicolinate synthase	Yes	214.75	0	0	2	1	14	4	7	45	2	73	7	5	0	2	1	0	6	2	2	20	0	43	6	1	0	0	0	0	0	0	0	0	0	0	0	0	0	0	0	1	0	0	0	0	0	0
AYGZv1_100104	Carbamoylphosphate synthase large subunit short form	Yes	215.75	0	12	0	2	0	0	0	33	0	0	1	3	0	9	0	0	0	0	0	8	0	0	0	4	0	0	0	0	0	0	0	0	0	0	1	0	0	0	0	0	0	0	0	0	0	0
AYGZv1_70003	putative multidrug resistance protein mexB (Multidrug-efflux transporter mexB)	Yes	217	0	17	0	0	4	0	0	11	0	3	8	4	0	8	0	0	2	0	0	9	0	1	2	0	0	0	0	0	0	0	0	0	0	0	0	0	0	0	0	0	0	0	0	0	0	0
AYGZv1_90135	conserved protein of unknown function	Yes	217.5	0	13	0	0	0	2	1	14	2	716	8	0	0	6	1	2	0	1	0	14	1	224	5	1	0	0	0	0	0	0	0	0	0	0	0	0	0	0	0	0	0	0	0	0	1	0
AYGZv1_100022	protein of unknown function	Yes	218.5	0	18	0	0	0	0	0	15	0	0	1	3	0	16	0	0	0	0	0	5	0	0	1	6	0	0	0	0	0	0	0	0	0	0	0	0	0	0	0	0	0	0	0	0	0	0
AYGZv1_100065	conserved protein of unknown function	Yes	219.5	0	25	0	0	0	0	0	21	0	0	4	6	0	5	0	0	3	0	0	11	0	0	0	3	0	0	0	0	0	0	0	0	0	0	0	0	0	0	0	0	0	0	0	0	0	0
AYGZv1_80073	Aminotransferase class I and II	Yes	219.5	0	9	0	0	4	2	4	25	0	6	7	6	0	4	0	0	2	0	4	12	0	1	1	3	1	0	0	0	0	0	0	0	2	0	0	0	0	2	0	2	0	2	0	2	1	0
AYGZv1_130031	putative enzyme	Yes	220.5	0	4	0	0	0	4	5	28	2	0	12	1	0	2	0	0	0	0	3	6	0	0	4	3	0	0	0	0	0	0	0	0	0	0	0	0	0	0	1	0	0	1	0	0	0	0
AYGZv1_10029	Amino-acid carrier protein AlsT	Yes	223.25	0	14	0	0	10	0	0	8	0	0	6	8	0	6	0	0	6	1	1	4	0	1	1	5	0	0	0	0	0	0	0	0	0	0	0	0	0	0	0	0	0	0	2	0	0	0
AYGZv1_90145	conserved protein of unknown function	Yes	223.25	0	30	0	0	0	0	0	5	0	0	7	7	0	5	0	0	0	0	0	0	0	0	7	2	0	0	0	0	0	0	0	0	0	0	0	0	0	0	0	0	0	0	0	2	0	0
AYGZv1_50077	conserved protein of unknown function	Yes	223.75	0	2	0	0	0	0	0	12	0	0	7	6	0	0	0	0	0	0	0	3	0	0	3	13	0	0	0	0	0	0	0	0	0	0	1	0	0	0	0	1	0	0	0	1	0	0
AYGZv1_50033	protein of unknown function	Yes	226	1	11	0	0	0	2	4	6	29	2	7	22	0	2	0	0	0	0	1	7	4	0	2	19	0	0	0	0	0	0	0	0	0	0	0	0	0	0	0	0	0	0	0	0	0	0
AYGZv1_90098	putative enzyme	Yes	227.25	0	12	0	0	5	1	0	21	5	58	10	7	0	5	0	0	1	0	0	4	1	17	3	1	0	0	0	0	0	0	0	0	0	0	0	0	0	0	0	0	0	0	0	1	0	0
AYGZv1_130022	putative Lipopolysaccharide biosynthesis protein-like protein	Yes	228.75	0	7	0	0	0	3	0	17	0	3	20	4	0	10	0	0	0	2	0	4	0	0	9	1	0	0	0	0	0	0	1	0	0	0	1	0	0	0	0	0	0	0	0	0	0	0
AYGZv1_110011	Hydroxymethylbutenyl pyrophosphate reductase (fragment)	Yes	229.75	0	4	0	2	1	0	0	8	0	0	6	7	0	2	0	1	0	0	0	7	0	0	3	3	0	0	0	0	0	0	0	0	0	0	0	0	0	0	0	0	0	0	1	0	0	0
AYGZv1_90018	malonyl-CoA-[acyl-carrier-protein] transacylase	Yes	231	0	34	0	0	0	0	0	8	0	0	0	20	0	24	0	0	0	0	0	3	0	0	1	6	0	0	0	0	0	0	0	0	0	0	0	0	0	0	0	0	0	0	0	1	0	0
AYGZv1_100094	DNA mismatch repair protein MutS	Yes	231.25	0	3	5	0	6	0	0	18	0	19	3	3	1	4	0	0	10	0	0	9	0	4	4	5	0	0	0	0	0	0	0	0	0	0	0	0	0	0	0	0	0	0	0	1	0	0
AYGZv1_110001	fused response regulator of ato opeon, in two-component system with AtoS: response regulator	Yes	232.5	0	6	0	0	0	0	0	12	0	0	30	1	0	6	0	0	0	0	0	16	0	2	16	3	0	0	0	0	0	0	0	0	0	0	0	0	0	0	0	0	0	0	0	1	0	0
AYGZv1_120061	3'-5' exonuclease	Yes	232.75	0	20	0	0	0	0	0	18	0	2	2	0	0	5	0	0	0	0	0	9	0	0	3	2	0	0	0	0	0	0	0	0	0	0	0	0	0	0	0	0	0	0	0	0	0	0
AYGZv1_50094	phosphoglycerate kinase	Yes	234.5	0	19	0	0	1	0	2	12	0	10	9	2	0	6	0	0	2	0	0	3	0	3	8	0	0	0	0	0	0	0	0	0	0	0	0	0	0	0	0	0	0	0	0	0	0	0
AYGZv1_120144	exported protein of unknown function	Yes	234.75	0	2	0	0	2	2	2	16	0	0	7	1	0	6	0	0	1	0	0	5	0	0	2	5	0	0	0	0	0	0	0	0	0	0	0	0	0	0	0	0	0	0	0	0	0	0
AYGZv1_100134	conserved protein of unknown function	Yes	235.5	0	4	0	0	0	0	0	11	0	0	13	6	0	1	0	0	0	1	0	2	0	0	3	10	0	0	0	0	0	0	0	0	0	0	0	0	0	0	0	0	0	0	0	0	0	0
AYGZv1_50088	ATP synthase gamma chain	Yes	236.25	0	13	2	0	0	0	0	12	0	0	4	1	0	7	2	0	1	0	1	11	0	0	0	4	0	0	0	0	0	0	0	0	0	0	0	0	0	0	0	0	0	0	0	0	0	0
AYGZv1_100109	Membrane bound O-acyl transferase MBOAT family protein	Yes	236.5	0	13	0	0	0	0	0	29	0	0	3	10	0	3	0	0	1	0	0	5	0	0	0	10	0	0	0	0	0	0	0	0	0	0	0	0	0	0	0	0	0	0	0	0	0	0
AYGZv1_100144	conserved exported protein of unknown function	Yes	237.5	0	24	2	2	0	0	0	7	0	2	4	12	0	7	0	1	0	0	0	3	0	0	2	7	0	0	0	0	0	0	0	0	0	0	0	0	0	0	0	0	0	0	0	0	0	0
AYGZv1_120171	exported protein of unknown function	Yes	237.5	0	19	0	0	0	0	0	6	0	0	10	3	0	7	0	0	1	0	0	4	0	0	2	4	0	0	0	0	0	0	0	0	0	0	0	0	0	0	0	0	0	0	0	0	0	0
AYGZv1_90063	conserved exported protein of unknown function	Yes	237.5	0	14	0	0	0	0	0	11	0	0	3	10	0	9	0	0	0	0	0	3	0	0	0	5	0	0	0	0	0	0	0	0	0	0	0	0	0	0	0	0	0	0	1	0	0	0
AYGZv1_100153	short chain fatty acid transporter	Yes	239.25	0	8	1	0	0	0	0	18	0	0	3	8	0	0	0	0	1	0	0	4	0	0	5	4	0	0	0	0	0	0	0	0	0	0	0	0	0	0	0	0	0	0	0	0	0	0
AYGZv1_100127	putative Cobalamin synthase	Yes	240.25	0	8	0	0	0	2	2	20	0	12	27	6	0	3	1	0	0	0	1	10	0	4	2	1	0	0	0	0	0	0	0	0	0	0	0	0	0	0	1	0	0	0	0	0	0	0
AYGZv1_110021	protein of unknown function	Yes	240.75	0	15	0	0	0	0	0	35	0	14	6	2	0	5	0	0	1	0	0	33	0	11	0	2	0	0	0	0	0	0	0	0	0	0	0	1	0	0	0	0	0	0	0	0	0	0
AYGZv1_100055	conserved protein of unknown function	Yes	241	0	2	0	0	0	0	0	12	0	8	7	9	0	1	2	0	0	0	0	7	0	9	0	3	0	0	0	0	0	0	0	0	1	0	0	0	0	0	0	0	0	1	0	0	0	0
AYGZv1_90049	cell division protein	Yes	241	0	22	0	0	0	0	0	12	0	0	6	4	0	9	0	0	0	0	0	5	0	1	0	3	0	0	0	0	0	0	0	0	0	0	0	0	0	0	0	0	0	0	0	0	0	0
AYGZv1_100067	membrane protein of unknown function	Yes	243.25	0	12	2	0	0	0	0	12	0	0	6	8	0	3	0	0	0	0	0	5	1	0	0	8	0	0	0	0	0	0	0	0	0	0	0	0	0	0	0	0	0	0	1	0	0	0
AYGZv1_90107	exported protein of unknown function	Yes	243.75	0	22	0	0	0	0	0	15	0	0	0	5	0	19	0	0	0	1	0	5	0	0	0	0	0	0	0	0	0	0	0	0	0	0	0	0	0	0	0	0	0	0	0	0	0	0
AYGZv1_130002	putative membrane protein	Yes	244.5	0	12	0	0	0	0	2	0	0	0	14	3	0	8	0	1	0	0	0	3	0	1	3	3	0	0	0	0	0	0	0	0	0	0	0	0	0	0	0	0	0	0	0	0	0	0
AYGZv1_90031	conserved protein of unknown function	Yes	244.75	0	18	0	2	0	0	0	15	0	0	0	4	0	11	0	0	1	0	2	4	0	3	0	4	0	0	0	0	0	0	0	0	0	0	0	0	0	0	0	0	0	0	0	1	0	0
AYGZv1_80050	Ferrochelatase	Yes	245.25	0	18	2	0	0	0	0	5	0	0	25	4	0	7	0	0	0	0	0	1	0	0	10	1	0	0	0	0	0	0	0	0	0	0	0	0	0	0	0	0	0	0	0	0	0	0
AYGZv1_120115	conserved protein of unknown function	Yes	245.5	0	3	0	0	0	0	0	5	0	0	10	13	0	1	0	0	0	0	0	3	0	0	5	6	0	0	0	0	0	0	0	0	0	0	0	0	0	0	0	1	0	0	0	0	0	0
AYGZv1_100009	exported protein of unknown function	Yes	248.25	0	14	0	1	0	0	0	8	0	5	5	4	0	10	0	0	0	0	0	5	0	0	1	6	0	0	0	0	0	0	0	0	0	0	0	0	0	0	0	0	0	0	0	0	0	0
AYGZv1_100130	Precorrin-6Y C5,15-methyltransferase (Decarboxylating), CbiT subunit	Yes	248.5	0	3	2	0	2	1	0	15	0	1	5	5	0	3	1	0	0	0	0	12	0	1	2	3	0	0	0	0	0	0	0	0	0	0	0	0	0	0	0	0	0	0	0	0	0	0
AYGZv1_50066	transposase	Yes	248.5	0	231	0	0	0	0	0	16	0	2	2	6	0	101	0	0	0	0	0	4	0	0	0	1	0	0	0	0	0	0	0	0	0	0	0	0	0	0	0	0	0	0	0	0	0	0
AYGZv1_90027	N-acetyl-gamma-glutamyl-phosphate reductase	Yes	248.5	1	7	0	0	2	0	0	12	0	0	5	5	0	2	0	0	0	0	0	15	0	0	6	2	0	0	0	0	0	0	0	0	1	0	0	0	0	0	1	0	0	0	0	1	0	0
AYGZv1_100016	transporter subunit: ATP-binding component of ABC superfamily	Yes	250	0	8	0	3	3	1	1	30	0	0	6	2	0	5	0	0	0	0	3	10	0	0	2	3	0	0	0	0	0	0	0	0	0	0	0	0	0	0	0	0	0	0	0	0	0	0
AYGZv1_120134	Threonine synthase	Yes	251.75	0	27	0	0	0	0	3	3	0	2	0	16	0	17	1	0	0	0	1	7	0	0	0	2	0	0	0	0	0	0	0	0	0	0	0	0	0	1	0	0	0	0	0	0	0	0
AYGZv1_10023	C4-dicarboxylate antiporter	Yes	252	0	18	0	0	0	0	0	12	0	0	3	10	0	5	0	0	0	0	0	6	0	0	1	2	0	0	0	0	0	0	0	0	0	0	0	0	0	0	2	0	1	1	0	0	0	0
AYGZv1_130033	putative Glycosyl transferase family protein	Yes	252.25	0	15	0	0	0	2	2	14	0	0	2	6	0	5	0	0	0	0	0	5	0	0	1	1	0	0	0	0	0	0	0	0	0	0	0	0	0	0	1	0	0	0	0	0	0	0
AYGZv1_10015	Uncharacterized symporter YcgO	Yes	252.5	0	31	2	0	0	0	0	1	0	0	9	5	0	5	0	0	1	0	1	0	0	0	4	0	0	0	0	0	0	0	0	0	0	0	0	0	0	0	0	0	0	0	0	0	0	0
AYGZv1_120120	2-isopropylmalate synthase	Yes	252.5	0	6	0	0	1	0	0	6	0	0	8	6	0	4	1	0	1	0	0	1	0	0	5	4	0	0	0	0	0	0	0	0	0	0	0	0	0	0	0	0	0	0	0	0	0	0
AYGZv1_90121	50S ribosomal subunit protein L3	Yes	252.5	0	4	0	0	9	0	0	9	0	2	85	5	0	5	1	0	1	0	0	5	0	0	39	2	0	0	0	0	0	0	0	0	0	0	0	0	0	0	0	0	0	1	0	0	0	0
AYGZv1_90112	conserved protein of unknown function	Yes	252.75	0	0	1	0	0	0	0	11	4	0	6	10	0	0	0	0	0	0	0	6	4	0	1	3	0	0	0	0	0	0	0	0	0	0	0	0	0	0	0	1	0	1	1	0	0	0
AYGZv1_90105	Arginine transport system permease protein ArtQ	Yes	254.75	0	15	1	0	4	1	0	33	0	1	1	2	0	4	0	0	0	0	0	10	0	0	3	2	0	0	0	0	0	0	0	0	0	0	0	0	0	0	0	0	0	0	0	0	0	0
AYGZv1_10033	protein of unknown function	Yes	255	0	14	0	0	9	0	0	11	0	17	4	24	0	3	0	0	1	1	0	5	0	9	0	18	0	0	0	0	0	0	0	0	0	0	0	0	0	0	0	0	0	0	0	0	0	0
AYGZv1_50043	protein of unknown function	Yes	255	0	14	0	2	1	0	0	11	0	0	2	11	0	3	0	0	1	0	0	5	0	0	0	4	0	0	0	0	0	0	0	0	0	0	0	0	0	0	0	0	0	0	0	0	0	0
AYGZv1_10008	fused IMP cyclohydrolase	Yes	255.5	0	12	0	0	8	0	0	13	4	0	2	8	0	5	0	0	5	1	0	7	0	0	0	2	0	0	0	0	0	0	0	0	0	0	0	0	0	0	0	0	0	0	0	0	0	0
AYGZv1_120057	Flagellar hook-associated protein FlgK	Yes	258.25	0	12	0	0	1	3	0	11	0	6	4	9	0	3	0	0	1	1	0	6	0	0	1	10	0	0	0	0	0	0	0	0	0	0	0	0	0	0	0	0	0	0	0	0	0	0
AYGZv1_120012	Type II site-specific deoxyribonuclease	Yes	258.75	0	21	0	0	0	0	0	21	0	2	3	2	0	8	0	0	0	0	0	10	0	0	0	0	0	0	0	0	0	0	0	0	0	0	0	0	0	0	1	0	0	0	0	0	0	0
AYGZv1_120161	Drug/metabolite transporter, DMT family	Yes	259.75	0	2	0	0	0	2	0	4	0	0	6	14	0	0	0	0	0	2	0	7	0	0	2	3	0	0	0	0	0	0	0	0	0	0	0	0	0	0	0	0	0	0	0	0	0	0
AYGZv1_80091	CheW protein	Yes	260.5	0	22	0	0	0	0	0	13	0	0	2	2	0	19	0	0	0	0	0	4	0	0	1	6	0	0	0	0	0	0	0	0	0	0	0	0	0	0	0	0	0	0	0	0	0	0
AYGZv1_110025	DNA repair protein RadC	Yes	262	0	2	0	0	0	0	0	12	0	24	0	8	0	1	0	0	0	0	0	5	0	7	2	3	0	0	0	0	0	0	0	0	0	0	0	0	0	0	0	1	0	0	0	0	0	0
AYGZv1_120165	Bifunctional protein FolD [Includes: Methylenetetrahydrofolate dehydrogenase	Yes	262	0	1	0	0	0	0	0	19	0	1	14	6	0	2	0	0	0	0	0	5	0	2	2	1	0	0	0	0	0	0	0	0	0	0	0	0	0	0	0	0	0	0	0	0	0	0
AYGZv1_90013	putative Radical SAM domain protein	Yes	263	0	10	0	0	0	0	0	18	0	8	4	4	0	11	0	0	0	0	0	5	1	3	5	0	0	0	0	0	1	0	0	0	0	0	0	0	0	0	0	0	0	0	0	0	0	0
AYGZv1_100045	Phosphoglucomutase/phosphomannomutase alpha/beta/alpha domain I	Yes	266.5	0	11	0	0	2	0	0	11	0	2	8	4	0	8	1	0	0	0	0	1	0	0	5	2	0	0	0	0	0	0	0	0	0	0	0	0	0	0	0	0	0	0	0	0	0	0
AYGZv1_80082	membrane protein of unknown function	Yes	267.75	0	10	0	0	0	0	0	12	0	11	5	5	0	2	0	0	0	0	0	1	0	3	1	4	0	0	0	0	0	0	0	0	0	0	0	0	0	0	0	0	0	1	0	0	0	0
AYGZv1_80103	Lipoprotein-releasing system permease protein	Yes	267.75	0	2	0	0	2	0	0	10	0	0	9	5	0	1	0	0	0	0	0	5	0	0	7	0	0	0	0	0	0	0	0	0	0	0	0	0	0	0	0	0	0	0	0	0	0	0
AYGZv1_50062	exported protein of unknown function	Yes	269	0	0	0	0	0	0	0	21	0	0	16	1	0	0	0	0	0	0	0	7	0	1	3	2	0	0	0	0	0	0	0	0	0	0	0	0	0	0	0	0	0	0	0	0	0	0
AYGZv1_120164	tRNA modification GTPase MnmE	Yes	269.5	0	6	0	0	0	0	0	17	0	2	7	3	0	2	0	0	2	0	0	9	0	0	8	0	0	0	0	0	0	0	0	0	0	0	0	0	0	0	0	0	0	0	0	0	0	0
AYGZv1_80077	Lipid A export ATP-binding/permease protein MsbA	Yes	269.5	0	7	0	1	8	2	0	12	0	14	6	4	0	2	1	0	6	1	0	3	1	8	3	8	0	0	0	0	0	0	0	0	0	0	0	0	0	0	0	0	0	0	0	0	0	0
AYGZv1_80092	CobQ/CobB/MinD/ParA nucleotide binding domain-containing protein	Yes	269.75	0	13	0	0	0	0	0	8	0	0	11	4	0	3	0	0	0	0	0	5	0	0	6	2	0	0	0	0	0	0	0	0	0	0	0	0	0	0	0	0	0	0	0	0	0	0
AYGZv1_90114	conserved protein of unknown function	Yes	269.75	0	13	0	0	0	0	1	16	12	5	1	4	0	6	0	0	0	0	0	5	10	1	0	2	0	0	0	0	0	0	0	0	0	0	0	0	0	0	0	0	0	0	0	1	0	0
AYGZv1_100062	putative S-adenosylmethionine-dependent methyltransferase	Yes	270.75	0	12	0	0	11	0	0	10	0	0	0	12	0	4	0	0	8	0	0	6	0	0	0	5	0	0	0	0	0	0	0	0	0	0	0	0	0	0	0	0	0	0	0	0	0	0
AYGZv1_110034	conserved exported protein of unknown function	Yes	270.75	0	15	0	0	0	0	0	4	0	4	0	10	0	5	0	0	0	0	0	3	0	6	2	6	0	0	0	0	0	0	0	0	0	0	0	0	0	0	0	0	0	0	0	0	0	0
AYGZv1_120151	Lipopolysaccharide heptosyltransferase II	Yes	270.75	0	13	0	0	0	0	3	4	0	2	2	8	0	5	0	0	1	0	0	3	2	0	2	4	0	0	0	0	0	0	0	0	1	0	0	0	0	0	0	0	0	0	0	0	0	0
AYGZv1_120015	conserved protein of unknown function	Yes	272.25	0	19	0	0	2	0	6	4	0	0	1	11	0	3	1	0	4	0	1	1	0	0	4	4	0	0	0	0	0	0	0	0	0	0	0	0	0	0	1	0	0	0	0	0	1	0
AYGZv1_100023	4Fe-4S ferredoxin iron-sulfur binding domain protein	Yes	273	0	12	0	0	0	0	0	21	0	0	1	4	0	7	1	0	0	0	0	12	0	0	0	2	0	0	0	0	0	0	0	0	0	0	1	0	0	0	0	0	0	0	0	0	0	0
AYGZv1_100052	Beta-lactamase domain protein	Yes	273.5	0	4	0	10	4	0	0	11	0	1	6	5	0	3	0	2	0	0	0	2	0	0	2	3	0	0	0	0	0	0	0	0	0	0	0	0	0	0	0	0	0	0	0	0	0	0
AYGZv1_120026	1-deoxy-D-xylulose 5-phosphate reductoisomerase	Yes	275	0	6	0	2	2	0	0	7	1	4	5	10	0	1	0	0	5	0	1	4	1	0	4	14	0	0	0	0	0	0	0	0	0	0	0	0	0	0	0	0	0	0	0	0	0	0
AYGZv1_50080	protein of unknown function	Yes	275.25	0	2	0	0	0	0	0	5	0	2	7	18	0	1	2	0	1	2	0	3	0	2	4	4	0	0	0	0	0	0	0	0	0	0	0	1	0	0	0	1	0	0	1	1	0	0
AYGZv1_120094	protein of unknown function	Yes	279	0	2	0	0	9	2	0	21	0	0	0	3	0	1	1	0	1	0	0	10	3	0	3	4	0	0	0	0	0	0	0	0	0	0	0	0	0	0	0	0	0	0	0	0	0	0
AYGZv1_100143	Cobalt transport protein CbiM	Yes	280.75	0	7	0	0	2	2	2	14	0	0	14	0	0	2	0	0	0	0	0	3	0	0	5	5	0	0	0	0	0	0	0	0	0	0	0	0	0	0	0	0	0	0	0	0	0	0
AYGZv1_90006	putative aldo-keto reductase 2	Yes	281.25	0	119	0	0	0	0	0	11	0	8	2	4	0	41	0	0	0	0	0	4	0	3	3	2	0	0	0	0	0	0	0	0	0	0	0	0	0	0	0	0	0	0	0	0	0	0
AYGZv1_100080	protein of unknown function	Yes	281.75	0	19	0	0	0	0	0	11	0	0	0	6	0	6	0	0	0	0	0	4	0	0	0	0	0	0	0	0	0	0	0	0	0	0	0	0	0	0	0	0	0	0	0	0	0	0
AYGZv1_100039	exported protein of unknown function	Yes	282	0	8	0	2	6	0	0	0	0	0	14	6	0	2	0	0	0	0	0	3	0	0	5	3	0	0	0	0	0	0	0	0	0	0	0	0	0	0	0	0	0	0	0	0	0	0
AYGZv1_100117	dTDP-4-deoxyrhamnose-3,5-epimerase	Yes	286	0	150	0	0	0	0	0	10	0	0	1	1	0	63	0	0	0	0	0	6	0	0	2	1	0	0	0	0	0	0	0	0	0	0	0	0	0	0	0	0	0	0	0	0	0	0
AYGZv1_90117	protein of unknown function	Yes	286	0	24	0	0	0	0	0	10	6	0	4	6	0	13	0	0	0	0	0	3	1	0	2	2	0	0	0	0	0	0	0	0	0	0	0	0	0	0	0	0	0	0	0	0	0	0
AYGZv1_120003	Peptidase M24	Yes	288.25	0	8	0	0	0	0	0	11	0	2	0	4	0	2	0	0	0	0	0	12	0	4	2	3	0	0	0	0	0	0	0	0	0	0	0	0	0	0	0	0	0	0	0	0	0	0
AYGZv1_90131	exported protein of unknown function	Yes	288.5	0	0	2	0	0	3	4	14	2	2	27	2	0	3	2	0	1	2	3	5	5	0	13	2	0	0	0	0	0	0	0	0	0	2	2	0	0	1	1	0	1	3	1	4	0	0
AYGZv1_100014	exported protein of unknown function	Yes	288.75	0	41	2	0	6	0	0	5	0	2	8	2	0	16	0	0	1	0	0	4	0	0	2	1	0	0	0	0	0	0	0	0	0	0	0	0	0	0	0	0	0	0	0	0	0	0
AYGZv1_100064	Sodium:dicarboxylate symporter	Yes	288.75	0	24	0	0	5	0	2	6	0	0	0	10	0	5	0	0	2	0	0	4	0	0	2	2	0	0	0	0	0	0	0	0	0	0	0	0	0	0	0	0	0	1	0	0	0	0
AYGZv1_60004	Response regulator receiver modulated metal dependent phosphohydrolase	Yes	288.75	0	16	0	0	0	0	0	15	0	0	6	2	0	4	0	0	0	0	0	4	0	0	2	1	0	0	0	0	0	0	0	0	0	0	0	0	0	0	0	0	0	0	0	0	0	0
AYGZv1_80052	D-3-phosphoglycerate dehydrogenase	Yes	289.75	0	17	0	0	0	0	0	28	0	0	4	3	0	1	0	0	0	1	0	9	0	1	2	2	0	0	0	0	0	0	0	0	0	0	0	0	0	0	0	0	0	0	0	0	0	0
AYGZv1_120156	Ribosomal RNA small subunit methyltransferase G	Yes	291.25	0	9	0	0	0	0	0	2	0	0	10	8	0	3	0	0	0	0	0	2	0	0	2	6	0	0	0	0	0	0	0	0	0	0	0	0	0	0	0	0	0	0	0	0	0	0
AYGZv1_120004	Sodium-dependent dicarboxylate transporter SdcS	Yes	292.75	0	19	0	0	0	0	0	5	0	0	5	5	0	4	0	0	0	0	0	0	1	0	2	2	0	0	0	0	0	0	0	0	0	0	0	0	0	0	0	0	0	0	0	0	0	0
AYGZv1_120021	putative tRNA (guanine(46)-N(7))-methyltransferase	Yes	292.75	0	6	0	0	0	3	0	22	8	0	2	3	0	4	0	0	0	0	0	8	1	0	2	3	0	0	0	0	0	0	0	0	0	0	0	0	0	0	0	0	0	0	1	1	0	0
AYGZv1_110004	bifuctional protein [Includes: chorismate mutase P	Yes	293.75	0	2	0	0	0	0	0	10	0	0	6	4	0	2	1	0	2	0	0	1	1	0	3	3	0	0	0	0	0	0	0	0	0	0	1	0	0	0	0	0	0	0	0	0	0	0
AYGZv1_120132	protein of unknown function	Yes	293.75	0	8	0	0	0	0	0	10	0	0	13	4	0	1	0	0	0	0	0	3	0	1	3	3	0	0	0	0	0	0	0	0	0	0	1	0	0	0	0	0	0	0	0	0	0	0
AYGZv1_120159	glucose-inhibited cell-division protein	Yes	294.25	0	14	0	0	10	0	0	10	2	2	3	2	0	11	0	1	0	0	0	4	0	2	0	3	0	0	0	0	0	0	0	0	0	0	0	0	0	0	0	0	0	0	0	0	0	0
AYGZv1_50069	Branched-chain amino acid ABC transporter, substrate-binding protein	Yes	296	0	2	0	0	0	0	0	8	0	0	6	6	0	0	0	0	0	0	0	5	0	0	4	0	0	0	0	0	0	0	0	0	0	0	0	0	0	0	0	0	0	0	0	0	0	0
AYGZv1_misc_RNA_11	tmRNA	Yes	296.25	0	19	2	0	0	6	0	13	0	0	12	3	0	3	0	0	0	1	1	3	0	0	1	3	0	0	0	0	0	0	0	0	0	0	0	0	0	0	0	0	0	0	0	0	0	0
AYGZv1_110023	conserved protein of unknown function	Yes	296.5	0	1	0	0	0	0	0	14	0	0	7	4	0	2	0	0	0	0	0	4	0	0	4	0	0	0	0	0	0	0	0	1	0	0	0	0	0	0	0	0	0	0	0	0	0	0
AYGZv1_120080	DNA (Cytosine-5-)-methyltransferase	Yes	297.5	0	80	0	0	2	0	0	8	0	0	4	4	0	41	0	0	0	0	0	3	0	0	0	10	0	0	0	0	0	0	0	0	0	0	0	0	0	0	0	0	0	0	0	0	0	0
AYGZv1_90045	Chromosome partition protein Smc	Yes	298	2	15	2	0	0	0	0	10	0	0	4	5	1	2	0	0	0	0	0	4	0	0	0	0	0	0	0	0	0	0	0	0	0	0	0	0	0	0	0	0	0	0	0	0	0	0
AYGZv1_20007	Lipid-A-disaccharide synthase	Yes	299	0	0	0	0	0	0	0	21	0	0	1	8	0	1	0	0	0	0	0	6	0	0	1	4	0	0	0	0	0	0	0	0	0	0	0	0	0	0	0	0	0	0	0	0	0	0
AYGZv1_50016	conserved protein of unknown function	Yes	299.25	0	16	0	0	0	0	0	9	0	8	6	1	0	5	0	0	0	0	0	2	0	2	2	2	0	0	0	0	0	0	0	0	0	0	0	0	0	1	0	1	0	0	0	0	0	0
AYGZv1_50026	exported protein of unknown function	Yes	300.5	0	9	0	0	6	0	8	28	0	0	4	0	0	6	1	0	0	0	2	10	0	0	0	2	0	0	0	0	0	0	0	0	0	0	0	0	0	0	0	0	0	0	0	0	0	0
AYGZv1_140004	protein of unknown function	Yes	302	0	29	0	0	0	2	2	5	20	91	2	8	0	14	1	0	0	1	0	3	6	36	0	3	0	0	0	0	0	0	0	0	0	0	0	0	0	0	0	1	0	0	0	0	0	0
AYGZv1_90133	Hemolysin-3	Yes	303.25	0	4	2	0	2	1	0	16	0	0	5	3	0	3	0	0	0	0	1	14	1	0	1	7	0	0	0	0	0	0	0	0	0	0	0	0	0	0	0	0	0	0	4	1	0	0
AYGZv1_50005	exported protein of unknown function	Yes	303.5	0	4	0	0	0	2	0	0	2	0	19	5	0	3	0	0	0	0	0	3	0	0	3	4	0	0	0	0	0	0	0	0	0	0	0	0	0	0	0	0	0	0	0	0	0	0
AYGZv1_100015	membrane protein of unknown function	Yes	307	0	5	0	1	0	5	2	13	0	14	2	6	0	0	0	0	0	2	1	9	0	2	2	2	0	0	0	0	0	0	0	0	0	0	0	0	0	0	0	0	0	0	1	0	0	0
AYGZv1_110009	Cytidylate kinase	Yes	307	0	12	0	0	0	0	1	19	0	1	2	3	0	3	0	0	0	0	0	6	0	0	2	2	0	0	0	0	0	0	0	0	0	0	0	0	0	0	0	0	0	0	0	0	0	0
AYGZv1_90083	50S ribosomal subunit protein L11	Yes	307	0	192	0	0	0	0	0	2	0	0	7	0	0	66	1	0	1	1	0	2	0	0	2	2	0	0	0	0	0	0	0	0	0	0	0	0	0	0	1	1	0	1	0	1	0	0
AYGZv1_90040	aspartyl/glutamyl-tRNA(Asn/Gln) amidotransferase subunit B	Yes	311.5	0	5	0	0	1	0	0	9	0	3	11	3	0	4	0	0	0	0	0	1	0	0	5	3	0	0	0	0	0	0	0	0	0	0	0	0	0	0	0	0	0	0	0	0	0	0
AYGZv1_90067	Methionine--tRNA ligase	Yes	312.5	0	25	0	0	2	3	0	10	0	56	0	1	0	8	0	0	2	1	0	5	0	28	1	2	0	0	0	0	0	0	0	0	0	0	0	0	0	0	0	0	0	0	0	0	0	0
AYGZv1_120051	acetylglutamate kinase	Yes	314.75	2	1	2	0	0	2	0	10	0	0	5	4	0	0	1	0	0	1	0	1	0	1	2	2	0	0	0	0	0	0	0	0	0	0	0	0	0	0	0	0	0	0	0	0	0	0
AYGZv1_120130	phosphoribosylglycinamide formyltransferase 1	Yes	314.75	0	14	1	0	0	0	0	8	0	0	0	4	0	8	0	0	0	0	0	7	0	0	0	2	0	0	0	0	0	0	0	0	0	0	0	0	0	0	0	0	0	0	0	0	0	0
AYGZv1_100124	Cobalamin biosynthesis protein CobD	Yes	315	0	8	2	0	0	0	0	5	0	16	5	4	0	4	0	0	0	0	0	1	0	7	1	3	0	0	0	0	0	0	0	0	0	0	0	0	0	0	0	0	0	0	0	0	0	0
AYGZv1_90072	exported protein of unknown function	Yes	315.5	0	10	0	0	0	0	0	8	1	8	7	2	0	0	0	0	2	0	0	6	0	2	7	0	0	0	0	0	0	0	0	0	0	0	0	0	0	0	0	0	0	0	0	0	0	0
AYGZv1_80021	transposase	Yes	316.25	0	1	0	0	2	0	0	10	0	1	4	0	0	3	0	0	0	0	0	4	0	1	2	2	0	0	0	0	0	0	0	0	0	0	0	0	0	0	0	0	0	0	0	0	0	0
AYGZv1_90015	3-oxoacyl-[acyl-carrier-protein] synthase II	Yes	317.5	0	10	0	0	0	0	0	3	0	0	3	9	0	10	0	0	0	0	0	3	0	0	0	5	0	0	0	0	0	0	0	0	0	0	0	0	0	0	0	0	0	0	0	0	0	0
AYGZv1_110002	Histidine kinase	Yes	319	0	75	0	6	30	0	0	3	0	0	31	0	0	12	0	2	33	0	0	1	0	0	19	0	0	0	0	0	0	0	0	0	0	0	0	0	0	0	0	0	0	0	0	0	0	0
AYGZv1_120010	30S ribosomal subunit protein S2	Yes	319.25	0	4	0	0	4	0	0	3	2	0	13	2	0	4	1	0	1	0	0	4	0	0	2	2	0	0	0	0	0	0	0	0	0	0	0	0	0	1	0	0	0	0	1	0	0	0
AYGZv1_120122	Phosphatidylserine decarboxylase proenzyme	Yes	319.25	0	9	0	0	0	0	0	43	0	2	2	2	0	4	0	0	1	0	0	12	0	0	0	2	0	0	0	0	0	0	0	0	0	0	0	0	0	0	0	0	0	0	0	0	0	0
AYGZv1_80100	putative 6-oxopurine nucleoside phosphorylase	Yes	320	0	0	0	0	3	2	8	19	10	4	12	5	0	0	0	0	1	2	1	11	1	0	1	0	0	0	0	0	0	0	0	0	0	0	0	0	0	0	0	1	0	0	0	0	0	0
AYGZv1_80064	Glycosyl hydrolase, family 57	Yes	321.5	0	8	0	0	0	0	0	9	4	2	0	1	0	4	0	0	0	0	0	7	1	0	2	0	0	0	0	0	0	0	0	0	0	0	0	0	0	0	0	0	0	0	0	0	0	0
AYGZv1_120121	CDP-diacylglycerol/serine O-phosphatidyltransferase	Yes	322.75	0	6	0	0	0	2	2	5	0	4	7	8	0	1	0	0	0	0	0	3	0	2	2	8	0	0	0	0	0	0	0	0	0	0	0	0	0	0	0	0	0	0	0	0	0	0
AYGZv1_80085	putative Periplasmic zinc-binding protein TroA	Yes	322.75	0	78	0	0	0	0	0	6	0	12	7	2	0	46	0	0	1	0	0	3	0	5	2	1	0	0	0	0	0	0	0	0	0	0	0	0	0	0	0	1	0	0	0	0	0	0
AYGZv1_100140	putative enzyme	Yes	324.75	0	19	0	0	0	0	0	16	0	0	3	0	0	7	0	0	1	0	0	4	0	0	1	0	0	0	0	0	0	0	0	0	0	0	0	0	0	0	0	0	0	0	0	0	0	0
AYGZv1_50096	conserved protein of unknown function	Yes	325.75	0	7	0	0	0	0	1	9	0	0	21	5	0	1	0	0	0	0	0	2	0	0	5	2	0	0	0	0	0	0	0	0	0	0	0	0	0	0	0	0	0	0	0	0	0	0
AYGZv1_90038	conserved protein of unknown function	Yes	325.75	0	7	0	0	0	0	3	19	0	4	4	12	0	1	1	0	1	1	0	3	0	1	1	13	0	0	0	0	0	0	0	0	0	0	0	0	1	0	0	0	0	0	0	0	0	0
AYGZv1_50047	conserved protein of unknown function	Yes	327.25	0	9	0	2	0	0	0	3	0	0	3	8	0	1	0	0	0	0	0	1	0	0	2	9	0	0	0	0	0	0	0	0	0	0	0	0	0	0	0	0	0	0	0	0	0	0
AYGZv1_120022	conserved membrane protein of unknown function	Yes	328.75	0	0	0	3	0	0	0	17	0	2	3	1	0	4	0	3	0	0	0	4	0	0	0	7	0	0	0	0	0	0	0	0	0	0	0	0	0	0	0	0	0	0	0	0	0	0
AYGZv1_120139	putative Peptidyl-prolyl cis-trans isomerase SurA	Yes	328.75	0	7	0	2	2	0	0	45	0	0	2	3	0	4	0	0	1	0	0	20	0	0	1	3	0	0	0	0	0	0	0	0	0	0	0	0	0	0	0	0	1	0	0	0	0	0
AYGZv1_90138	putative PpiC-type peptidyl-prolyl cis-trans isomerase	Yes	329	0	16	0	0	2	0	0	0	0	0	6	2	0	10	0	0	0	0	0	2	0	0	3	0	0	0	0	0	0	0	0	0	0	0	0	0	0	0	0	0	0	0	0	0	0	0
AYGZv1_100133	Siroheme synthase, N-terminal domain protein	Yes	329.25	0	8	0	0	0	0	0	0	15	2	4	0	0	9	0	0	0	0	0	1	5	1	2	2	0	0	0	0	0	0	0	0	0	0	0	0	0	0	0	0	0	0	0	0	0	0
AYGZv1_50051	ATP-dependent DNA helicase, component of RuvABC resolvasome	Yes	329.25	0	8	2	0	0	0	0	11	0	0	3	4	0	11	0	0	0	1	0	3	0	0	0	2	0	0	0	0	0	0	0	1	0	0	0	0	0	0	0	0	0	0	0	0	0	0
AYGZv1_100026	Glutaconyl-CoA decarboxylase subunit beta	Yes	331	1	6	0	0	0	0	0	26	0	6	4	1	0	3	1	0	0	0	0	7	0	4	8	1	0	0	0	0	0	0	0	0	0	0	0	0	0	0	0	0	0	1	0	0	0	0
AYGZv1_90124	protein chain elongation factor EF-G, GTP-binding	Yes	331	0	14	0	0	0	2	0	0	2	0	4	8	0	3	0	0	0	0	0	2	2	0	0	6	0	0	0	0	0	0	0	0	0	0	0	0	0	0	0	0	0	0	0	0	0	0
AYGZv1_120123	transposase	Yes	332	0	4	0	0	0	0	13	4	0	4	4	5	0	6	0	0	0	0	15	3	0	2	1	3	0	0	0	0	0	0	0	0	0	0	0	0	0	0	0	0	0	0	0	0	0	0
AYGZv1_120038	conserved exported protein of unknown function	Yes	335	0	16	0	0	0	0	0	10	0	1	0	0	0	4	0	0	0	0	0	3	0	0	0	3	0	0	0	0	0	0	0	0	0	0	0	0	0	0	0	0	0	0	0	0	0	0
AYGZv1_10013	Cytochrome c3	Yes	335.25	0	7	4	0	2	2	2	9	0	8	5	3	0	2	0	0	0	3	2	4	1	5	6	0	0	0	0	0	0	0	0	0	0	0	0	0	0	0	0	3	0	0	0	5	0	0
AYGZv1_16s_rRNA_3	ribosomal RNA 16s_rRNA	Yes	335.25	0	15	4	8	27	7	13	9	0	0	3	4	0	4	2	0	8	1	18	1	0	0	1	1	0	0	0	0	0	1	1	0	3	2	6	1	0	3	2	12	2	4	6	9	0	0
AYGZv1_110012	membrane protein of unknown function	Yes	339	0	6	0	0	0	2	0	7	0	0	1	4	0	5	0	0	1	0	0	5	0	0	1	8	0	0	0	0	0	0	0	0	0	0	0	0	0	0	0	0	0	0	0	0	0	0
AYGZv1_10017	CheC domain protein	Yes	339.5	0	2	0	0	0	0	10	7	0	2	5	6	0	0	0	3	1	0	0	4	1	0	1	3	0	0	0	0	0	0	0	0	0	0	0	0	0	0	1	1	0	0	2	0	0	0
AYGZv1_120029	Modification methylase HpaI	Yes	339.5	0	2	0	0	0	0	0	7	0	0	2	9	0	0	0	0	1	0	0	4	0	0	3	9	0	0	0	0	0	0	0	0	0	0	0	0	0	0	0	0	0	0	0	0	0	0
AYGZv1_80074	Tetraacyldisaccharide 4'-kinase	Yes	339.5	3	11	0	0	0	2	0	6	0	14	6	0	0	8	0	0	0	1	2	2	0	3	5	0	0	0	0	0	0	0	0	0	0	0	0	0	0	0	1	0	0	1	2	2	0	0
AYGZv1_100107	putative nucleotide-sugar dehydratase	Yes	340.5	0	12	0	0	0	0	1	9	0	0	4	2	0	3	0	0	0	0	0	3	0	0	5	0	0	0	0	0	0	0	0	0	0	0	0	0	0	0	0	0	0	0	0	0	0	0
AYGZv1_80060	Ribulose-phosphate 3-epimerase	Yes	340.5	0	138	0	0	0	0	0	17	0	0	1	2	0	52	0	0	0	0	1	5	0	0	0	1	0	0	0	0	0	0	0	0	0	0	0	0	0	0	0	0	0	0	0	0	0	0
AYGZv1_50049	Type I restriction enzyme EcoprrI M protein	Yes	341	0	37	0	0	0	2	2	8	0	7	1	2	0	6	0	0	0	0	0	10	0	4	1	2	0	0	0	0	0	0	0	0	0	0	0	0	0	0	0	0	0	0	0	0	0	0
AYGZv1_90090	conserved protein of unknown function	Yes	341	0	2	0	0	0	2	3	8	0	2	6	5	0	1	0	0	1	1	1	3	0	1	3	2	0	0	0	0	0	0	0	0	0	0	0	0	0	0	0	0	0	0	0	0	0	0
AYGZv1_100136	Cobalamin synthesis G-like protein	Yes	341.5	0	35	0	0	2	0	0	9	0	4	2	0	0	16	0	0	0	0	1	3	0	1	3	1	0	0	0	0	0	0	0	0	0	0	0	0	0	0	0	0	0	0	1	1	0	0
AYGZv1_50015	exported protein of unknown function	Yes	342.75	0	6	0	0	0	0	0	28	0	0	8	4	0	2	0	0	0	0	1	4	0	0	0	1	0	0	0	0	0	0	0	0	0	0	0	0	0	0	0	0	0	0	0	0	0	0
AYGZv1_100098	conserved membrane protein of unknown function	Yes	343	0	6	0	0	0	0	0	15	0	0	3	2	0	4	0	0	0	0	0	0	0	0	3	2	0	0	0	0	0	0	0	0	0	0	0	0	0	0	0	0	0	0	0	0	0	0
AYGZv1_130025	Erythromycin biosynthesis sensory transduction protein eryC1	Yes	343	0	3	0	0	2	0	0	13	1	0	3	3	0	4	0	0	0	0	0	5	1	0	0	2	0	0	0	0	0	0	0	0	0	0	0	0	0	0	0	0	0	0	0	0	0	0
AYGZv1_50010	Integral membrane sensor signal transduction histidine kinase	Yes	343	0	9	0	0	0	0	0	9	2	2	3	1	0	7	0	0	0	0	0	0	0	0	1	2	0	0	0	0	0	0	0	0	0	0	0	0	0	0	0	0	0	0	0	0	0	0
AYGZv1_50067	conserved protein of unknown function	Yes	343	0	22	0	0	4	0	0	2	0	0	3	4	0	11	0	0	2	0	0	0	0	0	0	2	0	0	0	0	0	0	0	0	0	0	0	0	0	0	0	0	0	0	0	1	0	0
AYGZv1_80071	protein of unknown function	Yes	343	0	11	0	0	2	0	0	17	0	2	3	2	0	2	0	0	0	0	0	8	0	0	0	2	0	0	0	0	0	0	0	0	1	0	0	0	0	0	0	0	0	0	1	0	0	0
AYGZv1_100006	protein of unknown function	Yes	343.5	0	13	0	0	1	0	0	6	0	4	59	3	0	3	0	0	0	0	0	1	0	1	17	2	0	0	0	0	0	0	0	0	0	0	0	0	0	0	0	0	0	0	0	0	0	0
AYGZv1_110031	(Uracil-5)-methyltransferase	Yes	343.5	2	8	0	1	0	0	0	3	0	0	4	3	0	6	0	0	1	0	0	3	0	1	0	2	0	0	0	0	0	0	0	0	0	0	1	0	0	0	0	0	0	0	0	0	0	0
AYGZv1_90017	3-oxoacyl-[acyl-carrier-protein] reductase	Yes	343.5	0	2	0	0	0	0	0	7	0	244	2	9	0	4	0	0	0	0	0	1	0	85	5	11	0	0	0	0	0	0	0	0	0	0	0	0	0	0	0	0	0	0	0	0	0	0
AYGZv1_90003	molybdopterin biosynthesis, protein C	Yes	343.75	0	28	0	0	0	0	0	2	0	5	0	6	0	16	0	0	0	0	1	2	0	0	0	3	0	0	0	0	0	0	0	0	0	0	0	0	0	0	0	0	0	0	0	0	0	0
AYGZv1_130030	Methylmalonyl-CoA mutase, C-terminal domain	Yes	344	0	8	0	0	0	0	0	2	0	0	5	1	0	3	0	0	0	0	1	4	0	0	3	0	0	0	0	0	0	0	0	0	0	0	0	0	0	0	0	0	0	0	0	0	0	0
AYGZv1_50091	ATP synthase subunit b	Yes	344.25	0	0	0	0	0	0	0	3	0	0	12	12	0	0	0	0	0	0	0	0	0	0	4	7	0	0	0	0	0	0	0	0	0	0	0	0	0	0	0	0	0	0	0	0	0	0
AYGZv1_100131	conserved protein of unknown function	Yes	347.5	0	4	0	0	0	0	0	28	0	8	4	2	0	11	0	0	0	0	0	6	0	3	1	0	0	0	0	0	0	0	0	0	0	0	0	0	0	0	0	0	0	0	0	0	0	0
AYGZv1_90141	Argininosuccinate synthase	Yes	347.5	0	10	0	0	2	0	2	2	0	16	4	2	0	10	1	0	0	0	2	0	0	9	1	5	0	0	0	0	0	0	0	0	0	0	0	0	0	0	0	0	0	0	0	0	0	0
AYGZv1_120028	undecaprenyl pyrophosphate synthase	Yes	349.25	0	40	2	0	9	0	0	7	0	0	2	4	0	32	0	0	2	0	0	3	0	0	1	2	0	0	0	0	0	0	0	0	0	0	0	0	0	0	0	0	0	0	0	0	0	0
AYGZv1_90004	exported protein of unknown function	Yes	349.25	0	12	0	0	0	0	0	6	0	0	0	8	0	5	0	0	0	0	0	3	0	0	0	2	0	0	0	0	0	0	0	0	0	0	0	0	0	0	0	0	0	0	0	1	0	0
AYGZv1_90050	putative Tetratricopeptide TPR_1 repeat-containing protein	Yes	350.5	0	7	0	0	10	0	0	8	0	0	0	4	0	5	0	0	1	0	0	2	0	0	0	3	0	0	0	0	0	0	0	0	0	0	0	0	0	0	0	0	0	0	0	0	0	0
AYGZv1_90084	transcription termination factor	Yes	350.75	0	18	0	0	0	0	1	0	0	0	5	1	0	6	0	0	0	1	0	2	0	0	3	1	0	0	0	0	0	0	0	0	2	0	0	0	0	0	0	0	0	0	0	0	0	1
AYGZv1_90111	conserved exported protein of unknown function	Yes	351	0	0	0	2	0	2	0	8	7	0	6	3	0	0	0	2	0	1	0	2	1	0	2	3	0	0	0	0	0	0	0	0	0	0	0	0	0	0	0	0	0	1	1	0	0	0
AYGZv1_100152	acetyl-CoA acetyltransferase	Yes	353	0	5	0	0	2	0	0	17	0	0	3	3	0	2	0	0	2	0	0	4	0	0	4	0	0	0	0	0	0	0	0	0	0	0	1	2	0	0	0	0	0	0	1	0	0	0
AYGZv1_100092	Uroporphyrin-III C/tetrapyrrole (Corrin/Porphyrin) methyltransferase	Yes	353.25	0	53	0	0	0	0	0	1	0	1	9	0	0	9	0	0	1	0	0	1	0	0	5	0	0	0	0	0	0	0	0	0	0	0	0	0	0	0	0	0	0	0	0	0	0	0
AYGZv1_130016	chromosome partitioning protein	Yes	355.75	0	0	0	0	0	0	0	6	0	6	4	6	0	1	0	0	1	0	1	0	0	1	3	3	0	0	0	0	0	0	0	0	0	0	0	0	0	0	0	0	0	0	0	0	0	0
AYGZv1_80057	exported protein of unknown function	Yes	355.75	0	15	0	0	0	0	0	8	0	8	2	2	0	3	0	0	0	0	0	6	0	3	0	2	0	0	0	0	0	0	0	0	0	0	0	0	0	0	0	0	0	0	0	0	0	0
AYGZv1_120030	conserved protein of unknown function	Yes	356.75	0	4	0	2	0	2	0	8	0	0	4	2	0	5	0	0	0	0	0	3	0	0	0	6	0	0	0	0	0	0	0	0	0	0	0	0	0	0	0	0	0	0	0	0	0	0
AYGZv1_120013	Modification methylase EcoRV	Yes	357	0	3	0	0	0	0	0	9	0	0	6	6	0	2	0	0	0	0	0	0	0	0	1	7	0	0	0	0	0	0	0	0	0	0	0	0	0	0	0	0	0	0	0	0	0	0
AYGZv1_120109	exported protein of unknown function	Yes	357.75	0	7	0	0	1	0	0	13	0	1	3	1	0	3	0	0	0	0	0	1	0	0	0	2	0	0	0	0	0	0	0	0	0	0	0	0	0	0	0	0	0	0	0	0	0	0
AYGZv1_120140	putative PpiC-type peptidyl-prolyl cis-trans isomerase	Yes	357.75	0	7	0	0	0	0	0	8	2	0	1	2	0	3	0	0	1	0	0	2	0	0	3	2	0	0	0	0	0	0	0	0	0	0	0	0	0	0	0	1	0	0	0	0	0	0
AYGZv1_100012	exported protein of unknown function	Yes	358.25	0	11	0	0	0	0	0	21	0	2	0	3	0	3	0	0	1	0	0	4	0	1	0	1	0	0	0	0	0	0	0	0	0	0	0	0	0	0	0	0	0	0	0	0	0	0
AYGZv1_120006	conserved protein of unknown function	Yes	358.25	0	5	0	0	2	0	0	4	0	0	2	16	0	2	0	0	0	0	0	4	0	0	2	6	0	0	0	0	0	0	0	0	0	0	0	0	0	0	0	0	0	0	0	0	0	0
AYGZv1_120072	conserved protein of unknown function	Yes	358.25	0	6	0	0	0	0	0	14	0	0	2	3	0	3	0	0	0	0	0	6	0	0	0	3	0	0	0	0	0	0	0	0	0	0	0	0	0	0	0	0	0	0	0	0	0	0
AYGZv1_90066	Deoxyribonuclease, TatD family	Yes	359.25	0	7	0	0	0	0	0	3	4	0	10	3	0	5	0	0	1	0	1	3	3	0	1	1	0	0	0	0	0	0	0	0	0	0	0	0	0	0	0	0	0	1	0	0	0	0
AYGZv1_130026	putative Glycosyl transferase family 2	Yes	360	0	10	2	0	0	0	0	5	0	40	1	2	0	10	0	0	1	0	0	1	0	20	2	5	0	0	0	0	0	0	0	0	0	0	0	0	0	0	0	0	0	0	0	0	0	0
AYGZv1_80018	conserved protein of unknown function	Yes	360.5	0	8	0	0	2	2	0	19	0	0	2	0	0	1	0	1	0	0	0	4	0	0	1	4	0	0	0	0	0	0	0	1	0	1	1	0	0	0	1	0	0	0	0	0	0	0
AYGZv1_80094	conserved membrane protein of unknown function	Yes	360.5	0	8	0	0	0	0	0	1	0	0	0	6	0	5	0	0	0	0	0	0	0	0	1	5	0	0	0	0	0	0	0	0	0	0	0	0	0	0	0	0	0	0	0	0	0	0
AYGZv1_100054	sodium:proton antiporter	Yes	361	0	6	0	0	4	0	4	0	0	1	7	2	0	4	0	0	2	0	0	2	1	0	2	2	0	0	0	0	0	0	1	0	0	0	0	0	0	0	0	0	0	0	0	0	0	0
AYGZv1_100020	conserved exported protein of unknown function	Yes	364.75	0	2	0	0	0	0	0	17	0	0	0	4	0	0	0	0	0	0	1	10	0	0	1	2	0	0	0	0	0	0	0	0	0	0	0	0	0	0	0	0	0	0	0	0	0	0
AYGZv1_120005	conserved protein of unknown function	Yes	364.75	0	15	0	0	15	0	0	12	0	0	1	2	0	8	0	0	8	0	0	2	0	0	1	2	0	0	0	0	0	0	0	0	0	0	0	0	0	0	0	0	0	0	0	0	0	0
AYGZv1_120150	Ribosomal large subunit pseudouridine synthase A	Yes	364.75	0	2	0	0	0	0	0	17	0	58	0	4	0	1	1	0	0	0	0	21	0	13	1	2	0	0	0	0	0	0	0	0	0	0	0	0	0	0	0	0	0	0	0	0	0	0
AYGZv1_120173	Phosphoribosylaminoimidazole-succinocarboxamide synthase	Yes	364.75	0	8	4	0	0	0	0	4	0	16	0	8	0	1	0	0	0	0	0	4	2	7	1	2	0	0	0	0	0	0	0	0	0	0	0	0	0	0	0	0	0	0	1	1	0	0
AYGZv1_80015	Putative TPR repeat protein (fragment)	Yes	364.75	0	5	0	0	0	2	0	17	0	0	0	1	0	4	0	0	0	0	0	9	0	0	1	2	0	0	0	0	0	0	0	0	0	0	0	0	0	0	1	0	0	1	0	0	0	0
AYGZv1_90062	exported protein of unknown function	Yes	364.75	0	0	0	0	0	0	0	10	0	0	2	5	0	0	0	0	0	0	0	4	0	0	1	2	0	0	0	0	0	0	0	0	0	0	0	0	0	0	0	0	0	0	1	0	0	0
AYGZv1_90073	conserved exported protein of unknown function	Yes	364.75	0	12	0	0	4	1	0	1	0	0	1	7	0	5	0	0	2	0	0	0	0	0	1	2	0	0	0	0	0	0	0	0	1	0	0	0	0	0	0	0	0	0	0	0	0	0
AYGZv1_120157	glucose-inhibited cell-division protein	Yes	367.75	0	4	0	0	3	0	0	2	0	0	33	4	0	2	0	0	1	0	0	1	0	1	7	5	0	0	0	0	0	0	0	0	0	0	1	0	0	0	0	0	0	0	0	0	0	0
AYGZv1_140002	protein of unknown function	Yes	368.25	0	0	0	0	4	1	2	10	0	0	4	2	0	1	0	0	0	0	0	4	0	2	3	0	0	0	0	0	0	0	0	0	0	1	1	0	0	0	0	1	0	0	0	0	0	0
AYGZv1_120163	Cytosine-specific methyltransferase	Yes	370.5	0	6	0	0	0	0	0	6	0	0	3	2	0	4	0	0	0	2	0	6	0	0	0	4	0	0	0	0	0	0	0	0	0	0	0	0	0	0	0	0	0	0	0	0	0	0
AYGZv1_100087	membrane protein of unknown function	Yes	370.75	0	9	0	0	0	0	0	2	0	9	14	4	0	2	0	0	0	0	0	1	0	4	8	0	0	0	0	0	0	0	0	0	0	0	0	0	0	0	0	0	0	0	0	0	0	0
AYGZv1_10026	protein of unknown function	Yes	373	0	25	0	0	0	0	0	6	0	6	1	9	0	4	0	0	1	0	0	1	0	1	0	2	0	0	0	0	0	0	0	0	0	0	0	0	0	0	0	0	0	0	0	0	0	0
AYGZv1_100116	dTDP-glucose 4,6-dehydratase	Yes	373.75	0	12	0	0	0	0	0	2	0	24	7	1	0	7	0	0	1	0	0	0	0	4	2	1	0	0	0	0	0	0	0	0	0	0	0	0	0	0	0	0	0	0	0	0	0	0
AYGZv1_80020	protein of unknown function	Yes	374	0	11	2	0	0	0	0	4	0	0	11	0	0	1	0	0	1	0	0	0	0	0	3	4	0	0	0	0	0	0	0	0	0	0	0	0	0	0	0	0	0	0	0	0	0	0
AYGZv1_100029	Methylmalonyl-CoA carboxyltransferase 12S subunit	Yes	374.75	0	3	0	0	0	0	0	15	0	0	0	3	0	0	0	1	0	0	1	6	0	1	1	8	0	0	0	0	0	0	0	0	0	0	0	0	0	0	0	0	0	0	0	0	0	0
AYGZv1_100110	conserved protein of unknown function	Yes	374.75	0	105	0	0	0	0	0	3	0	2	12	3	0	46	0	0	0	0	0	1	0	0	1	0	0	0	0	0	0	0	0	0	0	0	0	0	0	0	0	0	0	1	0	0	0	0
AYGZv1_100105	putative CDP-glycerol:poly(Glycerophosphate) glycerophosphotransferase	Yes	375.75	0	6	0	0	0	0	0	4	0	4	4	0	0	3	0	0	0	0	0	2	0	1	3	3	0	0	0	0	0	0	0	0	0	0	0	0	0	0	0	0	0	0	0	0	0	0
AYGZv1_10038	conserved protein of unknown function	Yes	376.5	0	2	0	1	2	0	0	23	0	0	2	1	0	1	0	0	0	0	0	14	0	1	2	2	0	0	0	0	0	0	0	0	0	0	0	0	0	0	0	0	0	0	0	1	0	0
AYGZv1_80084	Zinc transport system ATP-binding protein TroB	Yes	376.5	0	4	0	0	0	0	0	2	0	2	2	4	0	5	0	0	1	0	0	4	0	1	0	2	0	0	0	0	0	0	0	0	0	0	0	0	0	0	0	0	0	0	0	0	0	0
AYGZv1_90080	50S ribosomal subunit protein L7/L12	Yes	376.5	3	2	0	0	6	0	2	16	0	0	2	4	0	2	0	0	0	0	1	5	0	0	0	2	0	0	0	0	0	0	0	0	0	0	0	0	0	0	0	0	0	0	0	0	0	0
AYGZv1_90103	conserved protein of unknown function	Yes	376.5	0	3	0	0	0	0	0	9	0	0	2	0	0	0	0	0	0	0	0	6	0	0	2	2	0	0	0	0	0	0	0	0	0	0	0	0	0	0	0	0	0	0	0	0	0	0
AYGZv1_120044	tRNA (Adenine-58-N(1)-) methyltransferase	Yes	376.75	0	6	0	1	0	2	0	19	0	0	1	2	0	3	0	0	0	0	0	3	0	0	0	2	0	0	0	0	0	0	0	0	0	0	0	0	0	0	0	0	0	0	0	1	0	0
AYGZv1_100083	phosphoribosylformimino-5-aminoimidazole carboxamide isomerase	Yes	379.5	0	4	2	0	0	0	0	4	0	0	25	4	0	1	0	0	0	0	0	8	0	0	10	0	0	0	0	0	0	0	0	0	0	0	1	0	0	0	0	0	0	0	0	0	0	0
AYGZv1_120131	phosphoribosylaminoimidazole synthetase	Yes	379.5	0	2	0	0	0	2	2	24	0	2	2	2	0	3	2	0	2	1	0	14	0	1	1	2	0	0	0	0	0	0	0	0	1	0	0	0	0	0	0	0	0	0	0	0	0	0
AYGZv1_80070	exported protein of unknown function	Yes	379.5	0	13	0	0	0	0	0	5	0	2	0	5	0	3	0	0	0	0	0	2	0	1	1	2	0	0	0	0	0	0	0	0	0	0	0	0	0	0	1	0	0	0	0	0	0	0
AYGZv1_120135	protein of unknown function	Yes	380.5	0	0	0	0	0	0	0	12	0	0	2	4	0	0	0	0	0	1	0	3	0	0	1	2	0	0	0	0	0	0	0	0	0	0	0	0	0	0	0	0	0	0	0	0	0	0
AYGZv1_90113	Endonuclease III	Yes	380.5	0	9	0	0	0	0	0	21	0	0	1	6	0	1	0	1	0	0	0	3	0	0	1	0	0	0	0	0	0	0	0	0	0	0	0	0	0	0	0	0	0	0	0	0	0	0
AYGZv1_80093	putative Permeases of the major facilitator superfamily	Yes	382.5	0	57	0	0	0	0	0	6	0	6	3	0	0	15	0	0	0	0	0	4	0	2	0	1	0	0	0	0	0	0	0	0	0	0	0	0	0	0	0	0	0	0	0	0	0	0
AYGZv1_10031	UDP-2-acetamido-2-deoxy-3-oxo-D-glucuronate aminotransferase	Yes	383	0	12	0	0	4	0	2	6	0	0	2	3	0	10	0	0	0	0	0	1	0	0	0	2	0	0	0	0	0	0	0	0	0	0	0	0	0	0	0	0	0	1	1	0	0	0
AYGZv1_90104	amino-acid transporter subunit	Yes	383	0	3	0	0	0	0	0	27	0	0	4	0	0	1	0	0	0	0	0	7	0	0	3	1	0	0	0	0	0	0	0	0	0	0	0	0	0	0	0	0	0	0	0	0	0	0
AYGZv1_120037	Modification methylase MjaIII	Yes	383.25	0	34	0	0	0	0	0	9	0	1	0	5	0	5	0	0	0	0	2	2	0	0	0	1	0	0	0	0	0	0	0	0	0	0	0	0	0	0	0	0	0	0	0	0	0	0
AYGZv1_20008	exported protein of unknown function	Yes	384	0	21	0	0	0	0	0	8	0	0	2	0	0	8	0	0	0	0	0	1	0	0	2	0	0	0	0	0	0	0	0	0	0	0	0	0	0	0	0	0	0	0	0	0	0	0
AYGZv1_90074	Flagellar basal-body rod protein FlgF	Yes	386.25	0	5	0	2	0	3	2	8	0	0	4	2	0	1	0	1	1	0	0	0	0	0	2	2	0	0	0	0	0	0	0	0	0	0	0	0	0	0	0	0	0	0	0	1	0	0
AYGZv1_20002	tRNA-specific 2-thiouridylase MnmA	Yes	386.5	0	4	2	0	0	0	0	15	0	14	1	4	0	2	0	0	0	0	0	5	1	2	0	2	0	0	0	0	0	0	0	0	0	0	0	0	0	0	0	0	0	0	0	0	0	0
AYGZv1_50064	exported protein of unknown function	Yes	387.5	0	62	0	0	0	0	0	3	0	0	0	5	0	21	0	0	0	0	0	1	0	0	0	8	0	0	0	0	0	0	0	0	0	0	0	0	0	0	0	0	0	0	0	0	0	0
AYGZv1_90123	protein chain elongation factor EF-Tu (duplicate of tufA)	Yes	391.25	7	2	0	4	0	0	3	8	0	0	2	14	2	3	0	0	0	1	1	1	0	0	0	5	0	0	0	0	0	0	0	0	0	0	0	0	0	0	0	0	0	0	0	1	0	0
AYGZv1_100141	Cobalt ABC transporter, permease protein CbiQ	Yes	392.25	0	6	0	2	0	1	0	7	0	2	3	1	0	2	0	0	0	0	0	3	0	0	1	1	0	0	0	0	0	0	0	0	0	0	0	0	0	0	0	0	0	0	0	0	0	0
AYGZv1_120098	3-isopropylmalate isomerase subunit, dehydratase component	Yes	393.5	0	5	0	0	11	0	0	11	0	2	0	2	0	3	0	0	8	0	0	5	0	6	0	3	0	0	0	0	0	0	0	0	0	0	0	0	0	0	0	0	0	0	0	0	0	0
AYGZv1_100118	glucose-1-phosphate thymidylyltransferase	Yes	394.5	0	5	0	0	0	0	0	5	0	0	7	1	0	6	0	0	0	0	0	3	0	0	5	1	0	0	0	0	0	0	0	0	0	0	0	0	0	0	0	0	0	0	0	0	0	0
AYGZv1_100010	tRNA-dihydrouridine synthase	Yes	395	0	2	0	0	0	0	0	15	0	0	3	2	0	0	0	0	0	0	0	5	0	0	0	2	0	0	0	0	0	0	0	0	0	0	0	0	0	0	0	0	0	0	1	0	0	0
AYGZv1_110015	Soluble hydrogenase, small subunit	Yes	395	0	7	0	0	0	0	0	10	0	0	9	2	0	2	0	0	0	0	0	1	0	0	4	1	0	0	0	0	0	0	0	0	0	0	0	0	0	0	0	0	0	0	0	0	0	0
AYGZv1_90143	Acetylornithine aminotransferase	Yes	398	2	3	0	0	2	0	4	5	0	0	3	0	0	5	0	0	0	0	0	6	0	0	2	1	0	0	0	0	0	0	0	0	0	0	0	0	0	0	1	1	0	0	0	2	0	0
AYGZv1_50081	exported protein of unknown function	Yes	401	0	14	0	0	0	0	16	3	0	0	0	3	0	7	0	0	0	0	5	2	0	3	2	0	0	0	0	0	0	0	0	0	0	0	1	0	0	0	0	0	0	0	0	0	0	0
AYGZv1_90136	Aspartate racemase	Yes	401.25	0	11	0	0	0	0	0	4	0	10	10	2	0	2	0	0	0	0	0	3	0	4	6	0	0	0	0	0	0	0	0	0	0	0	0	0	0	0	0	0	0	0	0	0	0	0
AYGZv1_120133	S-adenosylmethionine:tRNA ribosyltransferase-isomerase	Yes	404	0	6	0	0	0	0	0	8	0	0	2	6	0	0	0	0	0	0	0	6	0	0	0	0	0	0	0	0	0	0	0	0	0	0	0	0	0	0	0	0	0	0	0	0	0	0
AYGZv1_10028	conserved protein of unknown function	Yes	404.25	0	6	0	0	0	0	0	6	0	0	0	0	0	2	0	0	0	0	0	5	0	0	1	3	0	0	0	0	0	0	0	0	0	0	0	0	0	0	0	0	0	0	0	0	0	0
AYGZv1_130015	putative cytosol aminopeptidase	Yes	404.25	0	2	0	0	6	0	0	5	0	0	1	3	0	6	0	0	2	0	0	3	0	0	2	0	0	0	0	0	0	0	0	0	0	0	0	0	0	0	0	0	0	0	0	0	0	0
AYGZv1_100073	Three-deoxy-D-manno-octulosonic-acid transferase domain protein	Yes	407.75	0	4	0	0	0	1	0	2	0	0	2	5	0	4	0	0	0	0	1	1	1	1	1	2	0	0	0	0	0	0	0	0	0	0	0	0	0	0	0	0	0	0	0	0	0	0
AYGZv1_90075	flagellar component of cell-distal portion of basal-body rod	Yes	407.75	0	18	0	0	2	0	0	4	0	0	2	2	0	8	0	0	2	0	0	3	0	0	1	0	0	0	0	0	0	0	0	0	0	0	0	0	0	0	0	0	0	0	0	1	0	0
AYGZv1_130034	protein of unknown function	Yes	409.75	0	8	0	0	0	0	0	7	2	0	1	2	0	1	0	0	0	0	0	3	0	0	2	1	0	0	0	0	0	0	0	0	0	0	0	0	0	0	0	0	0	0	0	0	0	0
AYGZv1_50111	putative Integral membrane sensor signal transduction histidine kinase	Yes	409.75	0	1	0	0	5	0	0	7	0	32	0	2	0	4	0	0	2	0	0	3	0	13	3	1	0	0	0	0	0	0	0	0	0	0	0	0	0	0	0	0	0	0	0	0	0	0
AYGZv1_90091	succinate dehydrogenase, FeS subunit	Yes	409.75	0	2	0	0	0	0	0	4	0	0	3	5	0	1	0	0	0	0	0	6	0	0	4	1	0	0	0	0	0	0	0	0	0	0	0	0	0	0	0	0	0	0	0	0	0	0
AYGZv1_120050	RlpA-like lipoprotein (modular protein)	Yes	410	0	5	0	0	0	0	1	12	0	0	0	4	0	2	0	0	0	0	0	3	0	0	1	0	0	0	0	0	0	0	0	0	0	0	0	0	0	0	0	1	0	0	0	0	0	0
AYGZv1_100066	conserved protein of unknown function	Yes	410.25	0	2	2	0	0	0	0	13	0	0	6	3	0	1	0	0	0	0	1	0	0	0	3	1	0	0	0	0	0	0	0	0	0	0	1	0	0	0	1	0	0	0	0	0	0	0
AYGZv1_130032	putative Glycoslytransferase	Yes	410.25	0	2	0	0	0	2	0	10	0	0	4	3	0	1	0	0	1	0	1	7	0	0	0	1	0	0	0	0	0	0	0	0	0	0	0	0	0	0	0	0	0	0	1	0	0	0
AYGZv1_10016	Peptidase, M16 family	Yes	413	0	6	0	0	0	2	28	3	0	10	4	2	0	3	1	0	1	0	14	2	0	6	2	0	0	0	0	0	0	0	0	0	0	0	0	0	0	0	0	0	0	0	0	0	0	0
AYGZv1_90014	Ribonuclease 3	Yes	414	0	6	0	0	4	0	0	11	0	0	0	4	0	2	0	0	3	1	0	2	0	0	0	3	0	0	0	0	0	0	0	0	0	0	0	0	0	0	0	0	0	0	0	0	0	0
AYGZv1_120147	protein of unknown function	Yes	416	0	7	0	0	9	0	0	16	0	2	0	3	0	0	0	0	3	1	0	3	0	0	0	1	0	0	0	0	0	0	0	0	0	0	0	0	0	0	0	0	0	0	0	0	0	0
AYGZv1_120016	conserved protein of unknown function	Yes	416.75	0	2	2	0	0	0	3	35	0	0	0	2	0	1	0	0	0	0	0	10	0	0	1	2	0	0	0	0	0	0	0	0	0	0	0	0	0	0	0	1	0	1	0	1	0	0
AYGZv1_120175	Glycosyl transferase family 2	Yes	416.75	0	10	0	0	28	0	0	8	0	13	6	2	0	2	0	0	18	0	0	1	0	17	1	1	0	0	0	0	0	0	0	0	0	0	0	0	0	0	0	0	0	0	0	0	0	0
AYGZv1_80066	Glycogen synthase	Yes	416.75	49	13	2	0	3	0	0	7	2	2	1	2	15	11	0	0	1	0	0	1	1	1	1	0	0	0	0	0	0	0	0	0	0	0	0	0	0	0	0	0	1	0	0	0	0	0
AYGZv1_120149	protein of unknown function	Yes	417	0	3	0	0	0	0	0	17	2	0	1	10	0	0	0	0	0	0	0	5	0	1	0	2	0	0	0	0	0	0	0	0	0	0	0	0	0	0	0	0	0	0	0	0	0	0
AYGZv1_130019	triosephosphate isomerase	Yes	421.75	0	5	1	0	0	0	2	5	0	3	2	7	0	3	0	0	0	0	0	3	0	0	0	0	0	0	0	0	0	0	0	0	0	0	0	0	0	0	0	0	0	0	0	0	0	0
AYGZv1_120162	conserved protein of unknown function	Yes	422.25	0	0	2	0	0	0	0	14	0	0	1	1	0	5	1	0	0	0	0	2	0	0	1	3	0	0	0	0	0	0	0	0	0	0	0	0	0	0	0	0	0	0	0	0	0	0
AYGZv1_120032	uridylate kinase	Yes	424.5	0	3	0	0	2	0	0	8	0	0	43	0	0	1	0	0	4	0	0	4	0	1	24	0	0	0	0	0	0	0	1	0	0	0	1	0	0	0	2	1	0	0	1	2	0	0
AYGZv1_80054	Peptidase U32	Yes	424.5	0	7	0	1	0	0	4	7	0	0	4	0	0	0	0	1	0	0	0	3	0	0	0	1	0	0	0	0	0	0	0	0	0	0	0	0	0	0	0	0	0	0	0	0	0	0
AYGZv1_90093	putative Succinate dehydrogenase hydrophobic membrane anchor protein	Yes	424.5	0	3	0	0	0	0	0	8	0	0	4	1	0	5	0	0	0	2	0	0	0	0	3	0	0	0	0	0	0	0	0	0	0	0	0	0	0	1	0	0	0	0	1	0	0	0
AYGZv1_130027	putative Glycosyl transferase family 2	Yes	425	0	6	0	0	4	0	0	6	0	9	0	2	0	0	0	0	0	0	0	4	0	4	0	3	0	0	0	0	0	0	0	0	0	0	0	0	0	0	0	0	0	0	0	0	0	0
AYGZv1_50060	exported protein of unknown function	Yes	425	0	1	0	0	0	0	2	6	0	0	0	2	0	5	0	0	0	0	0	3	0	0	0	2	0	0	0	0	0	0	0	0	0	0	0	0	0	0	0	0	0	0	0	0	0	0
AYGZv1_50087	F1 sector of membrane-bound ATP synthase, beta subunit	Yes	427.75	0	6	0	0	0	0	1	9	0	0	0	1	0	6	1	0	0	0	0	7	0	3	0	1	0	0	0	0	0	0	0	0	0	0	0	0	0	0	0	0	0	0	0	0	1	0
AYGZv1_120126	Undecaprenyl-diphosphatase	Yes	428.5	0	9	0	0	0	2	0	4	0	0	2	2	0	3	0	0	0	1	0	0	0	0	1	1	0	0	0	0	0	0	0	0	0	0	0	0	0	0	0	0	0	0	0	0	0	0
AYGZv1_90044	conserved protein of unknown function	Yes	429	4	2	0	0	2	0	4	10	2	0	13	0	0	0	0	0	0	1	2	5	5	0	5	0	0	0	0	1	0	0	0	0	0	0	0	0	0	0	0	0	0	0	0	0	0	0
AYGZv1_120063	CRISPR-associated endonuclease Cas1	Yes	429.5	0	0	1	0	0	0	0	14	0	6	2	0	0	2	0	0	0	0	0	5	0	1	1	1	0	0	0	0	0	0	0	0	0	0	0	0	0	0	0	1	0	0	0	1	0	0
AYGZv1_50027	imidazole glycerol phosphate synthase, catalytic subunit with HisH	Yes	429.5	0	14	0	0	0	0	0	5	0	0	2	1	0	2	0	0	1	0	0	3	0	0	3	0	0	0	0	0	0	0	0	0	0	0	0	0	0	0	0	0	0	1	0	0	0	0
AYGZv1_80083	membrane protein of unknown function	Yes	429.5	0	4	0	0	12	0	1	16	0	2	2	0	0	2	1	0	3	0	1	5	0	0	1	0	0	0	0	0	0	0	0	0	0	0	0	0	0	0	0	0	0	0	0	0	0	0
AYGZv1_120116	Replicative DNA helicase	Yes	430.75	0	5	0	0	2	0	1	26	30	0	4	2	1	2	0	0	3	0	0	10	14	0	0	0	0	0	0	0	0	0	0	0	0	0	0	0	0	0	0	1	0	0	1	1	0	0
AYGZv1_90126	30S ribosomal subunit protein S12	Yes	430.75	0	5	0	0	0	0	0	3	0	0	12	2	0	0	0	0	0	0	0	5	0	0	2	0	0	0	0	0	0	0	0	0	0	0	1	0	0	0	0	0	0	0	0	0	0	0
AYGZv1_16s_rRNA_2	ribosomal RNA 16s_rRNA	Yes	431.5	0	1	0	0	0	0	0	5	1	9	2	3	0	1	0	0	0	0	0	5	0	6	2	0	0	0	0	0	0	0	0	0	0	0	0	0	0	0	0	0	0	0	0	0	0	0
AYGZv1_90087	protein of unknown function	Yes	431.5	0	10	0	0	0	3	0	4	0	0	6	0	0	6	0	0	0	0	0	1	0	0	1	1	0	0	0	0	0	0	0	0	0	0	0	0	0	0	0	0	0	0	0	1	0	0
AYGZv1_80087	protein of unknown function	Yes	431.75	0	5	0	0	0	0	0	7	0	0	1	4	0	2	0	0	2	0	0	1	0	0	0	3	0	0	0	0	0	0	0	0	0	0	0	0	0	0	0	0	0	0	0	0	0	0
AYGZv1_120111	sn-glycerol-3-phosphate transporter	Yes	433.75	0	5	0	0	0	0	0	5	0	2	0	4	0	6	0	0	0	0	0	7	0	2	0	1	0	0	0	0	0	0	0	0	0	0	0	0	0	0	0	0	0	0	0	0	0	0
AYGZv1_120101	exported protein of unknown function	Yes	434	0	52	0	2	14	0	0	3	2	0	2	0	0	28	0	1	11	0	0	2	0	0	0	3	0	0	0	0	0	0	0	0	0	0	0	0	0	0	0	0	0	0	0	0	0	0
AYGZv1_120110	conserved protein of unknown function	Yes	434	0	31	0	0	0	0	0	15	0	1	2	0	0	6	0	0	0	0	0	2	0	1	0	1	0	0	0	0	0	0	0	0	0	0	0	0	0	0	0	0	0	0	0	0	0	0
AYGZv1_90001	IMP dehydrogenase	Yes	434	0	106	2	0	18	0	0	9	0	66	2	1	0	45	0	0	11	0	0	2	0	41	0	1	0	0	0	0	0	0	0	0	0	0	0	0	0	0	0	0	0	0	0	0	0	0
AYGZv1_100074	putative Lipid A biosynthesis acyltransferase	Yes	436	0	8	0	0	0	0	0	9	0	12	0	0	0	1	0	0	0	0	0	5	0	7	0	5	0	0	0	0	0	0	0	0	0	0	0	0	0	0	0	0	0	0	0	0	0	0
AYGZv1_50084	transposase (fragment)	Yes	438.5	0	7	0	0	0	2	0	2	0	1	1	2	0	2	0	0	0	1	0	0	0	0	3	4	0	0	0	0	0	0	0	0	0	0	0	0	0	0	0	0	0	0	0	0	0	0
AYGZv1_90060	protein of unknown function	Yes	438.5	0	1	0	2	0	0	0	7	0	38	10	2	0	2	0	0	0	1	0	0	0	3	0	2	0	0	0	0	0	0	0	0	0	0	0	0	0	0	0	0	0	0	1	0	0	0
AYGZv1_10034	protein of unknown function	Yes	438.75	0	20	0	0	0	0	0	1	0	0	6	0	0	11	0	0	0	0	0	0	0	0	3	0	0	0	0	0	0	0	0	0	0	0	0	0	0	0	0	0	0	0	0	0	0	0
AYGZv1_90035	putative RNA polymerase sigma factor, sigma-70 family	Yes	439.75	0	13	0	0	0	0	0	6	0	0	0	1	0	7	0	0	0	0	0	8	0	0	0	1	0	0	0	0	0	0	0	0	0	0	0	0	0	0	0	0	0	0	0	0	0	0
AYGZv1_120036	Type-2 restriction enzyme DpnII	Yes	440.25	0	2	0	0	4	0	0	9	0	0	0	5	0	1	1	0	0	0	2	1	0	0	2	2	0	0	0	0	0	0	0	0	0	0	0	0	0	0	0	0	1	0	0	0	0	0
AYGZv1_20012	protein required for maturation of hydrogenases	Yes	440.5	0	13	0	0	0	0	0	5	0	2	0	2	0	7	0	0	0	0	0	1	0	0	1	1	0	0	0	0	0	0	0	0	0	0	0	0	0	0	0	0	0	0	0	0	0	0
AYGZv1_90064	UspA domain-containing protein	Yes	440.5	0	16	0	0	0	0	0	5	0	0	0	2	0	11	0	0	0	0	2	2	0	0	1	1	0	0	0	0	0	0	0	0	0	0	0	0	0	0	0	0	0	0	0	0	0	0
AYGZv1_120128	2-C-methyl-D-erythritol 2,4-cyclodiphosphate synthase	Yes	441.25	0	4	2	0	0	0	0	2	0	0	2	4	0	0	0	0	0	0	0	3	0	0	3	1	0	0	0	0	0	0	0	0	0	0	0	0	0	0	0	1	0	0	0	0	0	0
AYGZv1_100033	Response regulator receiver protein	Yes	443	0	53	0	0	0	0	0	1	0	0	0	2	0	24	0	0	0	0	0	2	0	0	0	2	0	0	0	0	0	0	0	0	0	0	0	0	0	0	0	0	0	0	0	0	0	0
AYGZv1_10036	protein of unknown function	Yes	443	0	9	0	2	0	0	2	0	0	0	1	2	0	5	0	0	0	0	0	2	0	0	0	2	0	0	0	0	0	0	0	0	0	0	0	0	0	0	0	0	0	0	0	0	0	0
AYGZv1_110024	exported protein of unknown function	Yes	443	0	0	0	2	0	0	0	0	0	0	8	2	0	4	0	0	0	0	0	2	0	0	8	0	0	0	0	0	0	0	0	0	0	0	0	0	0	0	0	0	0	0	0	0	0	0
AYGZv1_120017	protein of unknown function	Yes	443.25	0	0	0	0	0	0	0	3	12	1	2	4	0	1	0	0	0	0	0	3	7	2	1	1	0	0	0	0	0	0	0	0	0	0	0	0	0	0	0	0	0	0	0	0	0	0
AYGZv1_90019	Phosphate acyltransferase	Yes	443.25	0	10	0	0	2	0	0	1	0	0	2	3	0	7	0	0	0	0	0	1	0	0	0	1	0	0	0	0	0	0	0	0	0	0	0	0	0	0	0	0	0	0	0	0	0	0
AYGZv1_120146	GTPase HflX	Yes	444	0	2	0	0	6	3	0	10	0	4	0	3	0	2	0	0	1	0	1	2	2	1	0	3	0	0	0	0	0	0	0	0	0	0	0	0	0	0	0	0	1	0	0	0	0	0
AYGZv1_100128	putative Adenosyl cobinamide kinase/adenosyl cobinamide phosphate guanylyltransferase	Yes	447	0	13	0	0	0	0	0	14	0	0	0	0	0	5	0	0	1	0	0	1	0	2	0	2	0	0	0	0	0	0	0	0	0	0	0	0	0	0	0	0	0	0	0	0	0	0
AYGZv1_120039	Response regulator receiver modulated CheW protein	Yes	447	0	2	0	0	0	0	0	2	0	0	5	6	0	0	0	0	0	0	0	1	0	0	3	2	0	0	0	0	0	0	0	0	0	0	0	0	0	0	0	0	0	0	0	0	0	0
AYGZv1_misc_RNA_4	SCARNA14	Yes	447.25	0	18	0	0	0	0	0	0	0	0	3	1	0	12	0	0	0	0	0	0	0	0	5	0	0	0	0	0	0	0	0	0	0	0	0	0	0	0	0	0	0	0	0	0	0	0
AYGZv1_120027	putative Phosphatidate cytidylyltransferase	Yes	448.75	0	0	0	0	4	0	0	13	0	6	1	0	0	1	0	0	0	0	0	4	0	4	1	2	0	0	0	0	0	0	0	0	0	0	0	0	0	0	0	0	1	0	1	0	0	0
AYGZv1_120088	putative Apolipoprotein N-acyltransferase	Yes	448.75	0	0	0	0	0	0	0	7	0	0	1	3	0	0	0	0	0	0	0	0	0	3	1	2	0	0	0	0	0	0	0	0	0	0	0	0	0	0	0	0	0	0	0	0	0	0
AYGZv1_120056	conserved protein of unknown function	Yes	450.25	0	4	2	3	0	0	0	2	0	0	10	2	0	0	0	0	0	0	0	0	1	0	5	3	0	0	0	0	0	0	0	0	0	0	0	0	0	0	0	0	0	0	0	0	0	0
AYGZv1_50065	Superoxide reductase	Yes	450.25	0	4	0	0	0	0	0	8	0	0	0	2	0	0	0	0	0	0	0	3	0	0	0	2	0	0	0	0	0	0	0	0	0	0	0	0	0	1	0	0	0	0	0	0	0	0
AYGZv1_80043	conserved protein of unknown function	Yes	451.25	0	4	0	0	0	0	0	3	0	1	1	10	0	2	0	0	0	0	0	3	0	0	0	6	0	0	0	0	0	0	0	0	0	1	0	0	0	0	0	0	0	0	0	0	0	0
AYGZv1_90046	DNA repair photolyase-like protein	Yes	451.25	0	4	0	0	0	0	3	8	0	4	1	2	0	2	1	0	0	0	1	1	0	0	1	1	0	0	0	0	0	0	0	0	0	0	0	0	0	0	1	0	0	0	0	0	0	0
AYGZv1_120070	conserved protein of unknown function	Yes	452.25	0	2	0	0	0	2	0	8	2	8	1	2	0	4	0	0	0	0	0	6	0	2	0	1	0	0	0	0	0	0	0	0	0	0	0	0	0	0	0	0	0	0	2	0	0	0
AYGZv1_90106	putative cobalt-precorrin-2 C(20)-methyltransferase	Yes	453.25	0	2	0	0	10	0	0	4	0	1	24	3	0	2	0	0	5	0	0	1	0	0	8	1	0	0	0	0	0	0	0	0	0	0	0	0	0	0	0	0	0	0	0	0	0	0
AYGZv1_130012	50S ribosomal subunit protein L21	Yes	455.25	0	9	0	0	0	2	0	5	0	0	0	0	0	6	0	0	0	0	0	4	0	0	0	1	0	0	0	0	0	0	0	0	0	0	0	0	0	0	0	0	0	0	0	0	0	0
AYGZv1_80051	Uroporphyrinogen decarboxylase	Yes	455.25	0	3	2	0	0	0	0	5	0	0	1	4	0	1	0	0	0	0	0	7	0	0	1	1	0	0	0	0	0	0	0	0	0	0	0	0	0	0	0	0	0	0	0	0	0	0
AYGZv1_100084	Phosphatidylglycerophosphatase A	Yes	455.75	0	4	0	0	0	0	0	10	4	5	0	2	0	1	0	0	0	0	0	2	0	0	1	0	0	0	0	0	0	0	0	0	1	0	0	0	0	0	0	0	0	0	0	0	0	0
AYGZv1_100089	Ribosomal protein S12 methylthiotransferase RimO	Yes	455.75	0	4	2	0	3	2	0	7	0	2	6	0	0	0	0	0	4	0	0	2	0	0	3	1	0	0	0	0	0	0	1	0	0	0	0	0	0	0	0	0	0	0	0	0	0	0
AYGZv1_120053	flagellar basal body P-ring protein	Yes	457.75	0	1	1	0	37	0	0	6	0	0	2	3	0	0	0	0	23	0	0	2	0	0	0	1	0	0	0	0	0	0	0	0	0	0	0	0	0	0	0	0	0	0	0	0	0	0
AYGZv1_80072	putative Na+/H+ dicarboxylate symporte	Yes	457.75	0	0	0	0	0	0	0	12	0	8	4	0	0	0	0	0	0	0	1	2	0	6	1	1	0	0	0	0	0	0	0	0	1	0	0	0	0	0	0	0	0	0	0	1	0	0
AYGZv1_80095	UTP--glucose-1-phosphate uridylyltransferase	Yes	457.75	0	19	0	0	0	0	0	2	0	0	0	2	0	6	0	0	0	0	0	2	0	0	0	1	0	0	0	0	0	0	0	0	0	0	1	0	0	0	0	2	0	0	0	2	0	0
AYGZv1_90115	conserved exported protein of unknown function	Yes	457.75	0	6	0	0	2	1	4	8	0	2	0	1	0	8	0	0	0	0	0	2	0	2	0	1	0	0	0	0	0	0	0	0	0	0	0	0	0	0	0	0	0	0	0	0	0	0
AYGZv1_80069	conserved protein of unknown function	Yes	459.5	0	12	0	0	0	0	0	4	0	0	12	2	0	3	0	0	0	0	0	1	0	0	0	0	0	0	0	0	0	0	0	0	0	0	0	0	0	0	0	1	0	0	0	0	0	0
AYGZv1_120142	Phosphoheptose isomerase	Yes	459.75	0	6	0	8	8	0	0	3	0	1	5	0	0	6	0	5	2	0	0	1	0	0	2	0	0	0	0	0	0	0	0	0	0	0	0	0	0	0	0	0	0	0	0	0	0	0
AYGZv1_20027	protein of unknown function	Yes	463.5	0	10	0	0	0	0	0	3	0	0	0	1	0	7	0	0	0	0	0	0	0	0	1	2	0	0	0	0	0	0	0	0	0	0	0	0	0	0	0	0	0	0	0	0	0	0
AYGZv1_100146	conserved exported protein of unknown function	Yes	465	0	19	0	0	0	0	2	4	0	0	0	1	0	8	0	0	0	0	0	2	0	0	1	0	0	0	0	0	0	0	0	0	0	0	0	0	0	0	0	0	0	0	0	0	0	0
AYGZv1_110033	Non-canonical purine NTP pyrophosphatase	Yes	465	0	4	0	0	0	0	0	2	0	0	4	2	0	1	0	0	0	0	0	1	0	0	3	1	0	0	0	0	0	0	0	0	0	0	0	0	0	0	0	0	0	0	0	0	0	0
AYGZv1_120067	exported protein of unknown function	Yes	465	0	14	0	0	0	0	0	4	0	2	0	1	0	8	0	0	1	0	0	2	0	2	0	6	0	0	0	0	0	0	0	0	0	0	0	0	0	0	0	0	0	0	0	0	0	0
AYGZv1_50011	membrane protein of unknown function	Yes	465	0	4	0	0	0	0	0	4	2	1	3	1	0	3	0	0	0	0	0	2	0	0	0	1	0	0	0	0	0	0	0	0	0	0	0	0	0	0	0	0	0	0	0	0	0	0
AYGZv1_50030	protein of unknown function	Yes	465	0	4	0	0	0	0	0	12	0	0	0	4	0	1	0	0	0	0	0	4	0	0	0	1	0	0	0	0	0	0	0	0	0	0	0	0	0	0	0	0	1	1	0	0	0	0
AYGZv1_90129	protein of unknown function	Yes	465	4	4	0	0	8	0	0	9	0	39	0	6	0	1	0	1	5	0	0	4	2	9	0	1	0	0	0	0	0	0	0	0	0	0	0	0	0	0	0	0	0	0	0	0	0	0
AYGZv1_90140	glycine tRNA synthetase, alpha subunit	Yes	465	0	4	0	0	0	0	0	8	0	0	2	0	0	2	0	0	0	0	0	1	0	0	0	1	0	0	0	0	0	0	0	0	0	0	0	0	0	0	0	0	0	0	0	0	0	0
AYGZv1_80099	UDP-N-acetylenolpyruvoylglucosamine reductase	Yes	465.75	0	2	0	0	0	0	0	9	0	2	0	7	0	0	0	0	0	0	0	3	0	0	0	2	0	0	0	0	0	0	0	0	0	0	1	0	0	0	0	0	0	0	0	0	0	0
AYGZv1_90023	4Fe-4S ferredoxin iron-sulfur binding domain protein	Yes	470	0	3	0	0	3	0	0	3	0	4	40	6	0	2	0	1	0	0	0	0	1	0	37	0	0	0	0	0	0	0	0	0	0	0	0	0	0	0	0	0	0	0	0	0	0	0
AYGZv1_120099	3-isopropylmalate dehydratase small subunit	Yes	470.5	0	1	1	0	0	0	0	1	0	0	1	12	0	2	0	0	0	0	0	0	0	0	3	5	0	0	0	0	0	0	0	0	0	0	0	0	0	0	0	0	0	0	0	0	0	0
AYGZv1_100086	membrane protein of unknown function	Yes	474.25	0	2	0	0	1	0	0	4	0	0	13	2	0	1	0	0	0	0	0	1	0	0	5	1	0	0	0	0	0	0	0	0	0	0	0	0	0	0	0	0	0	0	0	0	0	0
AYGZv1_120103	putative Membrane protein-like protein	Yes	474.25	0	6	0	0	0	0	0	4	0	6	0	0	0	3	0	0	0	0	0	3	0	4	0	1	0	0	0	0	0	0	0	0	0	0	0	0	0	0	0	0	0	0	0	0	0	0
AYGZv1_90094	Succinate dehydrogenase, cytochrome b556 subunit	Yes	479.25	0	0	0	0	0	2	2	2	0	1	8	5	0	0	0	0	0	1	0	3	0	4	0	4	0	0	0	0	1	0	0	1	0	0	0	0	0	0	0	0	0	0	0	0	0	0
AYGZv1_100106	2-C-methyl-D-erythritol 4-phosphate cytidylyltransferase	Yes	479.75	0	0	0	0	2	0	0	6	3	0	5	0	0	1	0	0	1	0	0	3	3	0	1	0	0	0	0	0	0	0	0	0	0	0	0	0	0	0	0	0	0	0	0	0	0	0
AYGZv1_100091	seryl-tRNA synthetase	Yes	480.75	0	16	0	0	0	0	0	0	0	0	2	1	0	8	0	0	0	1	0	0	0	1	0	2	0	0	0	0	0	0	0	0	0	0	0	0	0	0	0	0	0	1	0	0	0	0
AYGZv1_50090	putative ATP synthase subunit delta	Yes	483.25	0	7	0	0	0	0	0	8	0	0	2	0	0	1	0	0	0	0	0	1	0	0	1	0	0	0	0	0	0	0	0	0	0	0	0	0	0	0	0	0	0	0	0	0	0	0
AYGZv1_80010	protein of unknown function	Yes	483.25	0	2	0	0	0	0	0	10	0	0	2	0	0	1	0	0	0	0	0	3	0	0	1	0	0	0	0	0	0	0	0	0	0	0	0	0	0	1	2	1	0	0	0	0	0	0
AYGZv1_50046	Restriction endonuclease S subunit	Yes	483.75	0	3	0	2	0	0	0	7	6	0	3	0	0	1	0	0	0	0	0	1	1	0	1	1	0	0	0	0	0	0	0	0	0	0	0	0	0	0	0	0	0	0	0	0	0	0
AYGZv1_100027	Glutaconyl-CoA decarboxylase subunit gamma	Yes	484.25	1	4	0	0	0	1	2	0	0	0	1	2	0	0	0	0	0	0	0	1	0	0	1	1	0	0	0	0	0	0	0	0	0	0	0	0	0	0	0	0	1	0	0	0	0	0
AYGZv1_100032	conserved protein of unknown function	Yes	484.25	0	10	0	0	0	0	3	3	0	4	2	2	0	3	0	0	0	0	1	1	0	0	0	0	0	0	0	0	0	0	0	0	0	0	0	0	0	0	0	0	0	0	0	0	0	0
AYGZv1_120100	exported protein of unknown function	Yes	484.25	0	19	1	0	0	0	0	3	0	0	0	2	0	8	1	0	0	2	0	3	0	0	0	0	0	0	0	0	0	0	0	0	0	0	0	0	0	0	0	0	0	0	0	0	0	0
AYGZv1_90002	NH(3)-dependent NAD(+) synthetase	Yes	484.25	0	0	2	0	2	0	0	3	0	8	0	2	0	6	0	0	2	0	0	4	0	2	0	3	0	0	0	0	0	0	0	0	0	0	0	0	0	0	1	0	0	0	0	0	0	0
AYGZv1_100088	Riboflavin biosynthesis regulatory protein RibF	Yes	486.5	0	0	0	0	0	1	3	6	0	5	3	8	0	0	0	0	1	0	0	1	0	2	1	0	0	0	0	0	0	0	0	0	0	0	0	0	0	0	0	0	0	0	0	0	0	0
AYGZv1_120170	putative Chromosomal replication initiator protein DnaA	Yes	486.5	0	126	1	0	0	0	1	6	0	2	0	4	0	117	0	0	0	0	2	1	0	6	0	0	0	0	0	0	0	0	0	0	0	0	0	0	0	0	0	0	0	0	0	0	0	0
AYGZv1_80042	Fructose-bisphosphate aldolase	Yes	486.5	1	6	0	0	0	0	0	6	0	2	15	0	2	0	0	0	0	0	0	1	0	0	8	0	0	0	0	0	0	0	0	0	0	0	0	0	0	0	0	0	0	0	0	0	0	0
AYGZv1_10024	Hsp20-like protein	Yes	490.75	0	0	0	0	0	0	0	1	0	0	9	1	0	2	0	0	0	1	0	0	0	0	2	2	0	0	0	0	0	0	0	0	0	0	0	0	0	0	2	1	0	0	0	0	0	0
AYGZv1_120046	Dephospho-CoA kinase	Yes	491.5	0	1	0	0	0	0	0	4	0	0	1	0	0	0	0	0	0	0	1	2	0	0	5	4	0	0	0	0	0	0	0	0	0	0	0	0	0	0	0	0	0	0	0	0	0	0
AYGZv1_70001	transposase	Yes	492.25	0	5	0	0	54	0	0	2	0	0	6	0	0	7	0	0	22	0	0	1	0	0	2	0	0	0	0	0	0	0	0	0	0	0	0	0	0	0	0	0	0	0	0	0	0	0
AYGZv1_50072	Phosphoesterase DHHA1	Yes	494.75	0	1	0	0	0	0	0	2	0	2	0	6	0	0	0	0	0	1	0	5	0	1	1	4	0	0	0	0	0	0	0	0	0	0	0	0	0	0	0	0	0	0	0	0	0	0
AYGZv1_90065	protein of unknown function	Yes	497	0	4	0	4	0	0	0	3	2	0	6	0	0	0	0	0	1	0	0	2	1	0	1	0	0	0	0	0	0	0	0	0	0	0	0	0	0	0	0	0	0	0	0	0	0	0
AYGZv1_110006	Phospho-2-dehydro-3-deoxyheptonate aldolase	Yes	497.75	0	1	0	0	0	0	0	1	6	2	2	12	0	1	0	0	0	0	0	2	0	3	0	3	0	0	0	0	0	0	0	0	0	0	0	0	0	0	0	1	0	0	0	0	0	0
AYGZv1_20024	protein of unknown function	Yes	497.75	0	0	0	0	0	0	0	15	0	0	6	0	0	1	0	0	0	0	0	2	0	0	4	0	0	0	0	0	0	0	0	0	0	0	0	0	0	0	0	0	0	0	0	0	0	0
AYGZv1_110035	Shikimate kinase	Yes	499	0	6	0	0	0	0	0	3	0	0	0	0	0	0	0	0	0	0	0	2	0	0	1	1	0	0	0	0	0	0	0	0	0	0	0	0	0	0	0	0	0	0	0	1	0	0
AYGZv1_120084	proteolytic subunit of ClpA-ClpP and ClpX-ClpP ATP-dependent serine proteases	Yes	499	0	2	0	0	0	0	0	1	0	0	2	2	0	0	0	0	0	0	0	1	0	0	1	2	0	0	0	0	0	0	0	0	0	0	0	0	0	0	0	0	0	0	0	0	0	0
AYGZv1_120092	tRNA pseudouridine synthase A	Yes	499	0	5	2	0	4	0	0	3	0	2	0	5	0	0	0	0	4	0	0	3	0	1	0	1	0	0	0	0	0	0	0	0	0	0	0	0	0	0	0	0	0	0	0	0	0	0
AYGZv1_50034	GTP cyclohydrolase folE2	Yes	499	0	0	0	0	0	0	0	3	0	0	22	8	0	1	0	0	0	0	0	0	0	0	4	1	0	0	0	0	0	0	0	0	0	0	0	0	0	0	0	0	0	0	0	0	0	0
AYGZv1_80024	YolD-like protein	Yes	499	0	0	0	0	0	0	0	3	0	0	4	1	0	0	0	0	0	0	0	3	0	0	1	1	0	0	0	0	0	0	0	0	0	0	0	0	0	0	0	0	0	0	0	0	0	0
AYGZv1_90058	Sec-independent protein translocase protein TatC	Yes	499	0	2	0	0	0	0	0	8	0	0	0	2	0	0	0	0	0	0	0	1	0	0	2	2	0	0	0	0	0	0	0	0	0	0	0	0	0	0	0	0	0	0	0	0	0	0
AYGZv1_100151	acetyl-CoA:acetoacetyl-CoA transferase, alpha subunit	Yes	502	0	2	0	0	0	0	0	14	0	4	0	2	0	0	0	0	0	0	0	0	0	0	1	4	0	0	0	0	0	0	0	0	0	0	0	0	0	0	0	0	0	0	0	0	0	0
AYGZv1_120055	putative Anti-sigma-28 factor FlgM family protein	Yes	502	0	2	0	0	0	0	0	2	0	0	0	2	0	3	0	0	0	0	0	0	0	0	2	3	0	0	0	0	0	0	0	0	0	0	0	0	0	0	0	0	0	0	0	0	0	0
AYGZv1_80086	4-hydroxy-3-methylbut-2-en-1-yl diphosphate synthase	Yes	502.5	0	4	2	0	0	0	0	5	0	9	0	1	0	0	0	0	0	0	0	2	0	0	0	2	0	0	0	0	0	0	0	0	0	0	0	0	0	0	0	0	0	0	0	0	0	0
AYGZv1_80059	putative Membrane-bound lytic murein transglycosylase B	Yes	503	0	2	0	0	0	0	0	6	0	0	0	4	0	2	0	0	0	0	0	3	0	0	0	0	0	0	0	0	0	0	0	0	0	0	0	0	0	0	0	0	0	0	0	1	0	0
AYGZv1_140003	protein of unknown function	Yes	504.5	0	2	0	0	0	0	0	1	0	0	5	1	0	2	1	0	0	0	0	0	0	0	2	1	0	0	0	0	0	0	0	0	0	0	0	0	0	0	0	0	0	0	0	0	0	0
AYGZv1_90047	protein of unknown function	Yes	504.5	0	6	0	0	0	0	0	9	0	0	0	1	0	0	0	0	0	0	0	8	0	0	0	1	0	0	0	0	0	0	0	0	0	0	0	0	0	0	0	0	0	0	0	0	0	0
AYGZv1_100017	protein of unknown function	Yes	505	0	4	0	1	0	0	4	13	0	4	0	2	0	1	0	0	0	0	0	4	0	3	0	0	0	0	0	0	0	0	0	0	0	0	0	0	0	0	0	0	0	0	0	0	0	0
AYGZv1_100003	conserved protein of unknown function	Yes	505.5	0	1	0	0	0	2	0	10	0	0	0	13	0	4	2	0	1	0	0	3	0	1	0	0	0	0	0	0	0	0	0	0	0	0	0	0	0	0	0	0	0	0	0	0	0	0
AYGZv1_100122	Cobyric acid synthase	Yes	507	0	4	0	0	0	2	0	0	0	0	0	6	0	1	0	0	0	0	0	3	0	0	0	1	0	0	0	0	0	0	0	0	0	0	0	0	0	0	0	0	0	0	0	0	0	0
AYGZv1_120034	Signal peptidase I	Yes	507	0	31	0	0	0	0	0	6	0	8	0	5	0	1	0	0	0	0	0	0	0	0	0	1	0	0	0	0	0	0	0	0	0	0	0	0	0	0	0	0	0	0	0	1	0	0
AYGZv1_90010	Extracellular solute-binding protein family 3	Yes	507	0	0	4	0	0	0	3	14	0	6	0	6	0	1	0	0	0	0	3	2	0	3	0	1	0	0	0	0	0	0	0	0	0	0	1	0	0	0	1	1	1	0	0	0	0	0
AYGZv1_100108	L-ribulose 5-phosphate 4-epimerase	Yes	513.75	0	2	0	0	0	0	0	2	0	2	2	3	0	0	0	0	0	0	0	1	0	2	1	1	0	0	0	0	0	0	0	0	0	0	0	0	0	0	0	0	0	0	0	0	0	0
AYGZv1_90011	Phosphopantetheine adenylyltransferase	Yes	513.75	0	8	0	0	0	2	0	2	0	0	0	2	0	4	0	0	0	0	0	1	0	0	0	1	0	0	0	0	0	0	0	0	0	0	0	0	0	0	0	0	0	0	0	0	0	0
AYGZv1_100085	CinA-like protein	Yes	514.25	0	2	0	0	0	0	2	4	0	4	4	0	0	1	0	0	1	1	1	4	0	1	0	1	0	0	0	0	0	0	0	0	0	0	0	0	0	0	0	0	0	0	0	0	0	0
AYGZv1_90061	Sensory transduction protein regX3	Yes	515.75	0	3	0	0	0	0	0	3	0	18	0	0	0	2	0	0	0	0	0	2	0	3	1	0	0	0	0	0	0	0	0	0	0	0	0	0	0	0	0	0	0	0	0	0	0	0
AYGZv1_100139	putative cobalt-precorrin-6A synthase [deacetylating]	Yes	516.25	0	5	0	0	0	0	0	3	0	2	1	0	0	0	0	0	0	0	0	5	0	0	1	0	0	0	0	0	0	0	0	0	0	0	0	0	0	0	0	0	0	0	0	0	0	0
AYGZv1_90118	4Fe-4S ferredoxin iron-sulfur binding domain protein	Yes	516.25	0	2	0	0	0	0	0	3	0	1	1	0	0	2	0	0	0	0	0	3	0	0	0	3	0	0	0	0	0	0	0	0	0	0	0	0	0	0	0	0	0	0	0	0	0	0
AYGZv1_90120	protein of unknown function	Yes	516.75	0	2	0	0	0	0	0	0	0	0	0	3	0	3	0	0	0	0	0	2	0	0	0	1	0	0	0	0	0	0	0	0	0	0	0	0	0	0	0	0	0	0	0	0	0	0
AYGZv1_90005	putative GTP-binding protein	Yes	521	0	2	0	0	0	0	0	4	0	0	2	0	0	0	0	0	0	0	0	1	0	0	1	1	0	0	0	0	0	0	0	0	0	0	0	0	0	0	0	0	0	0	0	0	0	0
AYGZv1_100113	ABC transporter related	Yes	521.25	0	3	0	0	0	2	0	4	0	1	2	1	0	0	0	0	0	0	0	0	0	0	1	0	0	0	0	0	0	0	0	0	0	0	0	0	0	0	0	0	0	0	0	0	0	0
AYGZv1_120085	Trigger factor	Yes	521.75	0	3	0	0	0	0	0	7	0	0	1	1	0	1	0	0	0	0	0	1	0	0	0	1	0	0	0	0	0	0	0	0	0	0	0	0	0	0	0	0	0	0	0	0	0	0
AYGZv1_10012	transposase	Yes	523.75	0	3	0	0	0	0	0	5	0	1	4	0	0	1	0	0	0	0	0	1	0	0	0	1	0	0	0	0	0	0	0	0	0	0	0	0	0	0	0	0	0	0	0	0	0	0
AYGZv1_50035	conserved protein of unknown function	Yes	524	0	2	0	0	0	0	0	4	0	2	0	4	0	0	0	0	0	0	0	2	0	0	0	4	0	0	0	0	0	0	0	0	0	0	0	0	0	0	0	0	0	0	0	0	0	0
AYGZv1_90007	Transcriptional regulator	Yes	524	0	2	0	0	0	0	0	4	0	26	0	9	0	0	0	0	0	1	0	3	0	15	0	4	0	0	0	0	0	0	0	0	0	0	0	0	0	0	0	0	0	0	0	0	0	0
AYGZv1_80012	L-asparaginase	Yes	524.25	0	0	0	0	0	0	0	4	0	2	1	0	0	1	0	0	0	0	0	3	0	0	0	1	0	0	0	0	0	0	0	0	0	0	1	0	0	0	0	0	0	0	0	0	0	0
AYGZv1_90022	conserved exported protein of unknown function	Yes	524.25	0	0	0	0	1	4	0	9	0	26	1	0	0	1	0	0	0	0	0	1	0	7	5	1	0	0	0	0	0	0	0	0	0	0	0	0	1	0	0	0	0	0	0	0	0	0
AYGZv1_140005	protein of unknown function	Yes	530.25	0	1	0	0	0	0	0	2	0	0	0	0	0	2	0	0	0	0	0	2	0	0	1	1	0	0	0	0	0	0	0	0	0	0	0	0	0	0	0	0	0	0	0	0	0	0
AYGZv1_90139	conserved membrane protein of unknown function	Yes	530.25	0	0	0	0	0	2	0	2	0	0	2	4	0	0	0	0	0	0	0	0	0	0	2	1	0	0	0	0	0	0	0	0	0	0	0	0	0	0	0	0	0	0	0	0	0	0
AYGZv1_90069	putative DNA-directed DNA polymerase	Yes	531	0	5	3	0	2	0	0	0	0	0	1	0	0	0	0	0	2	0	1	1	0	0	1	1	0	0	0	0	0	0	0	0	0	0	0	0	0	0	0	0	0	0	0	0	0	0
AYGZv1_120087	protein of unknown function	Yes	534	0	2	0	0	0	0	0	1	0	8	1	2	0	0	0	0	0	0	0	0	0	1	1	1	0	0	0	0	0	0	0	0	0	0	0	0	0	0	0	0	0	0	0	0	0	0
AYGZv1_100090	protein of unknown function	Yes	536.5	0	10	0	0	0	0	20	3	0	1	0	1	0	2	0	0	0	0	3	1	0	1	1	0	0	0	0	0	0	0	0	0	0	0	0	0	0	0	0	0	0	0	0	0	0	0
AYGZv1_10022	Tat pathway signal sequence domain protein	Yes	539	3	1	0	0	0	2	0	3	0	2	5	7	1	1	0	0	3	0	1	0	0	2	0	7	0	0	0	0	0	0	0	0	0	0	0	0	0	0	0	0	0	0	0	0	0	0
AYGZv1_90051	exported protein of unknown function	Yes	539	0	2	0	0	0	0	0	3	0	0	1	5	0	1	0	0	0	0	0	0	0	0	0	4	0	0	0	0	0	0	0	0	0	0	0	0	0	0	0	0	0	0	0	0	0	0
AYGZv1_120014	DJ-1 family protein	Yes	544.5	0	14	0	0	2	0	0	7	0	2	0	1	0	1	0	0	0	0	0	1	0	1	0	2	0	0	0	0	0	0	0	0	0	0	0	0	0	0	0	1	0	0	0	0	0	0
AYGZv1_100013	Carboxyl-terminal protease	Yes	545.75	0	2	0	0	0	0	0	3	0	4	0	4	0	0	0	1	0	0	0	1	0	4	1	1	0	0	0	0	0	0	0	0	0	0	0	0	0	0	0	0	0	1	0	0	0	0
AYGZv1_90042	Aspartyl/glutamyl-tRNA(Asn/Gln) amidotransferase subunit C	Yes	547.5	0	7	0	0	0	0	0	2	0	1	1	2	0	0	0	0	0	0	0	0	0	1	0	2	0	0	0	0	0	0	0	0	0	0	0	0	0	0	0	0	0	0	0	0	0	0
AYGZv1_120066	protein of unknown function	Yes	548.75	0	2	0	0	0	0	0	3	0	2	1	5	0	2	0	0	0	0	0	0	0	0	0	0	0	0	0	0	0	0	0	0	0	0	0	0	0	0	0	0	0	0	0	0	0	0
AYGZv1_100061	Spore coat polysaccharide biosynthesis protein SpsF	Yes	551.25	0	0	0	0	0	0	0	9	0	0	1	1	0	0	0	0	0	0	0	1	0	0	2	0	0	0	0	0	0	0	0	0	0	0	0	0	0	0	0	0	0	0	0	0	0	0
AYGZv1_10027	protein of unknown function	Yes	551.25	0	0	0	0	0	0	0	12	0	3	1	1	0	0	0	0	0	0	0	1	0	2	0	1	0	0	0	0	0	0	0	0	0	0	0	0	0	0	0	0	0	0	0	0	0	0
AYGZv1_120009	protein chain elongation factor EF-Ts	Yes	551.25	0	10	0	0	0	0	0	9	0	4	0	1	0	0	0	0	0	0	0	1	0	0	1	0	0	0	0	0	0	0	0	0	0	0	0	0	0	0	0	0	0	0	0	0	0	0
AYGZv1_90053	phosphoribosylpyrophosphate synthase	Yes	551.25	0	4	0	0	4	0	0	0	0	0	0	1	0	3	0	0	0	0	0	1	0	0	0	3	0	0	0	0	0	0	0	0	1	0	0	0	0	0	0	0	0	0	0	0	0	0
AYGZv1_90096	GTPase Der	Yes	551.25	0	9	0	0	2	0	0	4	0	0	0	1	0	4	0	0	0	1	0	1	0	0	0	0	0	0	0	0	0	0	0	0	0	0	0	0	0	0	0	0	0	0	0	0	0	0
AYGZv1_tRNA36	Trp tRNA	Yes	551.25	0	0	0	0	0	0	0	3	0	0	8	1	0	0	0	0	0	0	0	1	0	0	2	0	0	0	0	0	0	0	0	0	0	0	0	0	0	0	0	0	0	0	0	0	0	0
AYGZv1_10025	protein of unknown function	Yes	553.75	0	0	0	0	1	0	0	6	0	0	3	0	0	1	0	1	0	0	0	1	0	0	1	0	0	0	0	0	0	0	0	0	0	0	0	0	0	0	0	0	0	0	0	0	0	0
AYGZv1_110029	transposase	Yes	553.75	0	1	0	0	0	2	0	2	2	0	2	2	0	1	0	0	1	1	0	1	0	0	0	1	0	0	0	0	0	0	0	0	0	0	0	0	0	0	0	0	0	0	0	0	0	0
AYGZv1_120136	Nucleoside diphosphate kinase	Yes	553.75	0	2	0	0	3	0	0	2	0	0	2	2	0	1	0	0	0	0	0	1	0	0	0	1	0	0	0	0	0	0	0	0	0	0	0	0	0	0	0	0	0	0	0	0	0	0
AYGZv1_80076	Lipopolysaccharide heptosyltransferase-1	Yes	553.75	0	3	0	2	0	0	0	7	0	12	0	1	0	1	0	0	0	0	0	1	0	0	0	0	0	0	0	0	0	0	0	0	0	0	0	0	0	0	0	0	0	0	0	0	0	0
AYGZv1_80102	outer membrane-specific lipoprotein transporter subunit	Yes	553.75	2	1	0	0	2	0	0	3	0	213	0	47	0	1	1	0	0	1	0	1	0	80	0	10	0	0	0	0	0	0	0	1	1	0	0	0	0	0	0	0	1	1	0	0	0	0
AYGZv1_90028	protein of unknown function	Yes	553.75	0	4	0	0	0	0	0	5	1	5	0	1	0	1	0	0	0	2	0	1	0	0	0	0	0	0	0	0	0	0	0	0	0	0	0	0	0	1	0	0	0	0	0	0	0	0
AYGZv1_50038	Single-stranded nucleic acid binding R3H domain-containing protein	Yes	556.5	0	1	0	0	0	0	0	7	0	0	0	2	0	0	0	0	2	0	0	7	0	0	0	1	0	0	0	0	0	0	0	0	0	0	0	0	0	0	0	0	0	0	0	0	0	0
AYGZv1_100097	AP-4-A phosphorylase	Yes	556.75	0	2	0	0	0	0	0	0	0	0	0	1	0	1	0	0	0	0	0	2	0	2	0	4	0	0	0	0	0	0	0	0	0	0	0	0	0	0	0	0	0	0	0	0	0	0
AYGZv1_110007	Prephenate dehydrogenase	Yes	556.75	0	2	0	0	0	0	0	2	0	0	5	0	0	1	0	0	0	0	0	3	0	0	2	0	0	0	0	0	0	0	0	0	0	0	0	0	0	0	0	0	0	0	0	0	0	0
AYGZv1_120076	Hydrogenase accessory protein HypB	Yes	556.75	0	2	0	0	2	0	0	3	0	4	5	0	0	1	0	0	0	0	0	0	0	2	3	0	0	0	0	0	0	0	0	0	0	0	0	0	0	0	0	0	0	0	0	0	0	0
AYGZv1_80097	Radical SAM domain protein	Yes	556.75	0	2	0	0	0	0	0	2	0	0	3	2	0	1	0	0	0	0	0	0	0	0	0	1	0	0	0	0	0	0	0	0	0	0	0	0	0	0	0	0	0	0	0	0	0	0
AYGZv1_120069	protein of unknown function	Yes	562	0	0	0	0	0	0	0	1	0	0	4	3	0	0	0	0	0	0	0	0	0	0	1	1	0	0	0	0	0	0	0	0	0	0	0	0	0	0	0	1	0	0	0	0	0	0
AYGZv1_50113	protein of unknown function	Yes	562	0	0	0	0	0	0	0	1	0	0	8	0	0	0	0	0	0	0	0	2	0	0	7	1	0	0	0	0	0	0	0	0	0	0	0	0	0	0	0	0	0	0	0	0	0	0
AYGZv1_80016	protein of unknown function	Yes	563.5	0	2	0	0	0	0	0	0	0	0	2	1	0	3	0	0	1	0	0	1	0	0	0	0	0	0	0	0	0	0	0	0	0	0	0	0	0	0	0	0	0	0	0	0	0	0
AYGZv1_100126	conserved protein of unknown function	Yes	563.75	0	1	0	0	0	6	0	4	0	12	0	6	0	0	0	0	0	2	0	2	0	4	0	1	0	0	0	0	0	0	0	0	0	0	0	0	0	0	0	0	0	0	0	0	0	0
AYGZv1_90081	50S ribosomal protein L10	Yes	567.75	0	6	0	0	0	2	0	2	0	0	0	1	0	4	0	0	0	0	0	2	0	0	0	0	0	0	0	0	0	0	0	0	0	0	0	0	0	0	0	0	0	0	0	0	0	0
AYGZv1_140007	protein of unknown function	Yes	577	0	0	0	0	0	0	6	2	0	0	10	0	0	0	0	0	0	0	0	1	0	0	3	1	0	0	0	0	0	0	0	0	0	0	0	0	0	0	0	0	0	0	0	0	0	0
AYGZv1_80075	Lipopolysaccharide core biosynthesis glycosyltransferase WaaE	Yes	577	0	4	0	0	0	0	0	2	0	0	0	2	0	1	0	0	0	0	0	1	0	0	0	0	0	0	0	0	0	0	0	0	0	0	0	0	0	0	0	0	0	0	0	0	0	0
AYGZv1_90085	Preprotein translocase, SecE subunit (fragment)	Yes	577	0	9	0	0	0	0	0	2	0	2	1	0	0	6	0	0	0	0	1	1	0	1	0	0	0	0	0	0	0	0	0	0	0	0	0	0	0	0	0	0	0	0	0	0	0	0
AYGZv1_100051	Thioesterase superfamily protein	Yes	579.25	0	5	0	0	0	0	0	1	0	0	1	4	0	5	0	0	0	0	0	0	0	0	0	0	0	0	0	0	0	0	0	0	0	0	0	0	0	0	0	0	0	0	0	0	0	0
AYGZv1_120090	Sec-independent protein translocase protein TatA	Yes	579.25	0	0	0	0	3	1	10	1	14	0	1	0	0	0	0	0	1	0	6	7	11	0	1	1	0	0	0	0	0	0	0	0	0	0	1	0	0	1	0	0	0	0	0	2	0	0
AYGZv1_100123	L-threonine-O-3-phosphate decarboxylase	Yes	580	0	2	0	0	0	0	0	2	0	0	2	0	0	0	0	0	0	0	0	2	0	0	1	0	0	0	0	0	0	0	0	0	0	0	0	0	0	0	0	0	0	0	0	0	0	0
AYGZv1_120119	DNA strand exchange and recombination protein with protease and nuclease activity	Yes	594	0	1	0	0	0	0	0	1	0	0	0	1	0	2	0	0	0	1	0	0	0	0	3	3	0	0	0	0	0	0	0	0	0	0	0	0	0	0	0	0	0	0	0	0	0	0
AYGZv1_120168	putative DNA replication and repair protein RecF	Yes	594	0	1	0	0	0	0	0	7	0	2	0	1	0	0	0	0	0	0	0	6	0	0	0	1	0	0	0	0	0	0	0	0	0	0	0	0	0	0	0	0	0	0	0	0	0	0
AYGZv1_50089	F1 sector of membrane-bound ATP synthase, alpha subunit	Yes	596.5	0	1	0	0	0	0	0	0	2	2	4	1	0	1	0	0	0	0	0	0	0	0	4	0	0	0	0	0	0	0	0	0	0	0	0	0	0	0	0	0	0	0	0	0	0	0
AYGZv1_120059	Flagellar assembly factor FliW	Yes	599.5	0	0	0	0	0	0	0	1	0	1	0	1	0	2	0	0	0	0	0	2	0	0	0	1	0	0	0	0	0	0	0	0	0	0	0	0	0	0	0	0	0	0	0	0	0	0
AYGZv1_50057	protein of unknown function	Yes	599.5	0	4	0	0	0	0	0	1	0	0	0	1	0	3	0	0	0	0	0	0	0	0	1	0	0	0	0	0	0	0	0	0	0	0	0	0	0	0	0	0	0	0	0	0	0	0
AYGZv1_70004	putative multidrug efflux membrane permease	Yes	599.5	0	41	0	0	0	0	0	1	0	0	0	1	0	24	0	0	0	0	0	0	0	0	0	6	0	0	0	0	0	0	0	0	0	0	0	0	0	0	0	0	0	0	0	0	0	0
AYGZv1_120104	conserved protein of unknown function	Yes	602	0	6	0	0	3	0	6	1	0	0	2	1	0	1	0	0	1	0	0	0	0	0	0	0	0	0	0	0	0	0	0	0	0	0	0	0	0	0	0	0	0	0	0	0	0	0
AYGZv1_90059	Cyclic pyranopterin monophosphate synthase	Yes	602	0	7	2	0	0	0	0	1	0	2	0	7	0	1	0	0	0	0	0	0	0	0	0	2	0	0	0	0	0	0	0	0	0	0	0	0	0	0	0	0	0	0	0	0	0	0
AYGZv1_120064	CRISPR-associated endoribonuclease Cas2	Yes	608.75	0	53	0	0	0	0	0	1	0	0	0	2	0	20	0	0	0	0	0	1	0	0	0	0	0	0	0	0	0	0	0	0	0	0	0	0	0	0	0	0	0	0	0	1	0	0
AYGZv1_20010	Phosphoribosyl-AMP cyclohydrolase	Yes	608.75	0	40	0	0	0	0	0	1	0	0	0	0	0	14	0	0	0	0	0	1	0	0	0	1	0	0	0	0	0	0	0	0	0	0	0	0	0	0	0	0	0	0	0	0	0	0
AYGZv1_80065	Galactose-1-phosphate uridylyltransferase	Yes	608.75	0	11	0	0	1	0	0	1	0	0	2	0	0	2	0	0	3	0	0	1	0	0	0	0	0	0	0	0	0	0	0	0	0	0	0	0	0	0	0	0	0	0	0	0	0	0
AYGZv1_50058	exported protein of unknown function	Yes	611.75	0	2	0	0	19	0	0	1	0	0	0	2	0	0	0	0	19	0	0	1	0	0	0	2	0	0	0	0	0	0	0	0	0	0	0	0	0	0	0	0	0	0	0	0	0	0
AYGZv1_70002	conserved protein of unknown function	Yes	611.75	0	2	0	0	0	0	0	1	0	40	2	5	0	0	0	0	0	0	0	0	0	20	0	1	0	0	0	0	0	0	0	0	0	0	0	0	0	0	0	0	0	0	0	0	0	0
AYGZv1_90029	conserved protein of unknown function	Yes	611.75	2	2	0	0	0	0	0	1	0	0	0	1	0	0	0	0	0	0	0	1	0	0	1	0	0	0	0	0	0	0	0	0	0	0	0	0	0	0	0	0	0	0	0	0	0	0
AYGZv1_10030	putative Polysaccharide biosynthesis protein	Yes	619.75	0	1	0	0	0	0	0	2	0	0	0	0	0	0	0	0	1	0	0	2	0	0	2	1	0	0	0	0	0	0	0	0	0	0	0	0	0	0	0	0	0	0	0	0	0	0
AYGZv1_tRNA35	Thr tRNA	Yes	651.5	0	1	0	0	0	0	0	1	0	0	1	0	0	0	0	0	0	0	0	3	0	0	0	2	0	0	0	0	0	0	0	0	0	0	0	0	0	0	0	0	1	0	0	0	0	0
AYGZv1_50050	DNA repair protein RadA homolog	Yes	785	0	18	0	0	0	0	0	15	0	12	0	0	0	8	0	0	0	0	0	8	0	6	0	0	0	0	0	0	0	0	0	0	0	0	0	0	0	0	0	0	0	0	0	0	0	0
AYGZv1_110010	4-hydroxy-3-methylbut-2-enyl diphosphate reductase	Yes	789.25	8	0	0	0	9	0	0	19	4	0	0	9	4	0	0	0	3	1	0	6	0	0	0	7	0	0	0	0	0	0	0	0	0	0	0	0	0	0	0	0	0	0	0	0	0	0
AYGZv1_100031	Uncharacterized HIT-like protein BB_0379	Yes	870.75	0	43	0	0	6	0	5	0	0	8	0	5	0	13	0	0	1	0	2	3	0	1	0	0	0	0	0	0	0	0	0	0	0	0	0	0	0	0	0	0	0	0	0	0	0	0
AYGZv1_20009	protein of unknown function	Yes	879.25	0	0	0	2	0	0	0	7	0	10	0	5	0	0	0	0	0	0	0	3	0	2	0	10	0	0	0	0	0	0	0	0	0	0	0	0	0	0	0	0	0	0	0	0	0	0
AYGZv1_120065	protein of unknown function	Yes	898	0	0	0	0	0	2	0	7	0	0	2	3	0	0	0	0	1	0	0	6	0	0	0	0	0	0	0	0	0	0	0	0	0	0	0	0	0	0	0	0	0	0	0	0	0	0
AYGZv1_20025	protein of unknown function	Yes	908	0	6	0	0	1	0	0	0	0	0	0	12	0	2	0	0	0	0	0	0	0	0	0	5	0	0	0	0	0	0	0	0	0	0	0	0	0	0	0	0	0	0	0	0	0	0
AYGZv1_110026	Cpn10 chaperonin GroES, small subunit of GroESL	Yes	910	0	6	0	0	10	0	2	5	0	0	0	0	0	5	0	0	0	0	0	15	0	0	0	0	0	0	0	0	0	0	0	0	0	0	0	0	0	0	0	0	0	0	0	0	0	0
AYGZv1_80088	protein of unknown function	Yes	912.5	0	0	1	0	0	0	0	7	0	0	0	5	0	0	0	0	0	0	0	2	0	0	0	7	0	0	0	0	0	0	0	0	0	0	0	0	0	0	0	0	0	0	0	0	0	0
AYGZv1_10019	conserved protein of unknown function	Yes	919.75	0	4	0	0	0	0	0	0	0	0	0	6	0	4	0	0	0	0	0	0	0	0	0	4	0	0	0	0	0	0	0	0	0	0	0	0	0	0	0	0	0	0	0	0	0	0
AYGZv1_100070	molecular chaperone and ATPase component of HslUV protease	Yes	921.75	0	14	0	0	0	0	0	0	0	0	0	0	0	5	0	0	0	0	0	5	0	0	0	1	0	0	0	0	0	0	0	0	0	0	0	0	0	0	0	0	0	0	0	0	0	0
AYGZv1_90039	transposase	Yes	925.5	0	0	1	2	0	0	0	10	0	0	0	0	0	2	1	0	0	0	0	4	0	0	1	0	0	0	0	0	0	0	0	0	0	0	0	0	0	0	0	0	0	0	0	0	0	0
AYGZv1_20023	protein of unknown function	Yes	929	0	31	0	0	0	0	0	4	0	0	0	0	0	3	0	0	0	0	0	2	0	1	0	0	0	0	0	0	0	0	0	0	0	0	0	0	0	0	0	0	0	0	0	0	0	0
AYGZv1_90008	putative type II restriction enzyme	Yes	929	0	0	0	0	0	0	0	4	0	0	3	2	0	0	0	0	0	0	0	0	0	0	0	2	0	0	0	0	0	0	0	0	0	0	0	0	0	0	0	0	0	0	0	0	0	0
AYGZv1_100115	dTDP-4-dehydrorhamnose reductase	Yes	938	0	4	0	0	2	0	2	0	0	0	4	0	0	2	0	0	0	0	1	0	0	0	1	0	0	0	0	0	0	0	0	0	0	0	0	0	0	0	0	0	0	0	0	0	0	0
AYGZv1_80056	protein of unknown function	Yes	938.5	0	3	0	0	4	0	0	7	0	2	0	0	0	3	0	0	0	0	0	5	0	1	0	0	0	0	0	0	0	0	0	0	0	0	0	0	0	0	0	1	0	0	0	0	0	0
AYGZv1_10021	conserved protein of unknown function	Yes	953.75	0	12	0	0	0	0	0	3	0	0	0	0	0	8	0	0	0	0	0	0	0	0	0	1	0	0	0	0	0	0	0	0	0	0	0	0	0	0	0	0	0	0	0	0	0	0
AYGZv1_120073	ERFK	Yes	953.75	0	14	0	0	0	1	0	3	0	0	2	0	0	2	0	0	0	0	0	0	0	0	0	0	0	0	0	0	0	0	0	0	0	0	0	0	0	0	0	0	0	0	0	0	0	0
AYGZv1_80008	Flagellar motor protein MotB	Yes	953.75	0	0	0	0	4	0	0	3	0	4	0	2	0	0	0	0	2	0	0	2	0	0	0	2	0	0	0	0	0	0	0	0	0	0	0	0	0	0	0	0	0	0	0	0	0	0
AYGZv1_90034	protein of unknown function	Yes	957.75	0	0	0	0	0	0	0	0	0	0	4	4	0	0	0	0	0	0	0	0	0	0	2	1	0	0	0	0	0	0	0	0	0	0	0	0	0	0	0	0	0	0	0	0	0	0
AYGZv1_90125	30S ribosomal subunit protein S7	Yes	959.25	0	5	0	0	0	0	0	0	0	0	0	1	0	4	0	0	0	0	0	0	0	0	0	3	0	0	0	0	0	0	0	0	0	0	1	0	0	0	0	0	0	0	0	0	0	0
AYGZv1_90132	protein of unknown function	Yes	959.25	30	0	0	1	0	0	4	11	1	0	0	1	9	0	0	0	0	0	0	2	4	0	0	3	0	0	0	0	0	0	0	0	0	0	1	0	0	0	0	0	0	0	0	0	0	0
AYGZv1_120031	ribosome recycling factor	Yes	961.75	0	5	0	0	0	0	0	0	0	0	2	0	0	1	0	0	0	0	0	0	0	0	0	1	0	0	0	0	0	0	0	0	0	0	0	0	0	0	0	0	0	0	0	0	0	0
AYGZv1_120176	exported protein of unknown function	Yes	961.75	0	0	0	0	0	3	0	6	0	0	0	1	0	1	0	0	0	0	0	0	0	0	0	1	0	0	0	0	0	0	0	0	0	0	0	0	0	0	0	0	0	0	0	0	0	0
AYGZv1_50032	exported protein of unknown function	Yes	961.75	0	15	0	0	0	0	0	5	0	0	0	0	0	1	0	0	0	0	0	0	0	0	0	2	0	0	0	0	0	0	0	0	0	0	0	0	0	0	0	0	0	0	0	0	0	0
AYGZv1_90070	Molybdenum cofactor synthesis domain protein	Yes	961.75	0	4	0	0	0	2	0	10	0	0	0	0	0	1	0	0	0	3	0	2	0	0	0	0	0	0	0	0	0	0	0	0	0	0	1	0	0	0	0	0	0	0	0	0	0	0
AYGZv1_90076	exported protein of unknown function	Yes	961.75	0	0	0	0	0	0	0	5	0	8	1	7	0	1	0	0	0	0	0	0	0	2	0	0	0	0	0	0	0	0	0	0	0	0	0	0	0	0	0	0	0	0	0	0	0	0
AYGZv1_90142	ornithine carbamoyltransferase	Yes	961.75	0	0	0	0	1	0	0	0	0	0	2	2	0	1	0	0	0	0	0	0	0	0	0	1	0	0	0	0	0	0	0	0	0	0	0	0	0	0	0	0	0	0	0	0	0	0
AYGZv1_100001	exported protein of unknown function	Yes	968.5	0	6	0	0	0	0	0	3	0	0	0	0	0	3	0	0	0	0	0	1	0	1	0	0	0	0	0	0	0	0	0	0	0	0	0	0	0	0	0	0	0	1	0	0	0	0
AYGZv1_100005	protein of unknown function	Yes	968.5	1	0	0	0	0	0	0	4	0	0	0	1	0	0	0	0	0	0	0	1	1	0	0	2	0	0	0	0	0	0	0	0	0	0	0	0	0	0	0	0	0	0	0	0	0	0
AYGZv1_100096	protein of unknown function	Yes	968.5	0	0	0	0	0	0	0	0	0	16	2	6	0	0	0	0	1	0	0	1	0	12	0	1	0	0	0	0	0	0	0	0	0	0	0	0	0	0	0	0	0	0	0	0	0	0
AYGZv1_10010	N5-carboxyaminoimidazole ribonucleotide mutase	Yes	968.5	0	9	0	0	0	0	0	0	0	0	1	0	0	7	0	0	0	0	0	1	0	0	0	0	0	0	0	0	0	0	0	0	0	0	0	0	0	0	0	0	0	0	0	0	0	0
AYGZv1_100135	Cobalt-precorrin-3B C(17)-methyltransferase	Yes	968.5	0	11	0	0	0	0	0	6	0	2	0	0	0	8	0	0	0	0	0	1	0	3	0	0	0	0	0	0	0	0	0	0	0	0	0	0	0	0	0	0	0	0	0	0	0	0
AYGZv1_120138	RNA-binding S4 domain protein	Yes	968.5	0	0	0	0	0	0	1	4	0	0	0	0	0	1	0	0	0	1	0	1	0	0	0	1	0	0	0	0	0	0	0	0	0	0	0	0	0	0	0	0	0	0	0	0	0	0
AYGZv1_120169	DNA polymerase III subunit beta	Yes	968.5	0	10	0	0	10	0	0	0	0	16	2	0	0	7	0	0	5	0	0	1	0	2	0	0	0	0	0	0	0	0	0	0	0	0	0	0	0	0	0	0	0	0	0	0	0	0
AYGZv1_80041	conserved membrane protein of unknown function	Yes	968.5	0	0	0	0	0	0	0	8	0	0	0	0	0	3	0	0	0	0	0	1	0	0	0	1	0	0	0	0	0	0	0	0	0	0	0	0	0	0	0	0	0	0	0	0	0	0
AYGZv1_90055	putative K(+)-stimulated pyrophosphate-energized sodium pump	Yes	968.5	0	0	0	0	0	0	0	14	0	14	0	2	0	3	0	0	3	0	0	1	0	5	0	0	0	0	0	0	0	0	0	0	0	0	0	0	0	0	0	0	0	0	0	0	0	0
AYGZv1_100018	protein of unknown function	Yes	971.5	0	2	0	0	0	0	0	3	0	0	0	3	0	0	0	0	0	0	0	1	0	0	0	0	0	0	0	0	0	0	0	0	0	0	0	0	0	0	0	0	0	0	1	0	0	0
AYGZv1_100057	Preprotein translocase subunit	Yes	971.5	0	2	0	0	0	0	0	8	0	0	0	0	0	0	0	0	0	0	0	2	0	0	0	1	0	0	0	0	0	0	0	0	0	0	0	0	0	0	0	0	0	0	0	0	0	0
AYGZv1_100069	putative 2'-5' RNA ligase	Yes	971.5	0	2	0	0	0	0	0	0	0	4	0	4	0	2	0	0	0	0	0	0	0	0	0	2	0	0	0	0	0	0	0	0	0	0	0	0	0	0	0	0	0	0	0	0	0	0
AYGZv1_100095	protein of unknown function	Yes	971.5	7	2	0	0	10	0	0	0	0	0	3	1	6	1	0	0	5	0	1	0	0	0	0	0	0	0	0	0	0	0	0	0	0	0	0	0	0	0	0	0	0	0	0	0	0	0
AYGZv1_120145	protein of unknown function	Yes	971.5	0	2	0	0	0	0	0	5	0	1	0	0	0	0	0	0	0	0	0	4	0	0	0	2	0	0	0	0	0	0	0	0	0	0	0	0	0	0	0	0	0	0	0	0	0	0
AYGZv1_130006	conserved exported protein of unknown function	Yes	971.5	0	2	0	0	0	0	0	4	0	0	0	2	0	0	0	0	1	0	0	1	0	0	0	0	0	0	0	0	0	0	0	0	0	0	0	0	0	0	0	0	0	0	0	0	0	0
AYGZv1_130018	conserved protein of unknown function	Yes	971.5	0	2	0	0	0	0	0	0	0	0	0	1	0	0	0	0	0	0	0	1	0	0	0	3	0	0	0	0	0	0	0	0	0	0	0	0	0	0	0	0	0	0	0	0	0	0
AYGZv1_40004	exported protein of unknown function	Yes	971.5	0	2	0	0	0	0	0	14	0	0	1	0	0	0	0	0	2	0	0	0	0	0	0	1	0	0	0	0	0	0	0	0	0	0	0	0	0	0	0	0	0	0	0	0	0	0
AYGZv1_80045	exported protein of unknown function	Yes	972	0	0	0	0	0	0	0	3	0	1	2	0	0	0	0	0	0	0	0	2	0	0	2	0	0	0	0	0	0	0	0	0	0	0	0	0	0	0	0	0	0	0	0	0	0	0
AYGZv1_90086	50S ribosomal protein L33	Yes	976.75	0	4	0	0	0	0	0	0	0	0	0	1	0	4	0	0	0	0	0	0	0	0	1	0	0	0	0	0	0	0	0	0	0	0	0	0	0	0	0	0	0	0	0	0	0	0
AYGZv1_50009	Ferredoxin-type protein, NapH/MauN family	Yes	977.5	0	0	0	0	0	2	0	4	0	0	3	1	0	0	0	0	1	0	0	0	0	0	2	0	0	0	0	0	0	0	0	0	0	0	0	0	0	0	0	0	0	0	0	0	0	0
AYGZv1_80079	Oxygen-independent coproporphyrinogen III oxidase	Yes	979.25	0	6	0	0	0	0	0	0	0	6	0	0	0	1	0	0	0	0	0	0	0	1	1	1	0	0	0	0	0	0	0	0	0	0	0	0	0	0	0	0	0	0	0	0	0	0
AYGZv1_120086	protein of unknown function	Yes	980	0	6	0	0	0	0	0	0	0	0	3	0	0	1	0	0	0	0	0	0	0	0	1	0	0	0	0	0	0	0	0	0	0	0	0	0	0	0	0	0	0	0	0	0	0	0
AYGZv1_100150	acetyl-CoA:acetoacetyl-CoA transferase, beta subunit	Yes	984	0	0	0	0	0	0	0	3	0	0	8	0	0	0	0	0	0	0	0	0	0	1	1	1	0	0	0	0	0	0	0	0	0	0	0	0	0	0	0	0	0	0	0	0	0	0
AYGZv1_80096	conserved protein of unknown function	Yes	984	0	0	0	0	0	0	0	3	0	0	2	0	0	0	0	0	0	0	0	0	0	0	1	1	0	0	0	0	0	0	0	0	0	0	0	0	0	0	0	0	0	0	0	0	0	0
AYGZv1_100072	conserved protein of unknown function	Yes	985	0	0	0	4	0	0	0	2	0	0	0	2	0	0	0	1	2	0	0	5	0	1	0	1	0	0	0	0	0	0	0	0	0	0	0	0	0	0	0	0	0	0	0	0	0	0
AYGZv1_110014	protein of unknown function	Yes	985	0	2	0	0	0	0	0	2	0	0	1	1	0	0	0	0	0	0	0	0	0	0	0	0	0	0	0	0	0	0	0	0	0	0	0	0	0	0	0	0	0	0	0	0	0	0
AYGZv1_120071	conserved protein of unknown function	Yes	985	0	2	0	0	4	0	0	2	0	0	1	0	0	1	0	0	0	0	0	0	0	0	0	0	0	0	0	0	0	0	0	0	0	0	0	0	0	0	0	0	0	0	0	0	0	0
AYGZv1_20026	exported protein of unknown function	Yes	985	0	11	0	0	0	0	0	2	0	0	0	0	0	1	0	0	0	0	0	1	0	0	0	0	0	0	0	0	0	0	0	0	0	0	0	0	0	0	0	0	0	0	0	0	0	0
AYGZv1_50041	putative Ribonuclease P protein component	Yes	985	0	8	0	0	0	0	0	2	0	0	0	3	0	2	0	0	0	0	0	0	0	0	0	0	0	0	0	0	0	0	0	0	0	0	0	0	0	0	0	0	0	0	0	0	0	0
AYGZv1_80034	Periplasmic protein	Yes	985	0	8	0	0	2	0	0	2	0	12	0	0	0	6	0	0	0	0	0	2	0	0	0	0	0	0	0	0	0	0	0	0	0	0	0	0	0	0	0	0	0	0	0	0	0	0
AYGZv1_90056	putative transcriptional regulator, AcrR family	Yes	985	0	6	0	0	0	0	0	2	0	0	0	1	0	2	0	0	0	0	0	0	0	0	0	0	0	0	0	0	0	0	0	0	0	0	0	0	0	0	0	0	0	0	0	0	0	0
AYGZv1_90137	Proton/sodium-glutamate symport protein (Glutamate-aspartate carrierprotein)	Yes	985	0	3	0	0	1	0	0	2	0	0	0	0	0	2	0	0	1	0	0	1	0	0	0	0	0	0	0	0	0	0	0	0	0	0	0	0	0	0	0	0	0	0	0	0	0	0
AYGZv1_90036	protein of unknown function	Yes	986.75	0	0	0	0	0	0	0	8	0	1	4	0	0	0	0	0	0	0	0	1	0	0	2	0	0	0	0	0	0	0	0	0	0	0	0	0	0	0	0	0	0	0	0	0	0	0
AYGZv1_90021	conserved protein of unknown function	Yes	989	0	2	0	0	0	0	0	0	0	0	0	1	0	0	0	0	0	0	0	0	0	0	1	2	0	0	0	0	0	0	0	0	0	0	0	0	0	0	0	0	0	0	0	0	0	0
AYGZv1_100076	Rhodanese-like protein (fragment)	Yes	1002.5	0	4	0	0	3	0	0	2	0	0	0	0	0	1	0	0	0	0	0	0	0	0	2	0	0	0	0	0	0	0	0	0	0	0	0	0	0	0	0	0	0	0	0	0	0	0
AYGZv1_80023	Ribonuclease HI	Yes	1002.5	0	127	0	0	0	0	0	2	0	0	0	0	0	47	0	0	0	0	0	0	0	0	1	0	0	0	0	0	0	0	0	0	0	0	0	0	0	0	0	0	0	0	0	0	0	0
AYGZv1_100137	Cobalt-precorrin-4 C(11)-methyltransferase	Yes	1003.25	0	0	0	0	0	0	0	2	4	7	4	4	0	0	0	0	0	0	0	0	0	1	3	0	0	0	0	0	0	0	0	0	0	0	0	0	0	0	0	0	0	0	0	0	0	0
AYGZv1_50013	protein of unknown function	Yes	1003.25	0	0	0	0	0	0	2	2	0	0	4	0	0	0	0	0	0	0	2	1	0	0	1	0	0	0	0	0	0	0	0	0	0	0	1	0	0	0	0	1	0	0	0	1	0	0
AYGZv1_100119	Nicotinate-nucleotide--dimethylbenzimidazole phosphoribosyltransferase	Yes	1011.25	0	1	0	0	0	0	0	0	0	0	4	0	0	0	0	0	0	0	0	2	0	0	0	1	0	0	0	0	0	0	0	0	0	0	0	0	0	0	0	0	0	0	0	0	0	0
AYGZv1_130005	SCO1/SenC family protein	Yes	1011.25	0	1	0	0	4	0	0	12	0	0	1	0	0	0	0	0	2	0	0	6	0	0	0	0	0	0	0	0	0	0	0	0	0	0	0	0	0	0	0	0	0	0	0	0	0	0
AYGZv1_120096	protein of unknown function	Yes	1016.75	0	2	0	0	0	0	4	1	0	2	0	2	0	1	0	0	0	0	0	0	0	0	0	0	0	0	0	0	0	0	0	0	0	0	0	0	0	0	0	0	0	0	0	0	0	0
AYGZv1_50042	50S ribosomal protein L34	Yes	1016.75	0	0	0	0	5	0	0	1	0	1	1	1	0	0	0	0	2	0	0	0	0	0	0	1	0	0	0	0	0	0	0	0	0	0	0	0	0	0	0	0	0	0	0	0	0	0
AYGZv1_80040	Aspartate 1-decarboxylase	Yes	1016.75	0	5	0	0	0	0	0	1	0	0	0	0	0	1	0	0	0	0	0	2	0	0	0	0	0	0	0	0	0	0	0	0	0	0	0	0	0	0	0	0	0	0	0	0	0	0
AYGZv1_90097	multidrug efflux system protein	Yes	1016.75	0	2	0	0	0	0	0	1	0	0	0	1	0	0	0	0	0	0	0	1	0	0	0	0	0	0	0	0	0	0	0	0	0	0	0	0	0	0	0	0	0	0	0	0	0	0
AYGZv1_120060	Carbon storage regulator homolog	Yes	1028.75	0	1	0	0	0	0	0	0	0	0	0	0	0	0	0	0	0	0	0	1	0	0	1	1	0	0	0	0	0	0	0	0	0	0	0	0	0	0	0	0	0	0	0	0	0	0
AYGZv1_110032	membrane protein of unknown function	Yes	1029.5	0	1	0	1	0	0	0	3	0	0	20	0	0	0	0	0	0	0	0	0	0	0	5	0	0	0	0	0	0	0	0	0	0	0	0	0	0	0	0	0	0	0	0	0	0	0
AYGZv1_120081	30S ribosomal protein S21	Yes	1029.5	0	1	0	0	0	0	0	0	0	0	2	6	0	0	0	0	0	0	0	0	0	0	1	0	0	0	0	0	0	0	0	0	0	0	0	0	0	0	0	0	0	0	0	0	0	0
AYGZv1_90071	exported protein of unknown function	Yes	1029.5	0	1	0	0	0	0	0	0	0	0	4	0	0	1	0	0	0	0	0	0	0	0	2	0	0	0	0	0	0	0	0	0	0	0	0	0	0	0	0	0	0	0	0	0	0	0
AYGZv1_110020	protein of unknown function	Yes	1035	0	0	1	0	0	0	0	1	0	2	6	0	0	0	0	0	0	0	0	1	0	0	12	0	0	0	0	0	0	0	0	0	1	0	0	0	0	0	0	0	0	0	0	0	0	0
AYGZv1_130008	Peptide deformylase	Yes	1035	0	0	0	0	0	0	0	1	0	1	10	0	0	0	0	0	0	0	0	1	0	1	4	0	0	0	0	0	0	0	0	0	0	0	0	0	0	0	0	0	0	0	0	0	0	0
AYGZv1_120114	Flagellar biosynthesis protein FlhB	Yes	1041.5	0	1	0	0	0	0	0	0	0	1	10	0	0	0	0	0	0	1	0	0	0	0	5	2	0	0	0	0	0	0	0	0	0	0	0	0	0	0	0	0	0	0	0	0	0	0
AYGZv1_100043	Acetyltransferase GNAT family	Yes	1394	0	6	1	0	0	0	1	3	0	0	0	0	0	3	1	0	0	0	2	0	0	0	0	0	0	0	0	0	0	0	0	0	0	0	0	0	0	0	0	0	0	0	0	0	0	0
AYGZv1_100048	conserved exported protein of unknown function	Yes	1394	0	2	0	0	0	0	0	0	0	36	0	1	0	3	0	0	0	0	0	0	0	19	0	0	0	0	0	0	0	0	0	0	0	0	0	0	0	0	0	0	0	0	0	0	0	0
AYGZv1_100059	Protein translocase subunit SecF	Yes	1394	0	0	0	0	0	0	0	16	0	2	0	1	0	0	0	0	0	0	0	4	0	1	0	0	0	0	0	0	0	0	0	0	0	0	0	0	0	0	0	1	0	0	0	0	0	0
AYGZv1_100078	protein of unknown function	Yes	1394	0	0	0	0	0	0	0	3	0	0	0	8	0	0	0	0	0	0	0	0	0	0	0	1	0	0	0	0	0	0	0	0	0	0	0	0	0	0	0	0	0	0	0	0	0	0
AYGZv1_100081	imidazoleglycerol-phosphate dehydratase	Yes	1394	0	11	0	0	10	0	0	0	0	0	0	0	0	16	0	0	2	0	0	1	0	0	0	0	0	0	0	0	0	0	0	0	0	0	0	0	0	0	0	0	0	0	0	0	0	0
AYGZv1_10011	conserved protein of unknown function	Yes	1394	0	4	0	0	0	0	0	0	0	0	0	2	0	3	0	0	0	0	0	0	0	0	0	0	0	0	0	0	0	0	0	0	0	0	0	0	0	0	0	0	0	0	0	0	0	0
AYGZv1_100111	conserved membrane protein of unknown function	Yes	1394	0	7	0	0	0	0	0	2	0	2	0	0	0	2	0	0	0	0	0	0	0	1	0	0	0	0	0	0	0	0	0	0	0	0	0	0	0	0	0	0	0	0	0	0	0	0
AYGZv1_100121	ATP:corrinoid adenosyltransferase	Yes	1394	0	0	0	0	0	0	0	0	0	0	0	1	0	0	0	0	0	0	0	1	0	0	0	1	0	0	0	0	0	0	0	0	0	0	0	0	0	0	0	0	0	0	0	0	0	0
AYGZv1_100138	Precorrin-2 C20-methyltransferase	Yes	1394	0	6	0	0	0	0	0	2	0	0	0	0	0	2	0	0	0	0	0	0	0	0	0	0	0	0	0	0	0	0	0	0	0	0	0	0	0	0	0	0	0	0	0	0	0	0
AYGZv1_10037	Amidase, hydantoinase/carbamoylase family protein	Yes	1394	0	0	0	0	0	0	0	11	0	0	0	0	0	0	0	0	0	0	0	7	0	1	0	1	0	0	0	0	0	0	0	0	0	0	0	0	0	0	0	0	0	0	0	1	0	0
AYGZv1_120040	conserved protein of unknown function	Yes	1394	0	5	0	0	0	2	0	0	0	0	0	0	0	1	0	0	0	0	0	0	0	0	0	1	0	0	0	0	0	0	0	0	0	0	0	0	0	0	0	0	0	0	0	0	0	0
AYGZv1_120052	Protein-L-isoaspartate O-methyltransferase	Yes	1394	0	1	0	0	0	0	0	2	0	0	0	0	0	0	0	0	0	0	0	2	0	0	0	0	0	0	0	0	0	0	0	0	0	0	0	0	0	0	0	0	0	1	0	0	0	0
AYGZv1_120106	protein of unknown function	Yes	1394	0	1	0	0	0	0	0	8	0	0	0	0	0	0	0	0	0	0	0	5	0	0	0	0	0	0	0	0	0	0	0	0	0	0	0	0	0	0	0	0	0	0	0	0	0	0
AYGZv1_120107	protein of unknown function	Yes	1394	0	0	0	0	0	0	0	1	0	0	0	0	0	1	0	0	0	0	0	1	0	0	0	0	0	0	0	0	0	0	0	0	0	0	0	0	0	0	0	0	0	0	0	0	0	0
AYGZv1_120117	50S ribosomal protein L9	Yes	1394	0	6	0	0	0	0	0	10	0	0	0	0	0	0	0	0	0	0	0	3	0	0	0	0	0	0	0	0	0	0	0	0	0	0	0	0	0	0	0	0	0	0	0	0	0	0
AYGZv1_120124	protein of unknown function	Yes	1394	0	3	0	0	0	0	0	1	0	0	0	0	0	3	0	0	0	0	0	0	0	0	0	0	0	0	0	0	0	0	0	0	0	0	0	0	0	0	0	0	0	0	0	0	0	0
AYGZv1_120148	protein of unknown function	Yes	1394	0	2	0	0	0	0	0	2	0	0	0	0	0	0	0	0	0	0	0	0	0	0	0	1	0	0	0	0	0	0	0	0	0	0	0	0	0	0	0	0	0	0	0	0	0	0
AYGZv1_120153	exported protein of unknown function	Yes	1394	0	0	0	0	0	0	0	4	0	0	0	0	0	2	0	0	1	0	0	1	0	0	0	0	0	0	0	0	0	0	0	0	0	0	0	0	0	0	0	0	0	0	0	0	0	0
AYGZv1_130001	Cytochrome c family protein (fragment)	Yes	1394	0	25	0	0	0	0	0	2	0	0	0	0	0	18	0	0	0	0	0	0	0	0	0	0	0	0	0	0	0	0	0	0	0	0	0	0	0	0	0	0	0	0	0	0	0	0
AYGZv1_130017	ParB-like partition protein	Yes	1394	0	0	0	0	0	0	0	31	0	6	0	0	0	2	0	0	0	0	0	4	0	1	0	0	0	0	0	0	0	0	0	0	0	0	0	0	0	0	0	0	0	0	0	0	0	0
AYGZv1_20013	protein required for maturation of hydrogenases 1 and 3	Yes	1394	0	4	0	0	0	0	0	0	0	0	0	2	0	1	0	0	0	0	0	0	0	0	0	0	0	0	0	0	0	0	0	0	0	0	0	0	0	0	0	0	0	0	0	0	0	0
AYGZv1_20022	protein of unknown function	Yes	1394	0	5	0	0	0	0	0	0	0	0	0	1	0	2	0	0	0	0	0	0	0	0	0	0	0	0	0	0	0	0	0	0	0	0	0	0	0	0	0	0	0	0	0	0	0	0
AYGZv1_50019	protein of unknown function	Yes	1394	0	0	0	0	0	0	0	2	0	0	0	1	0	0	0	0	0	0	0	0	0	0	0	3	0	0	0	0	0	0	0	0	0	0	0	0	0	0	0	0	0	0	0	0	0	0
AYGZv1_50025	2-dehydro-3-deoxyphosphooctonate aldolase	Yes	1394	0	0	0	0	0	0	0	1	0	3	0	1	0	0	0	0	0	0	0	2	0	1	0	0	0	0	0	0	0	0	0	0	0	0	0	0	0	0	0	0	0	0	0	0	0	0
AYGZv1_50028	Phosphoribosyl-ATP pyrophosphatase	Yes	1394	0	2	0	0	0	0	0	0	0	0	0	0	0	4	0	0	0	0	0	2	0	0	0	0	0	0	0	0	0	0	0	0	0	0	0	0	0	0	0	0	0	0	0	0	0	0
AYGZv1_50052	Holliday junction ATP-dependent DNA helicase RuvA	Yes	1394	0	6	0	0	0	0	0	1	0	4	0	0	0	4	0	0	0	0	0	0	0	4	0	0	0	0	0	0	0	0	0	0	0	0	0	0	0	0	0	0	0	0	0	1	0	0
AYGZv1_50054	conserved hypothetical protein	Yes	1394	0	0	0	0	0	0	0	0	0	0	0	2	0	3	0	0	0	0	0	0	0	0	0	1	0	0	0	0	0	0	0	0	0	0	0	0	0	0	0	0	0	0	0	0	0	0
AYGZv1_50070	conserved protein of unknown function	Yes	1394	0	2	0	0	0	0	0	1	0	0	0	3	0	0	0	0	0	0	0	0	0	0	0	0	0	0	0	0	0	0	0	0	0	0	0	0	0	0	0	0	0	0	0	0	0	0
AYGZv1_50073	putative GTP-binding protein EngB	Yes	1394	0	2	0	0	0	0	0	0	0	0	0	0	0	2	0	0	0	0	0	1	0	0	0	0	0	0	0	0	0	0	0	0	0	0	0	0	0	0	0	0	0	0	0	0	0	0
AYGZv1_50102	Diaminopimelate epimerase	Yes	1394	0	16	0	0	0	0	0	0	0	4	0	0	0	5	0	0	1	0	0	1	0	0	0	0	0	0	0	0	0	0	0	0	0	0	0	0	0	0	0	0	0	0	0	0	0	0
AYGZv1_50108	Cadmium, zinc and cobalt-transporting ATPase	Yes	1394	24	5	0	0	0	0	0	0	4	0	0	0	9	9	0	0	0	0	0	1	1	0	0	0	0	0	0	0	0	0	0	0	0	0	0	0	0	0	0	0	0	0	0	0	0	0
AYGZv1_70006	protein of unknown function	Yes	1394	0	0	0	0	0	0	0	0	0	0	0	2	0	1	0	0	0	0	0	0	0	0	0	1	0	0	0	0	0	0	0	0	0	0	0	0	0	0	0	0	0	0	0	0	0	0
AYGZv1_80005	conserved exported protein of unknown function	Yes	1394	0	1	0	0	0	0	0	0	0	0	0	1	0	1	0	0	0	0	0	0	0	0	0	0	0	0	0	0	0	0	0	0	0	0	0	0	0	0	0	0	0	0	0	0	0	0
AYGZv1_80022	protein of unknown function	Yes	1394	0	2	0	0	2	0	0	0	0	0	0	0	0	2	0	0	2	0	0	0	0	0	0	1	0	0	0	0	0	0	0	0	0	0	0	0	0	0	0	0	0	0	0	0	0	0
AYGZv1_80031	putative 3-methyladenine DNA glycosylase	Yes	1394	0	2	0	0	2	0	0	1	0	18	0	0	0	0	0	0	0	0	0	1	0	11	0	0	0	0	0	0	0	0	0	0	0	0	0	0	0	0	1	0	0	0	0	0	0	0
AYGZv1_80033	conserved exported protein of unknown function	Yes	1394	0	0	0	0	0	0	0	0	0	0	0	1	0	0	0	0	0	0	0	2	0	0	0	1	0	0	0	0	0	0	0	0	0	0	0	0	0	0	0	0	0	0	0	0	0	0
AYGZv1_80036	transposase	Yes	1394	0	0	0	0	0	0	0	3	0	0	0	0	0	1	0	0	0	0	0	0	0	0	0	1	0	0	0	0	0	0	0	0	0	0	0	0	0	0	0	0	0	0	0	0	0	0
AYGZv1_80037	exported protein of unknown function	Yes	1394	0	6	0	0	0	0	0	0	0	1	0	2	0	1	0	0	0	0	0	0	0	2	0	0	0	0	0	0	0	0	0	0	0	0	0	0	0	0	0	0	0	0	0	0	0	0
AYGZv1_80090	protein of unknown function	Yes	1394	0	0	0	0	0	0	0	2	0	0	0	0	0	1	0	0	0	0	0	1	0	0	0	0	0	0	0	0	0	0	0	0	0	0	0	0	0	0	0	0	0	0	0	0	0	0
AYGZv1_80098	putative Beta-lactamase	Yes	1394	0	3	0	0	4	0	0	0	0	12	0	0	0	1	0	0	4	0	0	2	0	3	0	0	0	0	0	0	0	0	0	0	0	0	0	0	0	0	0	0	0	0	0	0	0	0
AYGZv1_90057	putative Sec-independent protein translocase protein TatA	Yes	1394	0	0	0	0	0	0	0	0	0	0	0	1	0	0	0	0	0	0	0	1	0	0	0	1	0	0	0	0	0	0	0	0	0	0	0	0	0	0	0	0	0	0	0	0	0	0
AYGZv1_90068	PSP1 domain protein	Yes	1394	0	1	0	0	0	0	0	25	0	4	0	0	0	0	0	0	0	0	0	4	0	0	0	0	0	0	0	0	0	0	0	0	0	0	0	0	0	0	0	0	0	0	0	0	0	0
AYGZv1_90122	30S ribosomal subunit protein S10	Yes	1394	0	2	0	0	0	0	0	0	0	0	0	3	0	0	1	0	0	0	0	0	0	0	0	1	0	0	0	0	0	0	0	0	0	0	0	0	0	0	0	0	0	0	0	1	0	0
AYGZv1_90128	protein of unknown function	Yes	1394	0	0	0	2	0	0	0	2	0	0	0	6	0	0	0	1	0	0	0	1	0	0	0	0	0	0	0	0	0	0	0	0	0	0	0	0	0	0	0	0	0	0	0	0	0	0
AYGZv1_misc_RNA_8	Cobalamin	Yes	1394	0	0	0	0	0	0	0	7	0	0	0	2	0	0	0	0	0	0	0	5	0	0	0	0	0	0	0	0	0	0	0	0	0	0	0	0	0	0	0	0	0	0	0	0	0	0
AYGZv1_tRNA1	Leu tRNA	Yes	1394	0	0	0	0	0	2	0	1	0	0	0	1	0	1	0	0	0	0	0	0	0	0	0	0	0	0	0	0	0	0	0	0	0	0	0	0	0	0	0	0	0	0	0	0	0	0
AYGZv1_tRNA37	Ser tRNA	Yes	1394	0	0	0	0	0	0	0	4	0	0	0	0	1	1	0	0	0	0	0	1	0	0	0	0	0	0	0	0	0	0	0	0	0	0	0	0	0	0	0	1	0	0	0	0	0	0
AYGZv1_100114	UDP-glucose 4-epimerase	Yes	1394.75	0	0	0	0	5	0	0	5	0	1	2	0	0	0	0	0	2	0	0	6	0	0	0	0	0	0	0	0	0	0	0	0	0	0	0	0	0	1	0	0	0	0	1	1	0	0
AYGZv1_100120	Cobalt-precorrin-8X methylmutase	Yes	1394.75	0	2	0	0	0	0	0	0	0	0	4	0	0	2	0	0	0	0	0	0	0	0	0	0	0	0	0	0	0	0	0	0	0	0	0	0	0	0	0	0	0	0	0	0	0	0
AYGZv1_120019	50S ribosomal protein L28	Yes	1394.75	0	2	0	0	0	0	0	0	0	0	2	0	0	0	0	0	0	1	0	2	0	0	0	0	0	0	0	0	0	0	0	0	0	0	0	0	0	0	0	0	0	0	0	0	0	0
AYGZv1_120143	Regulatory protein, FmdB family	Yes	1394.75	0	10	0	0	0	0	0	0	0	0	2	0	0	5	0	0	0	0	0	0	0	0	0	0	0	0	0	0	0	0	0	0	0	0	0	0	0	0	1	0	0	0	0	0	0	0
AYGZv1_140001	protein of unknown function	Yes	1394.75	0	1	0	0	0	0	0	3	0	0	1	0	0	0	0	0	0	0	0	0	0	0	0	0	0	0	0	0	0	0	0	0	0	0	0	0	0	0	0	0	0	0	0	0	0	0
AYGZv1_20021	protein of unknown function	Yes	1394.75	0	0	0	0	0	0	0	0	0	0	4	1	0	2	0	0	0	0	0	0	0	0	0	0	0	0	0	0	0	0	0	0	0	0	0	0	0	0	0	0	0	0	0	0	0	0
AYGZv1_50021	Peptide deformylase	Yes	1394.75	0	7	0	0	0	0	0	0	0	0	4	0	0	2	0	0	0	0	0	0	0	0	0	0	0	0	0	0	0	0	0	0	0	0	0	0	0	0	0	0	0	0	0	0	0	0
AYGZv1_80014	conserved protein of unknown function	Yes	1394.75	0	1	0	0	0	0	0	0	0	0	2	0	0	0	0	0	0	0	0	1	0	0	0	0	0	0	0	0	0	0	0	0	0	0	0	0	0	0	0	0	0	0	0	0	0	0
AYGZv1_90012	Methyltransferase	Yes	1394.75	0	2	0	0	0	0	0	2	0	0	2	0	0	0	0	0	0	0	0	0	0	0	0	0	0	0	0	0	0	0	0	0	0	0	1	0	0	0	0	0	0	0	0	0	0	0
AYGZv1_90101	Cytochrome c551 peroxidase	Yes	1394.75	0	9	0	0	0	0	0	0	0	10	5	1	0	0	0	0	0	0	0	0	0	0	0	0	0	0	0	0	0	0	0	0	1	0	0	0	0	0	0	0	0	0	0	0	0	0
AYGZv1_tRNA34	Gly tRNA	Yes	1394.75	0	6	0	0	0	0	0	0	0	0	1	0	0	2	0	0	0	0	0	0	0	0	0	0	0	0	0	0	0	0	0	0	0	0	0	0	0	0	0	0	0	0	0	0	0	0
AYGZv1_100053	protein of unknown function	Yes	1412.25	0	2	0	0	0	0	0	0	0	0	0	0	0	2	0	0	0	0	0	0	0	0	0	0	0	0	0	0	0	0	0	0	0	0	0	0	0	0	0	0	0	0	0	0	0	0
AYGZv1_10006	prolipoprotein signal peptidase (Signal peptidase II.)	Yes	1412.25	0	2	0	0	0	0	0	2	0	0	0	0	0	0	0	0	1	0	0	0	0	1	1	0	0	0	0	0	0	0	0	0	0	0	0	0	0	0	0	0	0	0	0	0	0	0
AYGZv1_100071	peptidase component of the HslUV protease	Yes	1412.25	0	0	0	0	0	0	0	2	0	0	0	0	0	1	0	0	0	0	0	0	0	0	0	0	0	0	0	0	0	0	0	0	0	0	0	0	0	0	0	0	0	0	0	0	0	0
AYGZv1_100075	D,D-heptose 1,7-bisphosphate phosphatase	Yes	1412.25	0	2	0	0	1	0	0	0	0	0	0	0	0	3	0	0	0	0	0	0	0	0	2	0	0	0	0	0	0	0	0	0	0	0	0	0	0	0	0	0	0	0	0	0	0	0
AYGZv1_100142	Cobalt transport protein CbiN	Yes	1412.25	0	1	0	0	0	0	0	1	0	0	0	0	0	0	0	0	0	0	0	0	0	0	0	0	0	0	0	0	0	0	0	0	0	0	0	0	0	0	0	0	0	0	0	0	0	0
AYGZv1_120020	conserved protein of unknown function	Yes	1412.25	0	2	0	0	0	0	0	0	0	0	0	0	0	1	0	0	0	0	0	0	0	0	0	0	0	0	0	0	0	0	0	0	0	0	0	0	0	0	0	0	0	0	0	0	0	0
AYGZv1_120024	conserved protein of unknown function	Yes	1412.25	0	2	0	0	0	0	0	0	0	0	0	0	0	0	0	0	0	0	0	1	0	0	0	0	0	0	0	0	0	0	0	0	0	0	0	0	0	0	0	0	0	0	0	0	0	0
AYGZv1_120033	protein of unknown function	Yes	1412.25	0	1	0	0	0	0	0	0	0	0	0	0	0	1	0	0	0	0	0	0	0	0	0	0	0	0	0	0	0	0	0	0	0	0	0	0	0	0	0	0	0	0	0	0	0	0
AYGZv1_120043	protein of unknown function	Yes	1412.25	0	0	0	0	0	0	0	1	0	0	0	2	0	0	0	0	0	0	0	0	0	0	0	0	0	0	0	0	0	0	0	0	0	0	0	0	0	0	0	0	0	0	0	0	0	0
AYGZv1_120048	putative Polynucleotide adenylyltransferase region	Yes	1412.25	0	1	0	0	0	0	0	0	0	0	0	0	0	1	0	0	0	0	0	0	0	0	1	0	0	0	0	0	0	0	0	0	0	0	0	0	0	0	0	0	0	0	0	0	0	0
AYGZv1_120077	putative hydrogenase nickel incorporation protein HypA	Yes	1412.25	0	1	0	0	0	0	0	1	0	0	0	0	0	0	0	0	0	0	0	0	0	0	1	0	0	0	0	0	0	0	0	0	0	0	0	0	0	0	0	0	0	0	0	0	0	0
AYGZv1_120105	membrane protein of unknown function	Yes	1412.25	0	0	0	0	3	0	0	0	0	0	0	0	0	2	0	0	1	0	0	2	0	0	0	0	0	0	0	0	0	0	0	0	0	0	0	0	0	0	0	0	0	0	0	0	0	0
AYGZv1_120113	Signal peptide peptidase SppA, 36K type	Yes	1412.25	0	0	0	0	0	0	2	7	14	0	0	0	0	0	0	0	0	0	1	1	4	0	0	0	0	0	0	0	0	0	0	0	0	0	0	0	0	0	0	0	0	0	0	0	0	0
AYGZv1_120137	Cupin 2 conserved barrel domain protein	Yes	1412.25	0	0	0	0	0	0	0	2	0	0	0	0	0	0	0	0	0	0	0	1	0	0	0	0	0	0	0	0	0	0	0	0	0	0	0	0	0	0	0	0	0	0	0	0	0	0
AYGZv1_130004	conserved exported protein of unknown function	Yes	1412.25	0	1	0	0	0	0	0	1	0	1	0	0	0	0	0	0	0	0	0	0	0	0	0	0	0	0	0	0	0	0	0	0	0	0	0	0	0	0	0	0	0	0	0	0	0	0
AYGZv1_130020	Preprotein translocase, SecG subunit	Yes	1412.25	0	9	0	0	0	0	0	0	0	9	0	0	0	4	0	0	0	0	0	0	0	1	0	0	0	0	0	0	0	0	0	0	0	0	0	0	0	0	0	0	0	0	0	0	0	0
AYGZv1_130024	putative acetyltransferase	Yes	1412.25	0	6	0	0	0	0	0	0	0	0	0	0	0	2	0	0	0	0	0	0	0	0	0	0	0	0	0	0	0	0	0	0	0	0	0	0	0	0	0	0	0	0	0	0	0	0
AYGZv1_140006	protein of unknown function	Yes	1412.25	0	1	0	0	0	0	0	1	0	0	0	0	0	0	0	0	0	0	0	0	0	1	1	0	0	0	0	0	0	0	0	0	0	0	0	0	0	0	0	0	0	0	0	0	0	0
AYGZv1_140012	exported protein of unknown function	Yes	1412.25	0	0	0	0	4	0	0	4	0	0	0	0	0	0	0	0	0	0	0	1	0	0	0	0	0	0	0	0	0	0	0	0	0	0	0	0	0	0	0	0	0	0	0	0	0	0
AYGZv1_20005	protein of unknown function	Yes	1412.25	0	1	0	0	4	0	0	1	0	0	0	0	0	0	0	0	0	0	0	0	0	0	0	0	0	0	0	0	0	0	0	0	0	0	0	0	0	0	0	0	0	0	0	0	0	0
AYGZv1_20015	membrane protein of unknown function	Yes	1412.25	0	2	0	0	0	0	0	0	0	0	0	0	0	2	0	0	0	0	0	0	0	1	1	0	0	0	0	0	0	0	0	0	0	0	0	0	0	0	0	0	0	0	0	0	0	0
AYGZv1_40005	protein of unknown function	Yes	1412.25	0	4	0	0	0	0	0	0	0	0	0	0	0	1	0	0	0	0	0	0	0	0	0	0	0	0	0	0	0	0	0	0	0	0	0	0	0	0	0	0	0	0	0	0	0	0
AYGZv1_50031	protein of unknown function	Yes	1412.25	0	0	0	0	0	0	2	0	0	0	0	5	0	0	0	0	1	0	0	4	0	0	0	0	0	0	0	0	0	0	0	0	0	0	0	0	0	0	0	0	0	0	0	0	0	0
AYGZv1_50044	Enoyl-[acyl-carrier-protein] reductase [NADH] 1	Yes	1412.25	0	10	0	0	0	0	0	0	0	0	0	3	0	0	0	0	0	0	0	0	0	0	4	0	0	0	0	0	0	0	0	0	0	0	0	0	0	0	0	0	0	0	0	0	0	0
AYGZv1_50053	component of RuvABC resolvasome, endonuclease	Yes	1412.25	0	2	0	0	0	0	0	0	0	1	0	0	0	1	0	0	0	0	0	0	0	0	0	0	0	0	0	0	0	0	0	0	0	0	0	0	0	0	0	0	0	0	0	0	0	0
AYGZv1_50059	exported protein of unknown function	Yes	1412.25	0	2	0	0	0	0	0	2	0	0	0	0	0	0	0	0	0	0	0	0	0	0	0	0	0	0	0	0	0	0	0	0	0	0	0	0	0	0	0	0	0	0	0	0	0	0
AYGZv1_50071	putative Cytochrome b5	Yes	1412.25	0	0	0	0	0	0	0	6	0	0	0	0	0	0	0	0	0	0	0	1	0	0	1	0	0	0	0	0	0	0	0	0	0	0	0	0	0	0	0	0	0	0	0	0	0	0
AYGZv1_50075	exported protein of unknown function	Yes	1412.25	0	0	0	0	0	0	0	1	0	0	0	0	0	1	0	0	0	0	0	0	0	0	0	0	0	0	0	0	0	0	0	0	0	0	0	0	0	0	0	0	0	0	0	0	0	0
AYGZv1_50086	putative ATP synthase epsilon chain	Yes	1412.25	0	2	0	0	0	0	0	0	0	0	0	0	0	1	0	0	0	0	0	0	0	0	0	0	0	0	0	0	0	0	0	0	0	0	0	0	0	0	0	0	0	0	0	0	0	0
AYGZv1_50095	glyceraldehyde-3-phosphate dehydrogenase A	Yes	1412.25	0	1	0	0	0	0	0	0	0	2	0	0	0	0	0	0	0	0	0	1	0	0	0	0	0	0	0	0	0	0	0	0	0	0	0	0	0	0	0	0	0	0	0	0	0	0
AYGZv1_50109	Transcriptional regulator, ArsR family	Yes	1412.25	0	2	0	0	0	0	0	0	0	0	0	0	0	2	0	0	0	0	0	0	0	0	0	0	0	0	0	0	0	0	0	0	0	0	0	0	0	0	0	0	0	0	0	0	0	0
AYGZv1_60001	exported protein of unknown function	Yes	1412.25	0	17	0	0	0	0	0	0	0	0	0	0	0	3	0	0	1	0	0	0	0	0	0	0	0	0	0	0	0	0	0	0	0	0	0	0	0	0	0	0	0	0	0	0	0	0
AYGZv1_70005	protein of unknown function	Yes	1412.25	0	1	0	0	0	0	0	0	0	0	0	0	0	1	0	0	0	0	0	0	0	0	0	0	0	0	0	0	0	0	0	0	0	0	0	0	0	0	0	0	0	0	0	0	0	0
AYGZv1_80004	Flagellar biosynthetic protein FliP	Yes	1412.25	0	9	0	0	0	0	0	0	0	0	0	0	0	3	0	0	0	0	0	0	0	0	0	0	0	0	0	0	0	0	0	0	0	0	0	0	0	0	0	0	0	0	0	0	0	0
AYGZv1_80026	exported protein of unknown function	Yes	1412.25	0	0	0	0	0	0	0	2	0	0	0	0	0	0	0	0	0	0	0	1	0	0	0	0	0	0	0	0	0	0	0	0	0	0	0	0	0	0	0	0	0	0	0	0	0	0
AYGZv1_80032	conserved protein of unknown function	Yes	1412.25	0	0	0	0	0	0	0	1	0	0	0	0	0	0	0	0	0	0	0	1	0	0	0	0	0	0	0	0	0	0	0	0	0	0	0	0	0	0	0	0	0	0	0	0	0	0
AYGZv1_80055	protein of unknown function	Yes	1412.25	0	0	0	0	0	0	0	2	0	0	0	0	0	0	0	0	0	0	0	1	0	0	0	0	0	0	0	0	0	0	0	0	0	0	0	0	0	0	0	0	0	0	0	0	0	0
AYGZv1_80058	protein of unknown function	Yes	1412.25	0	0	0	0	0	0	0	5	0	0	0	2	0	0	0	0	0	0	0	0	0	0	0	0	0	0	0	0	0	0	0	0	0	0	0	0	0	0	0	0	0	0	0	0	0	0
AYGZv1_80061	Response regulator receiver protein	Yes	1412.25	0	0	0	0	0	0	0	0	0	0	0	2	0	1	0	0	0	0	0	0	0	0	0	0	0	0	0	0	0	0	0	0	0	0	0	0	0	0	0	0	0	0	0	0	0	0
AYGZv1_90016	acyl carrier protein (ACP)	Yes	1412.25	0	0	0	0	0	0	0	0	0	0	0	2	0	0	0	0	0	0	0	1	0	0	0	0	0	0	0	0	0	0	0	0	0	0	0	0	0	0	0	0	0	0	0	0	0	0
AYGZv1_90054	peptidyl-tRNA hydrolase	Yes	1412.25	0	1	0	0	0	0	0	0	0	0	0	0	0	1	0	0	0	0	0	0	0	0	0	0	0	0	0	0	0	0	0	0	0	0	0	0	0	0	0	0	0	0	0	0	0	0
AYGZv1_90089	protein of unknown function	Yes	1412.25	0	2	0	0	0	0	0	0	0	0	0	1	0	0	0	0	0	0	0	0	0	0	0	0	0	0	0	0	0	0	0	0	0	0	0	0	0	0	0	0	0	0	0	0	0	0
AYGZv1_misc_RNA_12	SRP_bact	Yes	1412.25	0	0	0	0	2	0	0	2	0	0	0	0	0	0	0	0	1	0	0	2	0	0	3	0	0	0	0	0	0	0	0	0	0	0	0	0	0	0	0	0	0	0	0	0	0	0
AYGZv1_tRNA2	Ser tRNA	Yes	1412.25	0	0	0	0	0	0	0	0	0	0	0	2	0	0	0	0	0	0	0	1	0	0	0	0	0	0	0	0	0	0	0	0	0	0	0	0	0	0	0	0	0	0	0	0	0	0
AYGZv1_tRNA33	Tyr tRNA	Yes	1412.25	0	0	0	0	0	0	0	4	0	0	0	0	0	0	0	0	0	0	0	1	0	0	0	0	0	0	0	0	0	0	0	0	0	0	0	0	0	0	0	0	0	0	0	0	0	0
AYGZv1_50036	conserved protein of unknown function	Yes	1412.5	0	0	0	0	0	0	0	0	0	3	6	10	0	0	0	0	0	0	0	0	0	0	0	3	0	0	0	0	0	0	0	0	0	0	0	0	0	0	0	0	0	0	0	0	0	0
AYGZv1_50110	transcriptional regulator protein (OmpR family),response regulator in two-component regulatory system with BaeS, regulates RNA synthesis	Yes	1424.25	0	0	0	0	0	0	0	2	0	0	0	0	0	0	0	0	0	0	0	0	0	0	0	2	0	0	0	0	0	0	0	0	0	0	0	0	0	0	0	0	0	0	0	0	0	0
AYGZv1_80078	conserved protein of unknown function	Yes	1424.25	0	2	0	0	0	0	0	0	0	0	0	0	0	0	0	0	0	0	0	0	0	0	0	1	0	0	0	0	0	0	0	0	0	0	0	0	0	0	0	0	0	0	0	0	0	0
AYGZv1_tRNA7	Arg tRNA	Yes	1424.25	0	0	0	0	0	0	0	0	1	0	0	0	0	0	0	0	0	0	0	2	0	0	0	1	0	0	0	0	0	0	0	0	0	0	0	0	0	0	0	0	0	0	0	0	0	0
AYGZv1_100044	protein of unknown function	Yes	1425	0	0	0	0	0	0	0	0	0	0	0	0	0	0	0	0	0	0	0	1	0	0	1	0	0	0	0	0	0	0	0	0	0	0	0	0	0	0	0	0	0	0	0	0	0	0
AYGZv1_100049	protein of unknown function	Yes	1425	0	0	0	0	0	0	0	0	0	0	0	0	0	1	0	0	0	0	0	0	0	1	0	0	0	0	0	0	0	0	0	0	0	0	0	0	0	0	0	0	0	0	0	0	0	0
AYGZv1_100077	Response regulator receiver protein	Yes	1425	0	6	0	0	0	0	0	0	0	0	0	0	0	0	0	0	0	0	0	0	0	0	0	0	0	0	0	0	0	0	0	0	0	0	0	0	0	0	0	0	0	0	0	0	0	0
AYGZv1_100079	protein of unknown function	Yes	1425	0	0	0	0	0	0	0	2	0	0	0	0	0	0	0	0	0	0	0	0	0	0	0	0	0	0	0	0	0	0	0	0	0	0	0	0	0	0	0	0	0	0	0	0	0	0
AYGZv1_100082	imidazole glycerol phosphate synthetase, glutamine amidotransferase subunit	Yes	1425	0	0	0	0	0	0	0	0	0	0	0	0	0	1	0	0	0	0	0	0	0	0	0	0	0	0	0	0	0	0	0	0	0	0	0	0	0	0	0	0	0	0	0	0	0	0
AYGZv1_100093	protein of unknown function	Yes	1425	0	0	2	0	0	0	0	0	0	0	0	0	0	0	0	0	0	0	0	3	0	0	0	0	0	0	0	0	0	0	0	0	0	0	0	0	0	0	0	1	0	0	0	0	0	0
AYGZv1_100099	protein of unknown function	Yes	1425	0	0	0	0	0	0	0	2	0	0	0	0	0	0	0	0	0	0	0	0	0	0	0	0	0	0	0	0	0	0	0	0	0	0	0	0	0	0	0	0	0	0	0	0	0	0
AYGZv1_10014	transposase	Yes	1425	0	0	0	0	0	0	0	2	0	2	0	0	0	0	0	0	0	0	0	0	0	0	0	0	0	0	0	0	0	0	0	0	0	0	0	0	0	0	0	0	0	0	0	0	0	0
AYGZv1_120007	exported protein of unknown function	Yes	1425	0	0	0	0	0	0	0	0	0	0	1	0	0	1	0	0	0	0	0	0	0	0	1	0	0	0	0	0	0	0	0	0	0	0	0	0	0	0	0	0	0	0	0	0	0	0
AYGZv1_120025	protein of unknown function	Yes	1425	1	0	0	0	0	0	0	3	0	0	0	0	1	0	0	0	1	0	0	0	0	0	0	0	0	0	0	0	0	0	0	0	0	0	0	0	0	0	0	0	0	0	0	0	0	0
AYGZv1_120075	Ribonuclease	Yes	1425	0	0	0	0	1	2	0	3	0	0	4	0	0	0	0	0	0	0	0	0	0	0	0	0	0	0	0	0	0	0	0	0	0	0	0	0	0	0	0	0	0	0	0	0	0	0
AYGZv1_120160	SAM-dependent methyltransferases	Yes	1425	0	9	0	0	0	0	0	0	0	0	4	0	0	0	0	0	0	0	0	0	0	0	6	0	0	0	0	0	0	0	0	0	0	0	0	0	0	0	0	0	0	0	0	0	0	0
AYGZv1_120174	Transcriptional regulator, AsnC family	Yes	1425	0	1	0	0	0	0	0	0	0	0	0	0	0	0	0	0	0	0	0	0	0	1	0	0	0	0	0	0	0	0	0	0	0	0	0	0	0	0	0	0	0	0	0	0	0	0
AYGZv1_130003	conserved protein of unknown function	Yes	1425	0	0	0	0	0	0	0	0	0	0	0	0	0	0	0	0	0	0	0	2	0	0	0	0	0	0	0	0	0	0	0	0	0	0	0	0	0	0	0	0	0	0	0	0	0	0
AYGZv1_130009	protein of unknown function	Yes	1425	0	2	0	0	0	0	0	0	0	0	4	0	0	0	0	0	0	0	0	0	0	0	0	0	0	0	0	0	0	0	0	0	0	0	0	0	0	0	0	0	0	0	1	0	0	0
AYGZv1_130023	WxcM-like protein	Yes	1425	0	0	0	0	0	0	0	0	0	0	0	0	0	0	0	0	0	0	0	2	0	0	0	0	0	0	0	0	0	0	0	0	0	0	0	0	0	0	0	0	0	0	0	0	0	0
AYGZv1_140008	protein of unknown function	Yes	1425	0	4	0	0	0	0	0	0	0	0	0	0	0	0	0	0	0	0	0	0	0	0	0	0	0	0	0	0	0	0	0	0	0	0	0	0	0	0	0	0	0	0	0	0	0	0
AYGZv1_140010	protein of unknown function	Yes	1425	0	0	0	0	0	0	0	1	0	0	0	0	0	0	0	0	0	0	0	0	0	0	0	0	0	0	0	0	0	0	0	0	0	0	0	0	0	0	0	0	0	0	0	0	0	0
AYGZv1_140011	protein of unknown function	Yes	1425	0	0	0	0	0	0	0	1	0	0	0	0	0	0	0	0	0	0	0	0	0	0	0	0	0	0	0	0	0	0	0	0	0	0	0	0	0	0	0	0	0	0	0	0	0	0
AYGZv1_20003	conserved protein of unknown function	Yes	1425	0	2	0	0	1	0	0	0	0	4	1	0	0	0	0	0	0	0	0	0	0	0	1	0	0	0	0	0	0	0	0	0	0	0	0	0	0	0	0	0	0	0	0	0	0	0
AYGZv1_20006	protein of unknown function	Yes	1425	0	2	0	0	0	0	0	0	0	0	0	0	0	0	0	0	1	0	0	0	0	0	0	0	0	0	0	0	0	0	0	0	0	0	0	0	0	0	0	0	0	0	0	0	0	0
AYGZv1_20019	transposase	Yes	1425	0	2	0	0	0	0	0	0	0	0	0	0	0	0	0	0	0	0	0	0	0	0	0	0	0	0	0	0	0	0	0	0	0	0	0	0	0	0	0	0	0	0	0	0	0	0
AYGZv1_20020	protein of unknown function	Yes	1425	0	0	0	0	0	0	0	0	0	2	2	0	0	0	0	0	0	0	0	1	0	0	2	0	0	0	0	0	0	0	0	0	0	0	0	0	0	0	0	0	0	0	0	0	0	0
AYGZv1_50007	protein of unknown function	Yes	1425	0	0	0	0	0	0	0	1	0	0	0	0	0	0	0	0	0	0	0	0	0	0	0	0	0	0	0	0	0	0	0	0	0	0	0	0	0	0	0	0	0	0	0	0	0	0
AYGZv1_50008	Periplasmic nitrate reductase subunit NapG	Yes	1425	0	0	0	0	0	0	0	0	0	0	0	0	0	0	0	0	0	0	0	1	0	0	0	0	0	0	0	0	0	0	0	0	0	0	0	0	0	0	0	0	0	0	0	0	0	0
AYGZv1_50020	Glycine cleavage system transcriptional repressor	Yes	1425	0	0	0	0	0	0	0	0	0	0	0	0	0	2	0	0	0	0	0	0	0	0	0	0	0	0	0	0	0	0	0	0	0	0	0	0	0	0	0	0	0	0	0	0	0	0
AYGZv1_50024	conserved exported protein of unknown function	Yes	1425	0	0	0	0	0	0	0	0	0	0	0	0	0	1	0	0	0	0	0	0	0	0	0	0	0	0	0	0	0	0	0	0	0	0	0	0	0	0	0	0	0	0	0	0	0	0
AYGZv1_50040	putative membrane protein insertion efficiency factor	Yes	1425	0	0	0	0	1	0	0	0	0	0	0	0	0	0	0	0	1	0	0	1	0	0	0	0	0	0	0	0	0	0	0	0	0	0	0	0	0	0	0	0	0	0	0	0	0	0
AYGZv1_50061	exported protein of unknown function	Yes	1425	0	0	0	0	0	0	0	0	0	0	0	0	0	1	0	0	0	0	0	0	0	0	0	0	0	0	0	0	0	0	0	0	0	0	0	0	0	0	0	0	0	0	0	0	0	0
AYGZv1_50074	putative Phospholipase D/transphosphatidylase	Yes	1425	0	0	0	0	0	0	0	0	0	0	1	0	0	0	0	0	0	0	0	2	0	0	0	0	0	0	0	0	0	0	0	0	0	0	0	0	0	0	0	0	0	0	0	0	0	0
AYGZv1_50078	protein of unknown function	Yes	1425	0	0	0	0	0	0	0	1	0	0	0	0	0	0	0	0	0	0	0	0	0	0	0	0	0	0	0	0	0	0	0	0	0	0	0	0	0	0	0	0	0	0	0	0	0	0
AYGZv1_50079	protein of unknown function	Yes	1425	0	0	0	0	0	0	0	0	0	0	0	0	0	1	0	0	0	0	0	0	0	0	0	0	0	0	0	0	0	0	0	0	0	0	0	0	0	0	0	0	0	0	0	0	0	0
AYGZv1_50085	protein of unknown function	Yes	1425	0	0	0	0	0	0	0	0	0	0	0	0	0	1	0	0	0	0	0	0	0	0	1	0	0	0	0	0	0	0	0	0	0	0	0	0	0	0	0	0	0	0	0	0	0	0
AYGZv1_60002	conserved membrane protein of unknown function	Yes	1425	0	2	0	0	0	0	0	0	0	1	0	0	0	0	0	0	0	0	0	0	0	0	0	0	0	0	0	0	0	0	0	0	0	0	0	0	0	0	0	0	0	0	0	0	0	0
AYGZv1_80002	transposase	Yes	1425	0	0	0	0	0	0	0	0	0	0	4	0	0	3	0	0	0	1	0	0	0	0	1	0	0	0	0	0	0	0	0	0	0	0	0	0	0	0	0	0	0	0	0	0	0	0
AYGZv1_80003	flagellar biosynthesis protein	Yes	1425	0	0	0	0	0	0	0	4	0	0	4	0	0	0	0	0	0	0	0	0	0	0	1	0	0	0	0	0	0	0	0	0	0	0	0	0	0	0	0	0	0	0	0	0	0	0
AYGZv1_80044	protein of unknown function	Yes	1425	0	0	0	0	0	0	0	8	0	1	0	0	0	0	0	0	0	0	1	0	0	0	0	0	0	0	0	0	0	0	0	0	0	0	0	0	0	0	0	0	0	0	0	0	0	0
AYGZv1_80080	NUDIX hydrolase	Yes	1425	0	0	0	0	0	0	0	0	0	0	0	0	0	1	0	0	0	0	0	0	0	0	1	0	0	0	0	0	0	0	0	0	0	0	0	0	0	0	0	0	0	0	0	0	0	0
AYGZv1_80081	conserved protein of unknown function	Yes	1425	0	0	0	0	0	0	0	0	0	1	1	0	0	0	0	0	0	0	0	1	0	0	0	0	0	0	0	0	0	0	0	0	0	0	0	0	0	0	0	0	0	0	0	0	0	0
AYGZv1_90052	4-diphosphocytidyl-2-C-methyl-D-erythritol kinase	Yes	1425	0	4	0	0	0	0	1	0	0	2	0	0	0	0	0	0	0	0	0	0	0	0	1	0	0	0	0	0	0	0	0	0	0	0	0	0	0	0	0	0	0	0	0	0	0	0
AYGZv1_90102	Rubrerythrin	Yes	1425	0	0	0	0	0	0	0	2	0	0	0	0	0	0	0	0	0	0	0	0	0	0	0	0	0	0	0	0	0	0	0	0	0	0	0	0	0	0	0	0	0	0	0	0	0	0
AYGZv1_90146	exported protein of unknown function	Yes	1425	0	0	0	0	0	0	0	1	0	0	0	0	0	0	0	0	0	0	0	0	0	0	0	0	0	0	0	0	0	0	0	0	0	0	0	0	0	0	0	0	0	0	0	0	0	0
AYGZv1_tRNA3	Ile tRNA	Yes	1425	0	0	0	0	0	0	0	0	0	0	2	0	0	0	0	0	0	0	0	1	0	0	0	0	0	0	0	0	0	0	0	0	0	0	0	0	0	0	0	0	0	0	0	0	0	0
AYGZv1_tRNA32	Thr tRNA	Yes	1425	0	1	0	0	0	0	0	0	0	0	0	0	0	0	0	0	0	0	0	0	0	0	0	0	0	0	0	0	0	0	0	0	0	0	0	0	0	0	0	0	0	0	0	0	0	0
AYGZv1_tRNA8	Ile tRNA	Yes	1425	0	0	1	0	0	0	0	2	0	0	0	0	0	0	0	0	0	0	0	0	0	0	0	0	0	0	0	0	0	0	0	0	0	0	0	0	0	0	0	0	0	1	0	0	0	0
AYGZv1_50055	HNH endonuclease	Yes	1430	0	0	0	0	0	0	0	0	0	0	0	7	0	0	0	0	0	0	0	0	0	2	0	5	0	0	0	0	0	0	0	0	0	0	0	0	0	0	0	0	0	0	0	0	0	0
AYGZv1_80046	conserved protein of unknown function	Yes	1430	0	0	0	0	0	0	0	0	0	0	0	3	0	0	0	0	1	0	0	0	0	0	0	2	0	0	0	0	0	0	0	0	0	0	0	0	0	0	0	0	0	0	0	0	0	0
AYGZv1_100047	Protein mrp homolog	Yes	1430.75	0	0	0	0	0	0	0	0	0	1	17	2	0	0	0	0	0	0	0	0	0	0	6	0	0	0	0	0	0	0	0	0	0	0	0	0	0	0	0	0	0	0	0	0	0	0
AYGZv1_110030	Glutamate racemase	Yes	1430.75	0	0	0	0	2	0	0	0	0	0	4	2	0	0	0	0	1	1	0	0	0	0	1	0	0	0	0	0	0	0	0	0	0	0	0	0	0	0	0	0	0	0	0	1	0	0
AYGZv1_120023	Radical SAM domain protein	Yes	1430.75	0	0	0	0	0	0	0	0	0	0	0	2	0	0	0	0	0	1	0	0	0	0	0	0	0	0	0	0	0	0	0	0	0	0	0	0	0	0	0	0	0	0	0	0	0	0
AYGZv1_120074	conserved protein of unknown function	Yes	1430.75	0	0	0	0	0	0	0	0	0	0	0	1	0	0	0	0	0	0	0	0	0	0	0	0	0	0	0	0	0	0	0	0	0	0	0	0	0	0	0	0	0	0	0	0	0	0
AYGZv1_120158	membrane protein of unknown function	Yes	1430.75	0	0	0	0	0	0	0	0	0	0	0	2	0	0	0	0	1	0	0	0	0	0	0	0	0	0	0	0	0	0	0	0	0	0	0	0	0	0	0	0	0	0	0	0	0	0
AYGZv1_140009	protein of unknown function	Yes	1430.75	0	0	0	0	0	0	0	0	0	0	0	4	0	0	0	0	0	0	0	0	0	0	0	0	0	0	0	0	0	0	0	0	0	0	0	0	0	0	0	0	0	0	0	0	0	0
AYGZv1_tRNA30	Met tRNA	Yes	1430.75	0	0	0	0	0	0	0	0	0	0	0	1	0	0	0	0	0	0	0	0	0	0	0	0	0	0	0	0	0	0	0	0	0	0	0	0	0	0	0	0	0	0	0	0	0	0
AYGZv1_tRNA38	Pro tRNA	Yes	1430.75	0	0	0	0	0	0	0	0	0	0	0	2	0	0	0	0	0	0	0	0	0	0	0	0	0	0	0	0	0	0	0	0	0	0	0	0	0	0	0	0	0	0	0	0	0	0
AYGZv1_tRNA39	Ile tRNA	Yes	1430.75	0	0	1	0	0	1	0	0	0	4	0	1	0	0	0	0	0	0	0	0	0	3	0	0	0	0	0	0	0	0	0	0	0	0	0	0	0	0	0	0	0	0	0	0	0	0
AYGZv1_100002	protein of unknown function	No	1442.75	0	0	0	0	0	0	0	0	0	0	0	0	0	0	0	0	0	0	0	0	0	0	0	0	0	0	0	0	0	0	0	0	0	0	0	0	0	0	0	0	0	0	0	0	0	0
AYGZv1_100007	protein of unknown function	Yes	1442.75	0	0	0	0	0	0	0	0	0	0	1	0	0	0	0	0	0	0	0	0	0	0	0	0	0	0	0	0	0	0	0	0	0	0	0	0	0	0	0	0	0	0	0	0	0	0
AYGZv1_100008	protein of unknown function	No	1442.75	0	0	0	0	0	0	0	0	0	0	0	0	0	0	0	0	0	0	0	0	0	0	0	0	0	0	0	0	0	0	0	0	0	0	0	0	0	0	0	0	0	0	0	0	0	0
AYGZv1_10001	protein of unknown function	No	1442.75	0	0	0	0	0	0	0	0	0	0	0	0	0	0	0	0	0	0	0	0	0	0	0	0	0	0	0	0	0	0	0	0	0	0	0	0	0	0	0	0	0	0	0	0	0	0
AYGZv1_100019	protein of unknown function	No	1442.75	0	0	0	0	0	0	0	0	0	0	0	0	0	0	0	0	0	0	0	0	0	0	0	0	0	0	0	0	0	0	0	0	0	0	0	0	0	0	0	0	0	0	0	0	0	0
AYGZv1_10002	conserved protein of unknown function	No	1442.75	0	0	0	0	0	0	0	0	0	0	0	0	0	0	0	0	0	0	0	0	0	0	0	0	0	0	0	0	0	0	0	0	0	0	0	0	0	0	0	0	0	0	0	0	0	0
AYGZv1_100025	protein of unknown function	Yes	1442.75	0	0	0	0	0	1	0	0	0	0	0	0	0	0	0	0	0	0	0	0	0	0	0	0	0	0	0	0	0	0	0	0	0	0	0	0	0	0	0	0	0	0	0	0	0	0
AYGZv1_100028	protein of unknown function	Yes	1442.75	0	0	0	0	0	0	0	0	0	0	2	0	0	0	0	0	0	0	0	0	0	0	1	0	0	0	0	0	0	0	0	0	0	0	0	0	0	0	0	0	0	0	0	0	0	0
AYGZv1_10003	conserved protein of unknown function	No	1442.75	0	0	0	0	0	0	0	0	0	0	0	0	0	0	0	0	0	0	0	0	0	0	0	0	0	0	0	0	0	0	0	0	0	0	0	0	0	0	0	0	0	0	0	0	0	0
AYGZv1_10004	protein of unknown function	No	1442.75	0	0	0	0	0	0	0	0	0	0	0	0	0	0	0	0	0	0	0	0	0	0	0	0	0	0	0	0	0	0	0	0	0	0	0	0	0	0	0	0	0	0	0	0	0	0
AYGZv1_100046	Dinitrogenase iron-molybdenum cofactor biosynthesis protein (fragment)	Yes	1442.75	0	0	0	0	0	0	0	0	0	22	0	0	0	0	0	0	0	0	0	0	0	17	0	0	0	0	0	0	0	0	0	0	0	0	0	0	0	0	0	0	0	0	0	0	0	0
AYGZv1_100100	protein of unknown function	No	1442.75	0	0	0	0	0	0	0	0	0	0	0	0	0	0	0	0	0	0	0	0	0	0	0	0	0	0	0	0	0	0	0	0	0	0	0	0	0	0	0	0	0	0	0	0	0	0
AYGZv1_100101	protein of unknown function	Yes	1442.75	0	0	0	0	0	0	0	0	0	0	0	0	0	0	0	0	0	0	0	0	0	0	2	0	0	0	0	0	0	0	0	0	0	0	0	0	0	0	0	0	0	0	0	0	0	0
AYGZv1_100112	protein of unknown function	No	1442.75	0	0	0	0	0	0	0	0	0	0	0	0	0	0	0	0	0	0	0	0	0	0	0	0	0	0	0	0	0	0	0	0	0	0	0	0	0	0	0	0	0	0	0	0	0	0
AYGZv1_10039	transposase (fragment)	No	1442.75	0	0	0	0	0	0	0	0	0	0	0	0	0	0	0	0	0	0	0	0	0	0	0	0	0	0	0	0	0	0	0	0	0	0	0	0	0	0	0	0	0	0	0	0	0	0
AYGZv1_110018	protein of unknown function	No	1442.75	0	0	0	0	0	0	0	0	0	0	0	0	0	0	0	0	0	0	0	0	0	0	0	0	0	0	0	0	0	0	0	0	0	0	0	0	0	0	0	0	0	0	0	0	0	0
AYGZv1_110019	protein of unknown function	No	1442.75	0	0	0	0	0	0	0	0	0	0	0	0	0	0	0	0	0	0	0	0	0	0	0	0	0	0	0	0	0	0	0	0	0	0	0	0	0	0	0	0	0	0	0	0	0	0
AYGZv1_120001	protein of unknown function	No	1442.75	0	0	0	0	0	0	0	0	0	0	0	0	0	0	0	0	0	0	0	0	0	0	0	0	0	0	0	0	0	0	0	0	0	0	0	0	0	0	0	0	0	0	0	0	0	0
AYGZv1_120002	3-dehydroquinate dehydratase, type II	No	1442.75	0	0	0	0	0	0	0	0	0	0	0	0	0	0	0	0	0	0	0	0	0	0	0	0	0	0	0	0	0	0	0	0	0	0	0	0	0	0	0	0	0	0	0	0	0	0
AYGZv1_120041	transposase (fragment)	Yes	1442.75	0	0	0	0	0	0	0	0	0	0	6	0	0	0	0	0	0	0	0	0	0	0	2	0	0	0	0	0	0	0	0	0	0	0	0	0	0	0	0	0	0	0	0	0	0	0
AYGZv1_120042	protein of unknown function	No	1442.75	0	0	0	0	0	0	0	0	0	0	0	0	0	0	0	0	0	0	0	0	0	0	0	0	0	0	0	0	0	0	0	0	0	0	0	0	0	0	0	0	0	0	0	0	0	0
AYGZv1_120049	conserved protein of unknown function	Yes	1442.75	0	0	0	0	0	2	0	0	0	1	0	0	0	0	0	0	0	0	0	0	0	0	0	0	0	0	0	0	0	0	0	0	0	0	0	0	0	0	0	0	0	0	0	0	0	0
AYGZv1_120089	protein of unknown function	No	1442.75	0	0	0	0	0	0	0	0	0	0	0	0	0	0	0	0	0	0	0	0	0	0	0	0	0	0	0	0	0	0	0	0	0	0	0	0	0	0	0	0	0	0	0	0	0	0
AYGZv1_120118	putative Regulatory protein RecX	Yes	1442.75	0	0	0	0	0	0	0	0	0	0	0	0	0	0	0	0	0	0	0	0	0	1	0	1	0	0	0	0	0	0	0	0	0	0	0	0	0	0	0	0	0	0	0	0	0	0
AYGZv1_130010	GTPase involved in cell partioning and DNA repair	No	1442.75	0	0	0	0	0	0	0	0	0	0	0	0	0	0	0	0	0	0	0	0	0	0	0	0	0	0	0	0	0	0	0	0	0	0	0	0	0	0	0	0	0	0	0	0	0	0
AYGZv1_130011	50S ribosomal subunit protein L27	No	1442.75	0	0	0	0	0	0	0	0	0	0	0	0	0	0	0	0	0	0	0	0	0	0	0	0	0	0	0	0	0	0	0	0	0	0	0	0	0	0	0	0	0	0	0	0	0	0
AYGZv1_130035	conserved protein of unknown function	No	1442.75	0	0	0	0	0	0	0	0	0	0	0	0	0	0	0	0	0	0	0	0	0	0	0	0	0	0	0	0	0	0	0	0	0	0	0	0	0	0	0	0	0	0	0	0	0	0
AYGZv1_130036	conserved protein of unknown function	No	1442.75	0	0	0	0	0	0	0	0	0	0	0	0	0	0	0	0	0	0	0	0	0	0	0	0	0	0	0	0	0	0	0	0	0	0	0	0	0	0	0	0	0	0	0	0	0	0
AYGZv1_130037	conserved protein of unknown function	No	1442.75	0	0	0	0	0	0	0	0	0	0	0	0	0	0	0	0	0	0	0	0	0	0	0	0	0	0	0	0	0	0	0	0	0	0	0	0	0	0	0	0	0	0	0	0	0	0
AYGZv1_130038	protein of unknown function	No	1442.75	0	0	0	0	0	0	0	0	0	0	0	0	0	0	0	0	0	0	0	0	0	0	0	0	0	0	0	0	0	0	0	0	0	0	0	0	0	0	0	0	0	0	0	0	0	0
AYGZv1_130039	conserved protein of unknown function	No	1442.75	0	0	0	0	0	0	0	0	0	0	0	0	0	0	0	0	0	0	0	0	0	0	0	0	0	0	0	0	0	0	0	0	0	0	0	0	0	0	0	0	0	0	0	0	0	0
AYGZv1_130040	conserved protein of unknown function	No	1442.75	0	0	0	0	0	0	0	0	0	0	0	0	0	0	0	0	0	0	0	0	0	0	0	0	0	0	0	0	0	0	0	0	0	0	0	0	0	0	0	0	0	0	0	0	0	0
AYGZv1_140013	Formyl transferase domain protein	No	1442.75	0	0	0	0	0	0	0	0	0	0	0	0	0	0	0	0	0	0	0	0	0	0	0	0	0	0	0	0	0	0	0	0	0	0	0	0	0	0	0	0	0	0	0	0	0	0
AYGZv1_140014	protein of unknown function	No	1442.75	0	0	0	0	0	0	0	0	0	0	0	0	0	0	0	0	0	0	0	0	0	0	0	0	0	0	0	0	0	0	0	0	0	0	0	0	0	0	0	0	0	0	0	0	0	0
AYGZv1_140015	transposase (fragment)	No	1442.75	0	0	0	0	0	0	0	0	0	0	0	0	0	0	0	0	0	0	0	0	0	0	0	0	0	0	0	0	0	0	0	0	0	0	0	0	0	0	0	0	0	0	0	0	0	0
AYGZv1_140017	protein of unknown function	No	1442.75	0	0	0	0	0	0	0	0	0	0	0	0	0	0	0	0	0	0	0	0	0	0	0	0	0	0	0	0	0	0	0	0	0	0	0	0	0	0	0	0	0	0	0	0	0	0
AYGZv1_140018	Acriflavin resistance protein	No	1442.75	0	0	0	0	0	0	0	0	0	0	0	0	0	0	0	0	0	0	0	0	0	0	0	0	0	0	0	0	0	0	0	0	0	0	0	0	0	0	0	0	0	0	0	0	0	0
AYGZv1_140019	putative Efflux transporter, RND family, MFP subunit	No	1442.75	0	0	0	0	0	0	0	0	0	0	0	0	0	0	0	0	0	0	0	0	0	0	0	0	0	0	0	0	0	0	0	0	0	0	0	0	0	0	0	0	0	0	0	0	0	0
AYGZv1_140020	conserved protein of unknown function	No	1442.75	0	0	0	0	0	0	0	0	0	0	0	0	0	0	0	0	0	0	0	0	0	0	0	0	0	0	0	0	0	0	0	0	0	0	0	0	0	0	0	0	0	0	0	0	0	0
AYGZv1_140021	Heme exporter membrane protein	No	1442.75	0	0	0	0	0	0	0	0	0	0	0	0	0	0	0	0	0	0	0	0	0	0	0	0	0	0	0	0	0	0	0	0	0	0	0	0	0	0	0	0	0	0	0	0	0	0
AYGZv1_140022	Cytochrome c-type biogenesis protein CcmB	No	1442.75	0	0	0	0	0	0	0	0	0	0	0	0	0	0	0	0	0	0	0	0	0	0	0	0	0	0	0	0	0	0	0	0	0	0	0	0	0	0	0	0	0	0	0	0	0	0
AYGZv1_140023	Polyamine-transporting ATPase	No	1442.75	0	0	0	0	0	0	0	0	0	0	0	0	0	0	0	0	0	0	0	0	0	0	0	0	0	0	0	0	0	0	0	0	0	0	0	0	0	0	0	0	0	0	0	0	0	0
AYGZv1_140024	CcmE/CycJ protein	No	1442.75	0	0	0	0	0	0	0	0	0	0	0	0	0	0	0	0	0	0	0	0	0	0	0	0	0	0	0	0	0	0	0	0	0	0	0	0	0	0	0	0	0	0	0	0	0	0
AYGZv1_140025	Cytochrome c-type biogenesis protein	No	1442.75	0	0	0	0	0	0	0	0	0	0	0	0	0	0	0	0	0	0	0	0	0	0	0	0	0	0	0	0	0	0	0	0	0	0	0	0	0	0	0	0	0	0	0	0	0	0
AYGZv1_140026	conserved protein of unknown function	No	1442.75	0	0	0	0	0	0	0	0	0	0	0	0	0	0	0	0	0	0	0	0	0	0	0	0	0	0	0	0	0	0	0	0	0	0	0	0	0	0	0	0	0	0	0	0	0	0
AYGZv1_140027	Pseudaminic acid synthase	No	1442.75	0	0	0	0	0	0	0	0	0	0	0	0	0	0	0	0	0	0	0	0	0	0	0	0	0	0	0	0	0	0	0	0	0	0	0	0	0	0	0	0	0	0	0	0	0	0
AYGZv1_140028	putative Acetyltransferase PseH	No	1442.75	0	0	0	0	0	0	0	0	0	0	0	0	0	0	0	0	0	0	0	0	0	0	0	0	0	0	0	0	0	0	0	0	0	0	0	0	0	0	0	0	0	0	0	0	0	0
AYGZv1_140029	protein of unknown function	No	1442.75	0	0	0	0	0	0	0	0	0	0	0	0	0	0	0	0	0	0	0	0	0	0	0	0	0	0	0	0	0	0	0	0	0	0	0	0	0	0	0	0	0	0	0	0	0	0
AYGZv1_140030	Acylneuraminate cytidylyltransferase	No	1442.75	0	0	0	0	0	0	0	0	0	0	0	0	0	0	0	0	0	0	0	0	0	0	0	0	0	0	0	0	0	0	0	0	0	0	0	0	0	0	0	0	0	0	0	0	0	0
AYGZv1_140031	UDP-4-keto-6-deoxy-N-acetylglucosamine 4-aminotransferase	No	1442.75	0	0	0	0	0	0	0	0	0	0	0	0	0	0	0	0	0	0	0	0	0	0	0	0	0	0	0	0	0	0	0	0	0	0	0	0	0	0	0	0	0	0	0	0	0	0
AYGZv1_140032	UDP-N-acetylglucosamine 4,6-dehydratase (inverting)	No	1442.75	0	0	0	0	0	0	0	0	0	0	0	0	0	0	0	0	0	0	0	0	0	0	0	0	0	0	0	0	0	0	0	0	0	0	0	0	0	0	0	0	0	0	0	0	0	0
AYGZv1_140033	GTP pyrophosphokinase	No	1442.75	0	0	0	0	0	0	0	0	0	0	0	0	0	0	0	0	0	0	0	0	0	0	0	0	0	0	0	0	0	0	0	0	0	0	0	0	0	0	0	0	0	0	0	0	0	0
AYGZv1_140034	Single-stranded-DNA-specific exonuclease RecJ	No	1442.75	0	0	0	0	0	0	0	0	0	0	0	0	0	0	0	0	0	0	0	0	0	0	0	0	0	0	0	0	0	0	0	0	0	0	0	0	0	0	0	0	0	0	0	0	0	0
AYGZv1_140035	Biotin--[acetyl-CoA-carboxylase] ligase	No	1442.75	0	0	0	0	0	0	0	0	0	0	0	0	0	0	0	0	0	0	0	0	0	0	0	0	0	0	0	0	0	0	0	0	0	0	0	0	0	0	0	0	0	0	0	0	0	0
AYGZv1_140036	putative biotin transporter BioY	No	1442.75	0	0	0	0	0	0	0	0	0	0	0	0	0	0	0	0	0	0	0	0	0	0	0	0	0	0	0	0	0	0	0	0	0	0	0	0	0	0	0	0	0	0	0	0	0	0
AYGZv1_140037	Biotin synthase	No	1442.75	0	0	0	0	0	0	0	0	0	0	0	0	0	0	0	0	0	0	0	0	0	0	0	0	0	0	0	0	0	0	0	0	0	0	0	0	0	0	0	0	0	0	0	0	0	0
AYGZv1_140038	ATP-dependent dethiobiotin synthetase BioD	No	1442.75	0	0	0	0	0	0	0	0	0	0	0	0	0	0	0	0	0	0	0	0	0	0	0	0	0	0	0	0	0	0	0	0	0	0	0	0	0	0	0	0	0	0	0	0	0	0
AYGZv1_140039	Adenosylmethionine-8-amino-7-oxononanoate aminotransferase	No	1442.75	0	0	0	0	0	0	0	0	0	0	0	0	0	0	0	0	0	0	0	0	0	0	0	0	0	0	0	0	0	0	0	0	0	0	0	0	0	0	0	0	0	0	0	0	0	0
AYGZv1_140040	protein of unknown function	No	1442.75	0	0	0	0	0	0	0	0	0	0	0	0	0	0	0	0	0	0	0	0	0	0	0	0	0	0	0	0	0	0	0	0	0	0	0	0	0	0	0	0	0	0	0	0	0	0
AYGZv1_140041	conserved protein of unknown function	No	1442.75	0	0	0	0	0	0	0	0	0	0	0	0	0	0	0	0	0	0	0	0	0	0	0	0	0	0	0	0	0	0	0	0	0	0	0	0	0	0	0	0	0	0	0	0	0	0
AYGZv1_140042	2-oxoglutarate synthase subunit KorC	No	1442.75	0	0	0	0	0	0	0	0	0	0	0	0	0	0	0	0	0	0	0	0	0	0	0	0	0	0	0	0	0	0	0	0	0	0	0	0	0	0	0	0	0	0	0	0	0	0
AYGZv1_140043	2-oxoglutarate synthase subunit KorB	No	1442.75	0	0	0	0	0	0	0	0	0	0	0	0	0	0	0	0	0	0	0	0	0	0	0	0	0	0	0	0	0	0	0	0	0	0	0	0	0	0	0	0	0	0	0	0	0	0
AYGZv1_140044	2-oxoglutarate synthase subunit KorA	No	1442.75	0	0	0	0	0	0	0	0	0	0	0	0	0	0	0	0	0	0	0	0	0	0	0	0	0	0	0	0	0	0	0	0	0	0	0	0	0	0	0	0	0	0	0	0	0	0
AYGZv1_140045	conserved protein of unknown function	No	1442.75	0	0	0	0	0	0	0	0	0	0	0	0	0	0	0	0	0	0	0	0	0	0	0	0	0	0	0	0	0	0	0	0	0	0	0	0	0	0	0	0	0	0	0	0	0	0
AYGZv1_140046	putative molybdenum utilization protein ModD	No	1442.75	0	0	0	0	0	0	0	0	0	0	0	0	0	0	0	0	0	0	0	0	0	0	0	0	0	0	0	0	0	0	0	0	0	0	0	0	0	0	0	0	0	0	0	0	0	0
AYGZv1_140047	protein of unknown function	No	1442.75	0	0	0	0	0	0	0	0	0	0	0	0	0	0	0	0	0	0	0	0	0	0	0	0	0	0	0	0	0	0	0	0	0	0	0	0	0	0	0	0	0	0	0	0	0	0
AYGZv1_140048	exported protein of unknown function	No	1442.75	0	0	0	0	0	0	0	0	0	0	0	0	0	0	0	0	0	0	0	0	0	0	0	0	0	0	0	0	0	0	0	0	0	0	0	0	0	0	0	0	0	0	0	0	0	0
AYGZv1_140049	protein of unknown function	No	1442.75	0	0	0	0	0	0	0	0	0	0	0	0	0	0	0	0	0	0	0	0	0	0	0	0	0	0	0	0	0	0	0	0	0	0	0	0	0	0	0	0	0	0	0	0	0	0
AYGZv1_140050	exported protein of unknown function	No	1442.75	0	0	0	0	0	0	0	0	0	0	0	0	0	0	0	0	0	0	0	0	0	0	0	0	0	0	0	0	0	0	0	0	0	0	0	0	0	0	0	0	0	0	0	0	0	0
AYGZv1_140051	protein of unknown function	No	1442.75	0	0	0	0	0	0	0	0	0	0	0	0	0	0	0	0	0	0	0	0	0	0	0	0	0	0	0	0	0	0	0	0	0	0	0	0	0	0	0	0	0	0	0	0	0	0
AYGZv1_140052	membrane protein of unknown function	No	1442.75	0	0	0	0	0	0	0	0	0	0	0	0	0	0	0	0	0	0	0	0	0	0	0	0	0	0	0	0	0	0	0	0	0	0	0	0	0	0	0	0	0	0	0	0	0	0
AYGZv1_140053	conserved membrane protein of unknown function	No	1442.75	0	0	0	0	0	0	0	0	0	0	0	0	0	0	0	0	0	0	0	0	0	0	0	0	0	0	0	0	0	0	0	0	0	0	0	0	0	0	0	0	0	0	0	0	0	0
AYGZv1_140054	Methionyl-tRNA formyltransferase	No	1442.75	0	0	0	0	0	0	0	0	0	0	0	0	0	0	0	0	0	0	0	0	0	0	0	0	0	0	0	0	0	0	0	0	0	0	0	0	0	0	0	0	0	0	0	0	0	0
AYGZv1_140055	Protease HtpX homolog	No	1442.75	0	0	0	0	0	0	0	0	0	0	0	0	0	0	0	0	0	0	0	0	0	0	0	0	0	0	0	0	0	0	0	0	0	0	0	0	0	0	0	0	0	0	0	0	0	0
AYGZv1_140056	protein of unknown function	No	1442.75	0	0	0	0	0	0	0	0	0	0	0	0	0	0	0	0	0	0	0	0	0	0	0	0	0	0	0	0	0	0	0	0	0	0	0	0	0	0	0	0	0	0	0	0	0	0
AYGZv1_140057	conserved protein of unknown function	No	1442.75	0	0	0	0	0	0	0	0	0	0	0	0	0	0	0	0	0	0	0	0	0	0	0	0	0	0	0	0	0	0	0	0	0	0	0	0	0	0	0	0	0	0	0	0	0	0
AYGZv1_140058	protein of unknown function	No	1442.75	0	0	0	0	0	0	0	0	0	0	0	0	0	0	0	0	0	0	0	0	0	0	0	0	0	0	0	0	0	0	0	0	0	0	0	0	0	0	0	0	0	0	0	0	0	0
AYGZv1_140059	exported protein of unknown function	No	1442.75	0	0	0	0	0	0	0	0	0	0	0	0	0	0	0	0	0	0	0	0	0	0	0	0	0	0	0	0	0	0	0	0	0	0	0	0	0	0	0	0	0	0	0	0	0	0
AYGZv1_140060	conserved protein of unknown function	No	1442.75	0	0	0	0	0	0	0	0	0	0	0	0	0	0	0	0	0	0	0	0	0	0	0	0	0	0	0	0	0	0	0	0	0	0	0	0	0	0	0	0	0	0	0	0	0	0
AYGZv1_140061	transposase	No	1442.75	0	0	0	0	0	0	0	0	0	0	0	0	0	0	0	0	0	0	0	0	0	0	0	0	0	0	0	0	0	0	0	0	0	0	0	0	0	0	0	0	0	0	0	0	0	0
AYGZv1_140062	CHEMOTAXIS SIGNAL TRANSDUCTION PROTEIN	No	1442.75	0	0	0	0	0	0	0	0	0	0	0	0	0	0	0	0	0	0	0	0	0	0	0	0	0	0	0	0	0	0	0	0	0	0	0	0	0	0	0	0	0	0	0	0	0	0
AYGZv1_140063	protein of unknown function	No	1442.75	0	0	0	0	0	0	0	0	0	0	0	0	0	0	0	0	0	0	0	0	0	0	0	0	0	0	0	0	0	0	0	0	0	0	0	0	0	0	0	0	0	0	0	0	0	0
AYGZv1_140064	Cation efflux protein	No	1442.75	0	0	0	0	0	0	0	0	0	0	0	0	0	0	0	0	0	0	0	0	0	0	0	0	0	0	0	0	0	0	0	0	0	0	0	0	0	0	0	0	0	0	0	0	0	0
AYGZv1_140065	membrane protein of unknown function	No	1442.75	0	0	0	0	0	0	0	0	0	0	0	0	0	0	0	0	0	0	0	0	0	0	0	0	0	0	0	0	0	0	0	0	0	0	0	0	0	0	0	0	0	0	0	0	0	0
AYGZv1_140066	30S ribosomal subunit protein S18	No	1442.75	0	0	0	0	0	0	0	0	0	0	0	0	0	0	0	0	0	0	0	0	0	0	0	0	0	0	0	0	0	0	0	0	0	0	0	0	0	0	0	0	0	0	0	0	0	0
AYGZv1_140067	Single-stranded DNA-binding protein	No	1442.75	0	0	0	0	0	0	0	0	0	0	0	0	0	0	0	0	0	0	0	0	0	0	0	0	0	0	0	0	0	0	0	0	0	0	0	0	0	0	0	0	0	0	0	0	0	0
AYGZv1_140068	30S ribosomal protein S6 (modular protein)	No	1442.75	0	0	0	0	0	0	0	0	0	0	0	0	0	0	0	0	0	0	0	0	0	0	0	0	0	0	0	0	0	0	0	0	0	0	0	0	0	0	0	0	0	0	0	0	0	0
AYGZv1_140069	Uncharacterized RNA pseudouridine synthase YlyB	No	1442.75	0	0	0	0	0	0	0	0	0	0	0	0	0	0	0	0	0	0	0	0	0	0	0	0	0	0	0	0	0	0	0	0	0	0	0	0	0	0	0	0	0	0	0	0	0	0
AYGZv1_140070	putative Tetratricopeptide TPR_1 repeat-containing protein	No	1442.75	0	0	0	0	0	0	0	0	0	0	0	0	0	0	0	0	0	0	0	0	0	0	0	0	0	0	0	0	0	0	0	0	0	0	0	0	0	0	0	0	0	0	0	0	0	0
AYGZv1_140071	putative Transporter	No	1442.75	0	0	0	0	0	0	0	0	0	0	0	0	0	0	0	0	0	0	0	0	0	0	0	0	0	0	0	0	0	0	0	0	0	0	0	0	0	0	0	0	0	0	0	0	0	0
AYGZv1_140072	Transcriptional regulator, IclR family	No	1442.75	0	0	0	0	0	0	0	0	0	0	0	0	0	0	0	0	0	0	0	0	0	0	0	0	0	0	0	0	0	0	0	0	0	0	0	0	0	0	0	0	0	0	0	0	0	0
AYGZv1_140073	putative Pyridoxamine 5'-phosphate oxidase-related FMN-binding protein	No	1442.75	0	0	0	0	0	0	0	0	0	0	0	0	0	0	0	0	0	0	0	0	0	0	0	0	0	0	0	0	0	0	0	0	0	0	0	0	0	0	0	0	0	0	0	0	0	0
AYGZv1_140074	Regulatory protein MunI	No	1442.75	0	0	0	0	0	0	0	0	0	0	0	0	0	0	0	0	0	0	0	0	0	0	0	0	0	0	0	0	0	0	0	0	0	0	0	0	0	0	0	0	0	0	0	0	0	0
AYGZv1_140075	protein of unknown function	No	1442.75	0	0	0	0	0	0	0	0	0	0	0	0	0	0	0	0	0	0	0	0	0	0	0	0	0	0	0	0	0	0	0	0	0	0	0	0	0	0	0	0	0	0	0	0	0	0
AYGZv1_140076	protein of unknown function	No	1442.75	0	0	0	0	0	0	0	0	0	0	0	0	0	0	0	0	0	0	0	0	0	0	0	0	0	0	0	0	0	0	0	0	0	0	0	0	0	0	0	0	0	0	0	0	0	0
AYGZv1_140077	Homoserine O-acetyltransferase	No	1442.75	0	0	0	0	0	0	0	0	0	0	0	0	0	0	0	0	0	0	0	0	0	0	0	0	0	0	0	0	0	0	0	0	0	0	0	0	0	0	0	0	0	0	0	0	0	0
AYGZv1_140078	O-acetylhomoserine (thiol)-lyase	No	1442.75	0	0	0	0	0	0	0	0	0	0	0	0	0	0	0	0	0	0	0	0	0	0	0	0	0	0	0	0	0	0	0	0	0	0	0	0	0	0	0	0	0	0	0	0	0	0
AYGZv1_140079	protein of unknown function	No	1442.75	0	0	0	0	0	0	0	0	0	0	0	0	0	0	0	0	0	0	0	0	0	0	0	0	0	0	0	0	0	0	0	0	0	0	0	0	0	0	0	0	0	0	0	0	0	0
AYGZv1_140080	conserved membrane protein of unknown function	No	1442.75	0	0	0	0	0	0	0	0	0	0	0	0	0	0	0	0	0	0	0	0	0	0	0	0	0	0	0	0	0	0	0	0	0	0	0	0	0	0	0	0	0	0	0	0	0	0
AYGZv1_140081	protein of unknown function	No	1442.75	0	0	0	0	0	0	0	0	0	0	0	0	0	0	0	0	0	0	0	0	0	0	0	0	0	0	0	0	0	0	0	0	0	0	0	0	0	0	0	0	0	0	0	0	0	0
AYGZv1_140082	exported protein of unknown function	No	1442.75	0	0	0	0	0	0	0	0	0	0	0	0	0	0	0	0	0	0	0	0	0	0	0	0	0	0	0	0	0	0	0	0	0	0	0	0	0	0	0	0	0	0	0	0	0	0
AYGZv1_140083	MarC family integral membrane protein	No	1442.75	0	0	0	0	0	0	0	0	0	0	0	0	0	0	0	0	0	0	0	0	0	0	0	0	0	0	0	0	0	0	0	0	0	0	0	0	0	0	0	0	0	0	0	0	0	0
AYGZv1_140084	exported protein of unknown function	No	1442.75	0	0	0	0	0	0	0	0	0	0	0	0	0	0	0	0	0	0	0	0	0	0	0	0	0	0	0	0	0	0	0	0	0	0	0	0	0	0	0	0	0	0	0	0	0	0
AYGZv1_140085	conserved exported protein of unknown function	No	1442.75	0	0	0	0	0	0	0	0	0	0	0	0	0	0	0	0	0	0	0	0	0	0	0	0	0	0	0	0	0	0	0	0	0	0	0	0	0	0	0	0	0	0	0	0	0	0
AYGZv1_140086	exported protein of unknown function	No	1442.75	0	0	0	0	0	0	0	0	0	0	0	0	0	0	0	0	0	0	0	0	0	0	0	0	0	0	0	0	0	0	0	0	0	0	0	0	0	0	0	0	0	0	0	0	0	0
AYGZv1_140087	transposase	No	1442.75	0	0	0	0	0	0	0	0	0	0	0	0	0	0	0	0	0	0	0	0	0	0	0	0	0	0	0	0	0	0	0	0	0	0	0	0	0	0	0	0	0	0	0	0	0	0
AYGZv1_140088	conserved protein of unknown function	No	1442.75	0	0	0	0	0	0	0	0	0	0	0	0	0	0	0	0	0	0	0	0	0	0	0	0	0	0	0	0	0	0	0	0	0	0	0	0	0	0	0	0	0	0	0	0	0	0
AYGZv1_140089	ketoacid-binding protein	No	1442.75	0	0	0	0	0	0	0	0	0	0	0	0	0	0	0	0	0	0	0	0	0	0	0	0	0	0	0	0	0	0	0	0	0	0	0	0	0	0	0	0	0	0	0	0	0	0
AYGZv1_140090	catalase (hydroperoxidase II)	No	1442.75	0	0	0	0	0	0	0	0	0	0	0	0	0	0	0	0	0	0	0	0	0	0	0	0	0	0	0	0	0	0	0	0	0	0	0	0	0	0	0	0	0	0	0	0	0	0
AYGZv1_140091	Oligopeptide transport system permease protein AppB	No	1442.75	0	0	0	0	0	0	0	0	0	0	0	0	0	0	0	0	0	0	0	0	0	0	0	0	0	0	0	0	0	0	0	0	0	0	0	0	0	0	0	0	0	0	0	0	0	0
AYGZv1_140092	Oligopeptide transport system permease protein AppC	No	1442.75	0	0	0	0	0	0	0	0	0	0	0	0	0	0	0	0	0	0	0	0	0	0	0	0	0	0	0	0	0	0	0	0	0	0	0	0	0	0	0	0	0	0	0	0	0	0
AYGZv1_140093	putative TagA-related protein	No	1442.75	0	0	0	0	0	0	0	0	0	0	0	0	0	0	0	0	0	0	0	0	0	0	0	0	0	0	0	0	0	0	0	0	0	0	0	0	0	0	0	0	0	0	0	0	0	0
AYGZv1_140094	exported protein of unknown function	No	1442.75	0	0	0	0	0	0	0	0	0	0	0	0	0	0	0	0	0	0	0	0	0	0	0	0	0	0	0	0	0	0	0	0	0	0	0	0	0	0	0	0	0	0	0	0	0	0
AYGZv1_140095	conserved hypothetical protein	No	1442.75	0	0	0	0	0	0	0	0	0	0	0	0	0	0	0	0	0	0	0	0	0	0	0	0	0	0	0	0	0	0	0	0	0	0	0	0	0	0	0	0	0	0	0	0	0	0
AYGZv1_140096	acetohydroxy acid isomeroreductase and 2-dehydropantoate 2-reductase	No	1442.75	0	0	0	0	0	0	0	0	0	0	0	0	0	0	0	0	0	0	0	0	0	0	0	0	0	0	0	0	0	0	0	0	0	0	0	0	0	0	0	0	0	0	0	0	0	0
AYGZv1_140097	acetolactate synthase III, thiamin-dependent, small subunit	No	1442.75	0	0	0	0	0	0	0	0	0	0	0	0	0	0	0	0	0	0	0	0	0	0	0	0	0	0	0	0	0	0	0	0	0	0	0	0	0	0	0	0	0	0	0	0	0	0
AYGZv1_140098	acetolactate synthase III, large subunit	No	1442.75	0	0	0	0	0	0	0	0	0	0	0	0	0	0	0	0	0	0	0	0	0	0	0	0	0	0	0	0	0	0	0	0	0	0	0	0	0	0	0	0	0	0	0	0	0	0
AYGZv1_140099	dihydroxyacid dehydratase	No	1442.75	0	0	0	0	0	0	0	0	0	0	0	0	0	0	0	0	0	0	0	0	0	0	0	0	0	0	0	0	0	0	0	0	0	0	0	0	0	0	0	0	0	0	0	0	0	0
AYGZv1_140100	conserved membrane protein of unknown function	No	1442.75	0	0	0	0	0	0	0	0	0	0	0	0	0	0	0	0	0	0	0	0	0	0	0	0	0	0	0	0	0	0	0	0	0	0	0	0	0	0	0	0	0	0	0	0	0	0
AYGZv1_140101	conserved protein of unknown function	No	1442.75	0	0	0	0	0	0	0	0	0	0	0	0	0	0	0	0	0	0	0	0	0	0	0	0	0	0	0	0	0	0	0	0	0	0	0	0	0	0	0	0	0	0	0	0	0	0
AYGZv1_140102	protein of unknown function	No	1442.75	0	0	0	0	0	0	0	0	0	0	0	0	0	0	0	0	0	0	0	0	0	0	0	0	0	0	0	0	0	0	0	0	0	0	0	0	0	0	0	0	0	0	0	0	0	0
AYGZv1_140103	conserved membrane protein of unknown function	No	1442.75	0	0	0	0	0	0	0	0	0	0	0	0	0	0	0	0	0	0	0	0	0	0	0	0	0	0	0	0	0	0	0	0	0	0	0	0	0	0	0	0	0	0	0	0	0	0
AYGZv1_140104	exported protein of unknown function	No	1442.75	0	0	0	0	0	0	0	0	0	0	0	0	0	0	0	0	0	0	0	0	0	0	0	0	0	0	0	0	0	0	0	0	0	0	0	0	0	0	0	0	0	0	0	0	0	0
AYGZv1_140105	exported protein of unknown function	No	1442.75	0	0	0	0	0	0	0	0	0	0	0	0	0	0	0	0	0	0	0	0	0	0	0	0	0	0	0	0	0	0	0	0	0	0	0	0	0	0	0	0	0	0	0	0	0	0
AYGZv1_140106	Thioredoxin	No	1442.75	0	0	0	0	0	0	0	0	0	0	0	0	0	0	0	0	0	0	0	0	0	0	0	0	0	0	0	0	0	0	0	0	0	0	0	0	0	0	0	0	0	0	0	0	0	0
AYGZv1_140107	protein of unknown function	No	1442.75	0	0	0	0	0	0	0	0	0	0	0	0	0	0	0	0	0	0	0	0	0	0	0	0	0	0	0	0	0	0	0	0	0	0	0	0	0	0	0	0	0	0	0	0	0	0
AYGZv1_140108	DNA polymerase III subunit alpha	No	1442.75	0	0	0	0	0	0	0	0	0	0	0	0	0	0	0	0	0	0	0	0	0	0	0	0	0	0	0	0	0	0	0	0	0	0	0	0	0	0	0	0	0	0	0	0	0	0
AYGZv1_140109	Phosphomethylpyrimidine kinase	No	1442.75	0	0	0	0	0	0	0	0	0	0	0	0	0	0	0	0	0	0	0	0	0	0	0	0	0	0	0	0	0	0	0	0	0	0	0	0	0	0	0	0	0	0	0	0	0	0
AYGZv1_140110	putative methyltransferase GWCH70_2453	No	1442.75	0	0	0	0	0	0	0	0	0	0	0	0	0	0	0	0	0	0	0	0	0	0	0	0	0	0	0	0	0	0	0	0	0	0	0	0	0	0	0	0	0	0	0	0	0	0
AYGZv1_140111	exported protein of unknown function	No	1442.75	0	0	0	0	0	0	0	0	0	0	0	0	0	0	0	0	0	0	0	0	0	0	0	0	0	0	0	0	0	0	0	0	0	0	0	0	0	0	0	0	0	0	0	0	0	0
AYGZv1_140112	exported protein of unknown function	No	1442.75	0	0	0	0	0	0	0	0	0	0	0	0	0	0	0	0	0	0	0	0	0	0	0	0	0	0	0	0	0	0	0	0	0	0	0	0	0	0	0	0	0	0	0	0	0	0
AYGZv1_140113	Filamentation induced by cAMP protein Fic	No	1442.75	0	0	0	0	0	0	0	0	0	0	0	0	0	0	0	0	0	0	0	0	0	0	0	0	0	0	0	0	0	0	0	0	0	0	0	0	0	0	0	0	0	0	0	0	0	0
AYGZv1_140114	conserved protein of unknown function	No	1442.75	0	0	0	0	0	0	0	0	0	0	0	0	0	0	0	0	0	0	0	0	0	0	0	0	0	0	0	0	0	0	0	0	0	0	0	0	0	0	0	0	0	0	0	0	0	0
AYGZv1_140115	conserved protein of unknown function	No	1442.75	0	0	0	0	0	0	0	0	0	0	0	0	0	0	0	0	0	0	0	0	0	0	0	0	0	0	0	0	0	0	0	0	0	0	0	0	0	0	0	0	0	0	0	0	0	0
AYGZv1_140116	conserved protein of unknown function	No	1442.75	0	0	0	0	0	0	0	0	0	0	0	0	0	0	0	0	0	0	0	0	0	0	0	0	0	0	0	0	0	0	0	0	0	0	0	0	0	0	0	0	0	0	0	0	0	0
AYGZv1_140117	Type I restriction-modification system, S subunit, EcoA family	No	1442.75	0	0	0	0	0	0	0	0	0	0	0	0	0	0	0	0	0	0	0	0	0	0	0	0	0	0	0	0	0	0	0	0	0	0	0	0	0	0	0	0	0	0	0	0	0	0
AYGZv1_140118	conserved protein of unknown function	No	1442.75	0	0	0	0	0	0	0	0	0	0	0	0	0	0	0	0	0	0	0	0	0	0	0	0	0	0	0	0	0	0	0	0	0	0	0	0	0	0	0	0	0	0	0	0	0	0
AYGZv1_140119	conserved protein of unknown function	No	1442.75	0	0	0	0	0	0	0	0	0	0	0	0	0	0	0	0	0	0	0	0	0	0	0	0	0	0	0	0	0	0	0	0	0	0	0	0	0	0	0	0	0	0	0	0	0	0
AYGZv1_140120	conserved protein of unknown function	No	1442.75	0	0	0	0	0	0	0	0	0	0	0	0	0	0	0	0	0	0	0	0	0	0	0	0	0	0	0	0	0	0	0	0	0	0	0	0	0	0	0	0	0	0	0	0	0	0
AYGZv1_140121	conserved protein of unknown function	No	1442.75	0	0	0	0	0	0	0	0	0	0	0	0	0	0	0	0	0	0	0	0	0	0	0	0	0	0	0	0	0	0	0	0	0	0	0	0	0	0	0	0	0	0	0	0	0	0
AYGZv1_140122	protein of unknown function	No	1442.75	0	0	0	0	0	0	0	0	0	0	0	0	0	0	0	0	0	0	0	0	0	0	0	0	0	0	0	0	0	0	0	0	0	0	0	0	0	0	0	0	0	0	0	0	0	0
AYGZv1_140123	conserved protein of unknown function	No	1442.75	0	0	0	0	0	0	0	0	0	0	0	0	0	0	0	0	0	0	0	0	0	0	0	0	0	0	0	0	0	0	0	0	0	0	0	0	0	0	0	0	0	0	0	0	0	0
AYGZv1_140124	Ppx/GppA phosphatase	No	1442.75	0	0	0	0	0	0	0	0	0	0	0	0	0	0	0	0	0	0	0	0	0	0	0	0	0	0	0	0	0	0	0	0	0	0	0	0	0	0	0	0	0	0	0	0	0	0
AYGZv1_140125	Exopolyphosphatase-like protein	No	1442.75	0	0	0	0	0	0	0	0	0	0	0	0	0	0	0	0	0	0	0	0	0	0	0	0	0	0	0	0	0	0	0	0	0	0	0	0	0	0	0	0	0	0	0	0	0	0
AYGZv1_140126	Polyphosphate kinase	No	1442.75	0	0	0	0	0	0	0	0	0	0	0	0	0	0	0	0	0	0	0	0	0	0	0	0	0	0	0	0	0	0	0	0	0	0	0	0	0	0	0	0	0	0	0	0	0	0
AYGZv1_140127	putative Positive regulator of sigma E activity	No	1442.75	0	0	0	0	0	0	0	0	0	0	0	0	0	0	0	0	0	0	0	0	0	0	0	0	0	0	0	0	0	0	0	0	0	0	0	0	0	0	0	0	0	0	0	0	0	0
AYGZv1_140128	putative FeoA family protein	No	1442.75	0	0	0	0	0	0	0	0	0	0	0	0	0	0	0	0	0	0	0	0	0	0	0	0	0	0	0	0	0	0	0	0	0	0	0	0	0	0	0	0	0	0	0	0	0	0
AYGZv1_140129	Malate dehydrogenase	No	1442.75	0	0	0	0	0	0	0	0	0	0	0	0	0	0	0	0	0	0	0	0	0	0	0	0	0	0	0	0	0	0	0	0	0	0	0	0	0	0	0	0	0	0	0	0	0	0
AYGZv1_140130	Fumarate hydratase, class I, alpha subunit	No	1442.75	0	0	0	0	0	0	0	0	0	0	0	0	0	0	0	0	0	0	0	0	0	0	0	0	0	0	0	0	0	0	0	0	0	0	0	0	0	0	0	0	0	0	0	0	0	0
AYGZv1_140131	Fumarate hydratase, class I, beta subunit	No	1442.75	0	0	0	0	0	0	0	0	0	0	0	0	0	0	0	0	0	0	0	0	0	0	0	0	0	0	0	0	0	0	0	0	0	0	0	0	0	0	0	0	0	0	0	0	0	0
AYGZv1_140132	conserved protein of unknown function	No	1442.75	0	0	0	0	0	0	0	0	0	0	0	0	0	0	0	0	0	0	0	0	0	0	0	0	0	0	0	0	0	0	0	0	0	0	0	0	0	0	0	0	0	0	0	0	0	0
AYGZv1_140133	RarD protein, DMT superfamily transporter	No	1442.75	0	0	0	0	0	0	0	0	0	0	0	0	0	0	0	0	0	0	0	0	0	0	0	0	0	0	0	0	0	0	0	0	0	0	0	0	0	0	0	0	0	0	0	0	0	0
AYGZv1_140134	Flagellar biosynthetic protein FlhF (modular protein)	No	1442.75	0	0	0	0	0	0	0	0	0	0	0	0	0	0	0	0	0	0	0	0	0	0	0	0	0	0	0	0	0	0	0	0	0	0	0	0	0	0	0	0	0	0	0	0	0	0
AYGZv1_140135	Site-determining protein	No	1442.75	0	0	0	0	0	0	0	0	0	0	0	0	0	0	0	0	0	0	0	0	0	0	0	0	0	0	0	0	0	0	0	0	0	0	0	0	0	0	0	0	0	0	0	0	0	0
AYGZv1_140136	conserved protein of unknown function	No	1442.75	0	0	0	0	0	0	0	0	0	0	0	0	0	0	0	0	0	0	0	0	0	0	0	0	0	0	0	0	0	0	0	0	0	0	0	0	0	0	0	0	0	0	0	0	0	0
AYGZv1_140137	RNA polymerase, sigma 28 subunit, FliA/WhiG	No	1442.75	0	0	0	0	0	0	0	0	0	0	0	0	0	0	0	0	0	0	0	0	0	0	0	0	0	0	0	0	0	0	0	0	0	0	0	0	0	0	0	0	0	0	0	0	0	0
AYGZv1_140138	Chemotaxis response regulator protein-glutamate methylesterase of group 2 operon	No	1442.75	0	0	0	0	0	0	0	0	0	0	0	0	0	0	0	0	0	0	0	0	0	0	0	0	0	0	0	0	0	0	0	0	0	0	0	0	0	0	0	0	0	0	0	0	0	0
AYGZv1_140139	Flagellar motor switch protein FliM	No	1442.75	0	0	0	0	0	0	0	0	0	0	0	0	0	0	0	0	0	0	0	0	0	0	0	0	0	0	0	0	0	0	0	0	0	0	0	0	0	0	0	0	0	0	0	0	0	0
AYGZv1_140140	Flagellar motor switch protein FliN	No	1442.75	0	0	0	0	0	0	0	0	0	0	0	0	0	0	0	0	0	0	0	0	0	0	0	0	0	0	0	0	0	0	0	0	0	0	0	0	0	0	0	0	0	0	0	0	0	0
AYGZv1_140141	chemotaxis regulator transmitting signal to flagellar motor component	No	1442.75	0	0	0	0	0	0	0	0	0	0	0	0	0	0	0	0	0	0	0	0	0	0	0	0	0	0	0	0	0	0	0	0	0	0	0	0	0	0	0	0	0	0	0	0	0	0
AYGZv1_140142	putative chemotaxis phosphatase, CheZ	No	1442.75	0	0	0	0	0	0	0	0	0	0	0	0	0	0	0	0	0	0	0	0	0	0	0	0	0	0	0	0	0	0	0	0	0	0	0	0	0	0	0	0	0	0	0	0	0	0
AYGZv1_140143	CheA signal transduction histidine kinase	No	1442.75	0	0	0	0	0	0	0	0	0	0	0	0	0	0	0	0	0	0	0	0	0	0	0	0	0	0	0	0	0	0	0	0	0	0	0	0	0	0	0	0	0	0	0	0	0	0
AYGZv1_140144	conserved exported protein of unknown function	No	1442.75	0	0	0	0	0	0	0	0	0	0	0	0	0	0	0	0	0	0	0	0	0	0	0	0	0	0	0	0	0	0	0	0	0	0	0	0	0	0	0	0	0	0	0	0	0	0
AYGZv1_140145	protein of unknown function	No	1442.75	0	0	0	0	0	0	0	0	0	0	0	0	0	0	0	0	0	0	0	0	0	0	0	0	0	0	0	0	0	0	0	0	0	0	0	0	0	0	0	0	0	0	0	0	0	0
AYGZv1_140146	conserved protein of unknown function	No	1442.75	0	0	0	0	0	0	0	0	0	0	0	0	0	0	0	0	0	0	0	0	0	0	0	0	0	0	0	0	0	0	0	0	0	0	0	0	0	0	0	0	0	0	0	0	0	0
AYGZv1_140147	transposase	No	1442.75	0	0	0	0	0	0	0	0	0	0	0	0	0	0	0	0	0	0	0	0	0	0	0	0	0	0	0	0	0	0	0	0	0	0	0	0	0	0	0	0	0	0	0	0	0	0
AYGZv1_140148	putative PAS/PAC sensor protein	No	1442.75	0	0	0	0	0	0	0	0	0	0	0	0	0	0	0	0	0	0	0	0	0	0	0	0	0	0	0	0	0	0	0	0	0	0	0	0	0	0	0	0	0	0	0	0	0	0
AYGZv1_140149	Stage II sporulation protein	No	1442.75	0	0	0	0	0	0	0	0	0	0	0	0	0	0	0	0	0	0	0	0	0	0	0	0	0	0	0	0	0	0	0	0	0	0	0	0	0	0	0	0	0	0	0	0	0	0
AYGZv1_140150	PBS lyase HEAT domain protein repeat-containing protein	No	1442.75	0	0	0	0	0	0	0	0	0	0	0	0	0	0	0	0	0	0	0	0	0	0	0	0	0	0	0	0	0	0	0	0	0	0	0	0	0	0	0	0	0	0	0	0	0	0
AYGZv1_140151	MCP methyltransferase, CheR-type	No	1442.75	0	0	0	0	0	0	0	0	0	0	0	0	0	0	0	0	0	0	0	0	0	0	0	0	0	0	0	0	0	0	0	0	0	0	0	0	0	0	0	0	0	0	0	0	0	0
AYGZv1_150001	protein of unknown function	No	1442.75	0	0	0	0	0	0	0	0	0	0	0	0	0	0	0	0	0	0	0	0	0	0	0	0	0	0	0	0	0	0	0	0	0	0	0	0	0	0	0	0	0	0	0	0	0	0
AYGZv1_150002	protein of unknown function	No	1442.75	0	0	0	0	0	0	0	0	0	0	0	0	0	0	0	0	0	0	0	0	0	0	0	0	0	0	0	0	0	0	0	0	0	0	0	0	0	0	0	0	0	0	0	0	0	0
AYGZv1_150003	conserved protein of unknown function	No	1442.75	0	0	0	0	0	0	0	0	0	0	0	0	0	0	0	0	0	0	0	0	0	0	0	0	0	0	0	0	0	0	0	0	0	0	0	0	0	0	0	0	0	0	0	0	0	0
AYGZv1_150004	protein of unknown function	No	1442.75	0	0	0	0	0	0	0	0	0	0	0	0	0	0	0	0	0	0	0	0	0	0	0	0	0	0	0	0	0	0	0	0	0	0	0	0	0	0	0	0	0	0	0	0	0	0
AYGZv1_150005	Pyruvate kinase	No	1442.75	0	0	0	0	0	0	0	0	0	0	0	0	0	0	0	0	0	0	0	0	0	0	0	0	0	0	0	0	0	0	0	0	0	0	0	0	0	0	0	0	0	0	0	0	0	0
AYGZv1_150006	hydrogenase 2, small subunit	No	1442.75	0	0	0	0	0	0	0	0	0	0	0	0	0	0	0	0	0	0	0	0	0	0	0	0	0	0	0	0	0	0	0	0	0	0	0	0	0	0	0	0	0	0	0	0	0	0
AYGZv1_150007	4Fe-4S ferredoxin iron-sulfur binding domain protein	No	1442.75	0	0	0	0	0	0	0	0	0	0	0	0	0	0	0	0	0	0	0	0	0	0	0	0	0	0	0	0	0	0	0	0	0	0	0	0	0	0	0	0	0	0	0	0	0	0
AYGZv1_150008	hydrogenase 2 cytochrome b type component	No	1442.75	0	0	0	0	0	0	0	0	0	0	0	0	0	0	0	0	0	0	0	0	0	0	0	0	0	0	0	0	0	0	0	0	0	0	0	0	0	0	0	0	0	0	0	0	0	0
AYGZv1_150009	hydrogenase 2, large subunit	No	1442.75	0	0	0	0	0	0	0	0	0	0	0	0	0	0	0	0	0	0	0	0	0	0	0	0	0	0	0	0	0	0	0	0	0	0	0	0	0	0	0	0	0	0	0	0	0	0
AYGZv1_150010	conserved protein of unknown function	No	1442.75	0	0	0	0	0	0	0	0	0	0	0	0	0	0	0	0	0	0	0	0	0	0	0	0	0	0	0	0	0	0	0	0	0	0	0	0	0	0	0	0	0	0	0	0	0	0
AYGZv1_150011	transposase	No	1442.75	0	0	0	0	0	0	0	0	0	0	0	0	0	0	0	0	0	0	0	0	0	0	0	0	0	0	0	0	0	0	0	0	0	0	0	0	0	0	0	0	0	0	0	0	0	0
AYGZv1_150012	GTP-binding protein	No	1442.75	0	0	0	0	0	0	0	0	0	0	0	0	0	0	0	0	0	0	0	0	0	0	0	0	0	0	0	0	0	0	0	0	0	0	0	0	0	0	0	0	0	0	0	0	0	0
AYGZv1_150013	putative TrkA-N domain family protein	No	1442.75	0	0	0	0	0	0	0	0	0	0	0	0	0	0	0	0	0	0	0	0	0	0	0	0	0	0	0	0	0	0	0	0	0	0	0	0	0	0	0	0	0	0	0	0	0	0
AYGZv1_150014	conserved membrane protein of unknown function	No	1442.75	0	0	0	0	0	0	0	0	0	0	0	0	0	0	0	0	0	0	0	0	0	0	0	0	0	0	0	0	0	0	0	0	0	0	0	0	0	0	0	0	0	0	0	0	0	0
AYGZv1_150015	putative Histidine kinase	No	1442.75	0	0	0	0	0	0	0	0	0	0	0	0	0	0	0	0	0	0	0	0	0	0	0	0	0	0	0	0	0	0	0	0	0	0	0	0	0	0	0	0	0	0	0	0	0	0
AYGZv1_150016	protein of unknown function	No	1442.75	0	0	0	0	0	0	0	0	0	0	0	0	0	0	0	0	0	0	0	0	0	0	0	0	0	0	0	0	0	0	0	0	0	0	0	0	0	0	0	0	0	0	0	0	0	0
AYGZv1_150017	Elongation factor P	No	1442.75	0	0	0	0	0	0	0	0	0	0	0	0	0	0	0	0	0	0	0	0	0	0	0	0	0	0	0	0	0	0	0	0	0	0	0	0	0	0	0	0	0	0	0	0	0	0
AYGZv1_150018	conserved protein of unknown function	No	1442.75	0	0	0	0	0	0	0	0	0	0	0	0	0	0	0	0	0	0	0	0	0	0	0	0	0	0	0	0	0	0	0	0	0	0	0	0	0	0	0	0	0	0	0	0	0	0
AYGZv1_150019	Glycine--tRNA ligase beta subunit	No	1442.75	0	0	0	0	0	0	0	0	0	0	0	0	0	0	0	0	0	0	0	0	0	0	0	0	0	0	0	0	0	0	0	0	0	0	0	0	0	0	0	0	0	0	0	0	0	0
AYGZv1_150020	putative Histidine kinase	No	1442.75	0	0	0	0	0	0	0	0	0	0	0	0	0	0	0	0	0	0	0	0	0	0	0	0	0	0	0	0	0	0	0	0	0	0	0	0	0	0	0	0	0	0	0	0	0	0
AYGZv1_150021	conserved protein of unknown function	No	1442.75	0	0	0	0	0	0	0	0	0	0	0	0	0	0	0	0	0	0	0	0	0	0	0	0	0	0	0	0	0	0	0	0	0	0	0	0	0	0	0	0	0	0	0	0	0	0
AYGZv1_150022	protein of unknown function	No	1442.75	0	0	0	0	0	0	0	0	0	0	0	0	0	0	0	0	0	0	0	0	0	0	0	0	0	0	0	0	0	0	0	0	0	0	0	0	0	0	0	0	0	0	0	0	0	0
AYGZv1_150023	putative Peptidase M24	No	1442.75	0	0	0	0	0	0	0	0	0	0	0	0	0	0	0	0	0	0	0	0	0	0	0	0	0	0	0	0	0	0	0	0	0	0	0	0	0	0	0	0	0	0	0	0	0	0
AYGZv1_150024	Tyrosine recombinase XerC	No	1442.75	0	0	0	0	0	0	0	0	0	0	0	0	0	0	0	0	0	0	0	0	0	0	0	0	0	0	0	0	0	0	0	0	0	0	0	0	0	0	0	0	0	0	0	0	0	0
AYGZv1_150025	Methylenetetrahydrofolate--tRNA-(uracil-5-)-methyltransferase TrmFO	No	1442.75	0	0	0	0	0	0	0	0	0	0	0	0	0	0	0	0	0	0	0	0	0	0	0	0	0	0	0	0	0	0	0	0	0	0	0	0	0	0	0	0	0	0	0	0	0	0
AYGZv1_150026	DNA topoisomerase 1	No	1442.75	0	0	0	0	0	0	0	0	0	0	0	0	0	0	0	0	0	0	0	0	0	0	0	0	0	0	0	0	0	0	0	0	0	0	0	0	0	0	0	0	0	0	0	0	0	0
AYGZv1_150027	DNA processing protein A	No	1442.75	0	0	0	0	0	0	0	0	0	0	0	0	0	0	0	0	0	0	0	0	0	0	0	0	0	0	0	0	0	0	0	0	0	0	0	0	0	0	0	0	0	0	0	0	0	0
AYGZv1_150028	Fmu (Sun) domain protein	No	1442.75	0	0	0	0	0	0	0	0	0	0	0	0	0	0	0	0	0	0	0	0	0	0	0	0	0	0	0	0	0	0	0	0	0	0	0	0	0	0	0	0	0	0	0	0	0	0
AYGZv1_150029	putative ErfK/YbiS/YcfS/YnhG family protein	No	1442.75	0	0	0	0	0	0	0	0	0	0	0	0	0	0	0	0	0	0	0	0	0	0	0	0	0	0	0	0	0	0	0	0	0	0	0	0	0	0	0	0	0	0	0	0	0	0
AYGZv1_150030	conserved protein of unknown function	No	1442.75	0	0	0	0	0	0	0	0	0	0	0	0	0	0	0	0	0	0	0	0	0	0	0	0	0	0	0	0	0	0	0	0	0	0	0	0	0	0	0	0	0	0	0	0	0	0
AYGZv1_150031	Thiamine-phosphate synthase	No	1442.75	0	0	0	0	0	0	0	0	0	0	0	0	0	0	0	0	0	0	0	0	0	0	0	0	0	0	0	0	0	0	0	0	0	0	0	0	0	0	0	0	0	0	0	0	0	0
AYGZv1_150032	Thiamine-monophosphate kinase	No	1442.75	0	0	0	0	0	0	0	0	0	0	0	0	0	0	0	0	0	0	0	0	0	0	0	0	0	0	0	0	0	0	0	0	0	0	0	0	0	0	0	0	0	0	0	0	0	0
AYGZv1_150033	protein of unknown function	No	1442.75	0	0	0	0	0	0	0	0	0	0	0	0	0	0	0	0	0	0	0	0	0	0	0	0	0	0	0	0	0	0	0	0	0	0	0	0	0	0	0	0	0	0	0	0	0	0
AYGZv1_150034	Peptidoglycan-binding domain 1 protein (modular protein)	No	1442.75	0	0	0	0	0	0	0	0	0	0	0	0	0	0	0	0	0	0	0	0	0	0	0	0	0	0	0	0	0	0	0	0	0	0	0	0	0	0	0	0	0	0	0	0	0	0
AYGZv1_150035	TrkA-N domain protein	No	1442.75	0	0	0	0	0	0	0	0	0	0	0	0	0	0	0	0	0	0	0	0	0	0	0	0	0	0	0	0	0	0	0	0	0	0	0	0	0	0	0	0	0	0	0	0	0	0
AYGZv1_150036	Potassium uptake protein, TrkH family	No	1442.75	0	0	0	0	0	0	0	0	0	0	0	0	0	0	0	0	0	0	0	0	0	0	0	0	0	0	0	0	0	0	0	0	0	0	0	0	0	0	0	0	0	0	0	0	0	0
AYGZv1_150037	(NiFe) hydrogenase maturation protein HypF	No	1442.75	0	0	0	0	0	0	0	0	0	0	0	0	0	0	0	0	0	0	0	0	0	0	0	0	0	0	0	0	0	0	0	0	0	0	0	0	0	0	0	0	0	0	0	0	0	0
AYGZv1_150038	protein of unknown function	No	1442.75	0	0	0	0	0	0	0	0	0	0	0	0	0	0	0	0	0	0	0	0	0	0	0	0	0	0	0	0	0	0	0	0	0	0	0	0	0	0	0	0	0	0	0	0	0	0
AYGZv1_150039	protein of unknown function	No	1442.75	0	0	0	0	0	0	0	0	0	0	0	0	0	0	0	0	0	0	0	0	0	0	0	0	0	0	0	0	0	0	0	0	0	0	0	0	0	0	0	0	0	0	0	0	0	0
AYGZv1_150040	Glycerol-3-phosphate dehydrogenase [NAD(P)+]	No	1442.75	0	0	0	0	0	0	0	0	0	0	0	0	0	0	0	0	0	0	0	0	0	0	0	0	0	0	0	0	0	0	0	0	0	0	0	0	0	0	0	0	0	0	0	0	0	0
AYGZv1_150041	branched-chain amino acid transferase	No	1442.75	0	0	0	0	0	0	0	0	0	0	0	0	0	0	0	0	0	0	0	0	0	0	0	0	0	0	0	0	0	0	0	0	0	0	0	0	0	0	0	0	0	0	0	0	0	0
AYGZv1_150042	DNA polymerase	No	1442.75	0	0	0	0	0	0	0	0	0	0	0	0	0	0	0	0	0	0	0	0	0	0	0	0	0	0	0	0	0	0	0	0	0	0	0	0	0	0	0	0	0	0	0	0	0	0
AYGZv1_150043	putative Diguanylate cyclase	No	1442.75	0	0	0	0	0	0	0	0	0	0	0	0	0	0	0	0	0	0	0	0	0	0	0	0	0	0	0	0	0	0	0	0	0	0	0	0	0	0	0	0	0	0	0	0	0	0
AYGZv1_150044	Histidinol dehydrogenase	No	1442.75	0	0	0	0	0	0	0	0	0	0	0	0	0	0	0	0	0	0	0	0	0	0	0	0	0	0	0	0	0	0	0	0	0	0	0	0	0	0	0	0	0	0	0	0	0	0
AYGZv1_150045	membrane protein of unknown function	No	1442.75	0	0	0	0	0	0	0	0	0	0	0	0	0	0	0	0	0	0	0	0	0	0	0	0	0	0	0	0	0	0	0	0	0	0	0	0	0	0	0	0	0	0	0	0	0	0
AYGZv1_150046	protein of unknown function	No	1442.75	0	0	0	0	0	0	0	0	0	0	0	0	0	0	0	0	0	0	0	0	0	0	0	0	0	0	0	0	0	0	0	0	0	0	0	0	0	0	0	0	0	0	0	0	0	0
AYGZv1_150047	Thymidylate kinase	No	1442.75	0	0	0	0	0	0	0	0	0	0	0	0	0	0	0	0	0	0	0	0	0	0	0	0	0	0	0	0	0	0	0	0	0	0	0	0	0	0	0	0	0	0	0	0	0	0
AYGZv1_150048	putative nickel-responsive regulator	No	1442.75	0	0	0	0	0	0	0	0	0	0	0	0	0	0	0	0	0	0	0	0	0	0	0	0	0	0	0	0	0	0	0	0	0	0	0	0	0	0	0	0	0	0	0	0	0	0
AYGZv1_150049	exported protein of unknown function	No	1442.75	0	0	0	0	0	0	0	0	0	0	0	0	0	0	0	0	0	0	0	0	0	0	0	0	0	0	0	0	0	0	0	0	0	0	0	0	0	0	0	0	0	0	0	0	0	0
AYGZv1_150050	AP endonuclease	No	1442.75	0	0	0	0	0	0	0	0	0	0	0	0	0	0	0	0	0	0	0	0	0	0	0	0	0	0	0	0	0	0	0	0	0	0	0	0	0	0	0	0	0	0	0	0	0	0
AYGZv1_150051	Glutamine--fructose-6-phosphate aminotransferase [isomerizing]	No	1442.75	0	0	0	0	0	0	0	0	0	0	0	0	0	0	0	0	0	0	0	0	0	0	0	0	0	0	0	0	0	0	0	0	0	0	0	0	0	0	0	0	0	0	0	0	0	0
AYGZv1_150052	CTP synthase	No	1442.75	0	0	0	0	0	0	0	0	0	0	0	0	0	0	0	0	0	0	0	0	0	0	0	0	0	0	0	0	0	0	0	0	0	0	0	0	0	0	0	0	0	0	0	0	0	0
AYGZv1_150053	GMP synthetase (glutamine aminotransferase)	No	1442.75	0	0	0	0	0	0	0	0	0	0	0	0	0	0	0	0	0	0	0	0	0	0	0	0	0	0	0	0	0	0	0	0	0	0	0	0	0	0	0	0	0	0	0	0	0	0
AYGZv1_150054	conserved protein of unknown function	No	1442.75	0	0	0	0	0	0	0	0	0	0	0	0	0	0	0	0	0	0	0	0	0	0	0	0	0	0	0	0	0	0	0	0	0	0	0	0	0	0	0	0	0	0	0	0	0	0
AYGZv1_150055	exported protein of unknown function	No	1442.75	0	0	0	0	0	0	0	0	0	0	0	0	0	0	0	0	0	0	0	0	0	0	0	0	0	0	0	0	0	0	0	0	0	0	0	0	0	0	0	0	0	0	0	0	0	0
AYGZv1_150056	conserved protein of unknown function	No	1442.75	0	0	0	0	0	0	0	0	0	0	0	0	0	0	0	0	0	0	0	0	0	0	0	0	0	0	0	0	0	0	0	0	0	0	0	0	0	0	0	0	0	0	0	0	0	0
AYGZv1_150057	transposase	No	1442.75	0	0	0	0	0	0	0	0	0	0	0	0	0	0	0	0	0	0	0	0	0	0	0	0	0	0	0	0	0	0	0	0	0	0	0	0	0	0	0	0	0	0	0	0	0	0
AYGZv1_150058	Methionine-R-sulfoxide reductase	No	1442.75	0	0	0	0	0	0	0	0	0	0	0	0	0	0	0	0	0	0	0	0	0	0	0	0	0	0	0	0	0	0	0	0	0	0	0	0	0	0	0	0	0	0	0	0	0	0
AYGZv1_150059	protein of unknown function	No	1442.75	0	0	0	0	0	0	0	0	0	0	0	0	0	0	0	0	0	0	0	0	0	0	0	0	0	0	0	0	0	0	0	0	0	0	0	0	0	0	0	0	0	0	0	0	0	0
AYGZv1_150060	protein of unknown function	No	1442.75	0	0	0	0	0	0	0	0	0	0	0	0	0	0	0	0	0	0	0	0	0	0	0	0	0	0	0	0	0	0	0	0	0	0	0	0	0	0	0	0	0	0	0	0	0	0
AYGZv1_150061	protein of unknown function	No	1442.75	0	0	0	0	0	0	0	0	0	0	0	0	0	0	0	0	0	0	0	0	0	0	0	0	0	0	0	0	0	0	0	0	0	0	0	0	0	0	0	0	0	0	0	0	0	0
AYGZv1_150062	exported protein of unknown function	No	1442.75	0	0	0	0	0	0	0	0	0	0	0	0	0	0	0	0	0	0	0	0	0	0	0	0	0	0	0	0	0	0	0	0	0	0	0	0	0	0	0	0	0	0	0	0	0	0
AYGZv1_150063	transposase (fragment)	No	1442.75	0	0	0	0	0	0	0	0	0	0	0	0	0	0	0	0	0	0	0	0	0	0	0	0	0	0	0	0	0	0	0	0	0	0	0	0	0	0	0	0	0	0	0	0	0	0
AYGZv1_150064	protein of unknown function	No	1442.75	0	0	0	0	0	0	0	0	0	0	0	0	0	0	0	0	0	0	0	0	0	0	0	0	0	0	0	0	0	0	0	0	0	0	0	0	0	0	0	0	0	0	0	0	0	0
AYGZv1_150065	protein of unknown function	No	1442.75	0	0	0	0	0	0	0	0	0	0	0	0	0	0	0	0	0	0	0	0	0	0	0	0	0	0	0	0	0	0	0	0	0	0	0	0	0	0	0	0	0	0	0	0	0	0
AYGZv1_150066	putative Site-specific recombinase XerD	No	1442.75	0	0	0	0	0	0	0	0	0	0	0	0	0	0	0	0	0	0	0	0	0	0	0	0	0	0	0	0	0	0	0	0	0	0	0	0	0	0	0	0	0	0	0	0	0	0
AYGZv1_150067	protein of unknown function	No	1442.75	0	0	0	0	0	0	0	0	0	0	0	0	0	0	0	0	0	0	0	0	0	0	0	0	0	0	0	0	0	0	0	0	0	0	0	0	0	0	0	0	0	0	0	0	0	0
AYGZv1_150068	protein of unknown function	No	1442.75	0	0	0	0	0	0	0	0	0	0	0	0	0	0	0	0	0	0	0	0	0	0	0	0	0	0	0	0	0	0	0	0	0	0	0	0	0	0	0	0	0	0	0	0	0	0
AYGZv1_150069	protein of unknown function	No	1442.75	0	0	0	0	0	0	0	0	0	0	0	0	0	0	0	0	0	0	0	0	0	0	0	0	0	0	0	0	0	0	0	0	0	0	0	0	0	0	0	0	0	0	0	0	0	0
AYGZv1_150070	putative IncC-like protein	No	1442.75	0	0	0	0	0	0	0	0	0	0	0	0	0	0	0	0	0	0	0	0	0	0	0	0	0	0	0	0	0	0	0	0	0	0	0	0	0	0	0	0	0	0	0	0	0	0
AYGZv1_150071	conserved protein of unknown function	No	1442.75	0	0	0	0	0	0	0	0	0	0	0	0	0	0	0	0	0	0	0	0	0	0	0	0	0	0	0	0	0	0	0	0	0	0	0	0	0	0	0	0	0	0	0	0	0	0
AYGZv1_150072	ASCH domain protein	No	1442.75	0	0	0	0	0	0	0	0	0	0	0	0	0	0	0	0	0	0	0	0	0	0	0	0	0	0	0	0	0	0	0	0	0	0	0	0	0	0	0	0	0	0	0	0	0	0
AYGZv1_150073	conserved protein of unknown function	No	1442.75	0	0	0	0	0	0	0	0	0	0	0	0	0	0	0	0	0	0	0	0	0	0	0	0	0	0	0	0	0	0	0	0	0	0	0	0	0	0	0	0	0	0	0	0	0	0
AYGZv1_150074	protein of unknown function	No	1442.75	0	0	0	0	0	0	0	0	0	0	0	0	0	0	0	0	0	0	0	0	0	0	0	0	0	0	0	0	0	0	0	0	0	0	0	0	0	0	0	0	0	0	0	0	0	0
AYGZv1_150075	Conjugal transfer protein TrbB	No	1442.75	0	0	0	0	0	0	0	0	0	0	0	0	0	0	0	0	0	0	0	0	0	0	0	0	0	0	0	0	0	0	0	0	0	0	0	0	0	0	0	0	0	0	0	0	0	0
AYGZv1_150076	membrane protein of unknown function	No	1442.75	0	0	0	0	0	0	0	0	0	0	0	0	0	0	0	0	0	0	0	0	0	0	0	0	0	0	0	0	0	0	0	0	0	0	0	0	0	0	0	0	0	0	0	0	0	0
AYGZv1_150077	Conjugal transfer protein TrbD	No	1442.75	0	0	0	0	0	0	0	0	0	0	0	0	0	0	0	0	0	0	0	0	0	0	0	0	0	0	0	0	0	0	0	0	0	0	0	0	0	0	0	0	0	0	0	0	0	0
AYGZv1_150078	Type IV secretion/conjugal transfer ATPase, VirB4 family	No	1442.75	0	0	0	0	0	0	0	0	0	0	0	0	0	0	0	0	0	0	0	0	0	0	0	0	0	0	0	0	0	0	0	0	0	0	0	0	0	0	0	0	0	0	0	0	0	0
AYGZv1_150079	VirB8 family protein	No	1442.75	0	0	0	0	0	0	0	0	0	0	0	0	0	0	0	0	0	0	0	0	0	0	0	0	0	0	0	0	0	0	0	0	0	0	0	0	0	0	0	0	0	0	0	0	0	0
AYGZv1_150080	Mating pair formation protein TrbG	No	1442.75	0	0	0	0	0	0	0	0	0	0	0	0	0	0	0	0	0	0	0	0	0	0	0	0	0	0	0	0	0	0	0	0	0	0	0	0	0	0	0	0	0	0	0	0	0	0
AYGZv1_150081	exported protein of unknown function	No	1442.75	0	0	0	0	0	0	0	0	0	0	0	0	0	0	0	0	0	0	0	0	0	0	0	0	0	0	0	0	0	0	0	0	0	0	0	0	0	0	0	0	0	0	0	0	0	0
AYGZv1_150082	protein of unknown function	No	1442.75	0	0	0	0	0	0	0	0	0	0	0	0	0	0	0	0	0	0	0	0	0	0	0	0	0	0	0	0	0	0	0	0	0	0	0	0	0	0	0	0	0	0	0	0	0	0
AYGZv1_150083	exported protein of unknown function	No	1442.75	0	0	0	0	0	0	0	0	0	0	0	0	0	0	0	0	0	0	0	0	0	0	0	0	0	0	0	0	0	0	0	0	0	0	0	0	0	0	0	0	0	0	0	0	0	0
AYGZv1_150084	membrane protein of unknown function	No	1442.75	0	0	0	0	0	0	0	0	0	0	0	0	0	0	0	0	0	0	0	0	0	0	0	0	0	0	0	0	0	0	0	0	0	0	0	0	0	0	0	0	0	0	0	0	0	0
AYGZv1_150085	exported protein of unknown function	No	1442.75	0	0	0	0	0	0	0	0	0	0	0	0	0	0	0	0	0	0	0	0	0	0	0	0	0	0	0	0	0	0	0	0	0	0	0	0	0	0	0	0	0	0	0	0	0	0
AYGZv1_150086	protein of unknown function	No	1442.75	0	0	0	0	0	0	0	0	0	0	0	0	0	0	0	0	0	0	0	0	0	0	0	0	0	0	0	0	0	0	0	0	0	0	0	0	0	0	0	0	0	0	0	0	0	0
AYGZv1_150087	exported protein of unknown function	No	1442.75	0	0	0	0	0	0	0	0	0	0	0	0	0	0	0	0	0	0	0	0	0	0	0	0	0	0	0	0	0	0	0	0	0	0	0	0	0	0	0	0	0	0	0	0	0	0
AYGZv1_150088	VapD	No	1442.75	0	0	0	0	0	0	0	0	0	0	0	0	0	0	0	0	0	0	0	0	0	0	0	0	0	0	0	0	0	0	0	0	0	0	0	0	0	0	0	0	0	0	0	0	0	0
AYGZv1_150089	conserved protein of unknown function	No	1442.75	0	0	0	0	0	0	0	0	0	0	0	0	0	0	0	0	0	0	0	0	0	0	0	0	0	0	0	0	0	0	0	0	0	0	0	0	0	0	0	0	0	0	0	0	0	0
AYGZv1_150090	putative TraC	No	1442.75	0	0	0	0	0	0	0	0	0	0	0	0	0	0	0	0	0	0	0	0	0	0	0	0	0	0	0	0	0	0	0	0	0	0	0	0	0	0	0	0	0	0	0	0	0	0
AYGZv1_150091	Protein TraD (fragment)	No	1442.75	0	0	0	0	0	0	0	0	0	0	0	0	0	0	0	0	0	0	0	0	0	0	0	0	0	0	0	0	0	0	0	0	0	0	0	0	0	0	0	0	0	0	0	0	0	0
AYGZv1_150092	putative DNA topoisomerase 3	No	1442.75	0	0	0	0	0	0	0	0	0	0	0	0	0	0	0	0	0	0	0	0	0	0	0	0	0	0	0	0	0	0	0	0	0	0	0	0	0	0	0	0	0	0	0	0	0	0
AYGZv1_150093	putative Plasmid transfer protein TraF	No	1442.75	0	0	0	0	0	0	0	0	0	0	0	0	0	0	0	0	0	0	0	0	0	0	0	0	0	0	0	0	0	0	0	0	0	0	0	0	0	0	0	0	0	0	0	0	0	0
AYGZv1_150094	Conjugal transfer protein TraG	No	1442.75	0	0	0	0	0	0	0	0	0	0	0	0	0	0	0	0	0	0	0	0	0	0	0	0	0	0	0	0	0	0	0	0	0	0	0	0	0	0	0	0	0	0	0	0	0	0
AYGZv1_150095	protein of unknown function	No	1442.75	0	0	0	0	0	0	0	0	0	0	0	0	0	0	0	0	0	0	0	0	0	0	0	0	0	0	0	0	0	0	0	0	0	0	0	0	0	0	0	0	0	0	0	0	0	0
AYGZv1_150096	protein of unknown function	No	1442.75	0	0	0	0	0	0	0	0	0	0	0	0	0	0	0	0	0	0	0	0	0	0	0	0	0	0	0	0	0	0	0	0	0	0	0	0	0	0	0	0	0	0	0	0	0	0
AYGZv1_150097	protein of unknown function	No	1442.75	0	0	0	0	0	0	0	0	0	0	0	0	0	0	0	0	0	0	0	0	0	0	0	0	0	0	0	0	0	0	0	0	0	0	0	0	0	0	0	0	0	0	0	0	0	0
AYGZv1_150098	Protein TraL	No	1442.75	0	0	0	0	0	0	0	0	0	0	0	0	0	0	0	0	0	0	0	0	0	0	0	0	0	0	0	0	0	0	0	0	0	0	0	0	0	0	0	0	0	0	0	0	0	0
AYGZv1_150099	protein of unknown function	No	1442.75	0	0	0	0	0	0	0	0	0	0	0	0	0	0	0	0	0	0	0	0	0	0	0	0	0	0	0	0	0	0	0	0	0	0	0	0	0	0	0	0	0	0	0	0	0	0
AYGZv1_150100	Integrase core domain protein (fragment)	No	1442.75	0	0	0	0	0	0	0	0	0	0	0	0	0	0	0	0	0	0	0	0	0	0	0	0	0	0	0	0	0	0	0	0	0	0	0	0	0	0	0	0	0	0	0	0	0	0
AYGZv1_150101	transposase	No	1442.75	0	0	0	0	0	0	0	0	0	0	0	0	0	0	0	0	0	0	0	0	0	0	0	0	0	0	0	0	0	0	0	0	0	0	0	0	0	0	0	0	0	0	0	0	0	0
AYGZv1_150102	transposase (fragment)	No	1442.75	0	0	0	0	0	0	0	0	0	0	0	0	0	0	0	0	0	0	0	0	0	0	0	0	0	0	0	0	0	0	0	0	0	0	0	0	0	0	0	0	0	0	0	0	0	0
AYGZv1_150103	3-oxoacyl-[acyl-carrier-protein] synthase 3	No	1442.75	0	0	0	0	0	0	0	0	0	0	0	0	0	0	0	0	0	0	0	0	0	0	0	0	0	0	0	0	0	0	0	0	0	0	0	0	0	0	0	0	0	0	0	0	0	0
AYGZv1_150104	protein of unknown function	No	1442.75	0	0	0	0	0	0	0	0	0	0	0	0	0	0	0	0	0	0	0	0	0	0	0	0	0	0	0	0	0	0	0	0	0	0	0	0	0	0	0	0	0	0	0	0	0	0
AYGZv1_150105	conserved protein of unknown function	No	1442.75	0	0	0	0	0	0	0	0	0	0	0	0	0	0	0	0	0	0	0	0	0	0	0	0	0	0	0	0	0	0	0	0	0	0	0	0	0	0	0	0	0	0	0	0	0	0
AYGZv1_150106	protein of unknown function	No	1442.75	0	0	0	0	0	0	0	0	0	0	0	0	0	0	0	0	0	0	0	0	0	0	0	0	0	0	0	0	0	0	0	0	0	0	0	0	0	0	0	0	0	0	0	0	0	0
AYGZv1_150107	protein of unknown function	No	1442.75	0	0	0	0	0	0	0	0	0	0	0	0	0	0	0	0	0	0	0	0	0	0	0	0	0	0	0	0	0	0	0	0	0	0	0	0	0	0	0	0	0	0	0	0	0	0
AYGZv1_150108	protein of unknown function	No	1442.75	0	0	0	0	0	0	0	0	0	0	0	0	0	0	0	0	0	0	0	0	0	0	0	0	0	0	0	0	0	0	0	0	0	0	0	0	0	0	0	0	0	0	0	0	0	0
AYGZv1_150109	Modification methylase	No	1442.75	0	0	0	0	0	0	0	0	0	0	0	0	0	0	0	0	0	0	0	0	0	0	0	0	0	0	0	0	0	0	0	0	0	0	0	0	0	0	0	0	0	0	0	0	0	0
AYGZv1_150110	conserved protein of unknown function	No	1442.75	0	0	0	0	0	0	0	0	0	0	0	0	0	0	0	0	0	0	0	0	0	0	0	0	0	0	0	0	0	0	0	0	0	0	0	0	0	0	0	0	0	0	0	0	0	0
AYGZv1_150111	protein of unknown function	No	1442.75	0	0	0	0	0	0	0	0	0	0	0	0	0	0	0	0	0	0	0	0	0	0	0	0	0	0	0	0	0	0	0	0	0	0	0	0	0	0	0	0	0	0	0	0	0	0
AYGZv1_150112	conserved membrane protein of unknown function	No	1442.75	0	0	0	0	0	0	0	0	0	0	0	0	0	0	0	0	0	0	0	0	0	0	0	0	0	0	0	0	0	0	0	0	0	0	0	0	0	0	0	0	0	0	0	0	0	0
AYGZv1_150113	membrane protein of unknown function	No	1442.75	0	0	0	0	0	0	0	0	0	0	0	0	0	0	0	0	0	0	0	0	0	0	0	0	0	0	0	0	0	0	0	0	0	0	0	0	0	0	0	0	0	0	0	0	0	0
AYGZv1_150114	Transcriptional regulator, Rrf2 family	No	1442.75	0	0	0	0	0	0	0	0	0	0	0	0	0	0	0	0	0	0	0	0	0	0	0	0	0	0	0	0	0	0	0	0	0	0	0	0	0	0	0	0	0	0	0	0	0	0
AYGZv1_150115	putative endonuclease 4	No	1442.75	0	0	0	0	0	0	0	0	0	0	0	0	0	0	0	0	0	0	0	0	0	0	0	0	0	0	0	0	0	0	0	0	0	0	0	0	0	0	0	0	0	0	0	0	0	0
AYGZv1_150116	protein of unknown function	No	1442.75	0	0	0	0	0	0	0	0	0	0	0	0	0	0	0	0	0	0	0	0	0	0	0	0	0	0	0	0	0	0	0	0	0	0	0	0	0	0	0	0	0	0	0	0	0	0
AYGZv1_150117	putative Oxidoreductase NAD-binding domain protein	No	1442.75	0	0	0	0	0	0	0	0	0	0	0	0	0	0	0	0	0	0	0	0	0	0	0	0	0	0	0	0	0	0	0	0	0	0	0	0	0	0	0	0	0	0	0	0	0	0
AYGZv1_150118	UDP-3-O-[3-hydroxymyristoyl] N-acetylglucosamine deacetylase	No	1442.75	0	0	0	0	0	0	0	0	0	0	0	0	0	0	0	0	0	0	0	0	0	0	0	0	0	0	0	0	0	0	0	0	0	0	0	0	0	0	0	0	0	0	0	0	0	0
AYGZv1_150119	protein of unknown function	No	1442.75	0	0	0	0	0	0	0	0	0	0	0	0	0	0	0	0	0	0	0	0	0	0	0	0	0	0	0	0	0	0	0	0	0	0	0	0	0	0	0	0	0	0	0	0	0	0
AYGZv1_150120	protein of unknown function	No	1442.75	0	0	0	0	0	0	0	0	0	0	0	0	0	0	0	0	0	0	0	0	0	0	0	0	0	0	0	0	0	0	0	0	0	0	0	0	0	0	0	0	0	0	0	0	0	0
AYGZv1_150121	Proline--tRNA ligase	No	1442.75	0	0	0	0	0	0	0	0	0	0	0	0	0	0	0	0	0	0	0	0	0	0	0	0	0	0	0	0	0	0	0	0	0	0	0	0	0	0	0	0	0	0	0	0	0	0
AYGZv1_150122	Peptidase M23	No	1442.75	0	0	0	0	0	0	0	0	0	0	0	0	0	0	0	0	0	0	0	0	0	0	0	0	0	0	0	0	0	0	0	0	0	0	0	0	0	0	0	0	0	0	0	0	0	0
AYGZv1_150123	conserved exported protein of unknown function	No	1442.75	0	0	0	0	0	0	0	0	0	0	0	0	0	0	0	0	0	0	0	0	0	0	0	0	0	0	0	0	0	0	0	0	0	0	0	0	0	0	0	0	0	0	0	0	0	0
AYGZv1_150124	protein of unknown function	No	1442.75	0	0	0	0	0	0	0	0	0	0	0	0	0	0	0	0	0	0	0	0	0	0	0	0	0	0	0	0	0	0	0	0	0	0	0	0	0	0	0	0	0	0	0	0	0	0
AYGZv1_150125	Thiamine biosynthesis protein ThiF	No	1442.75	0	0	0	0	0	0	0	0	0	0	0	0	0	0	0	0	0	0	0	0	0	0	0	0	0	0	0	0	0	0	0	0	0	0	0	0	0	0	0	0	0	0	0	0	0	0
AYGZv1_150126	putative Sulfur carrier protein ThiS	No	1442.75	0	0	0	0	0	0	0	0	0	0	0	0	0	0	0	0	0	0	0	0	0	0	0	0	0	0	0	0	0	0	0	0	0	0	0	0	0	0	0	0	0	0	0	0	0	0
AYGZv1_150127	exported protein of unknown function	No	1442.75	0	0	0	0	0	0	0	0	0	0	0	0	0	0	0	0	0	0	0	0	0	0	0	0	0	0	0	0	0	0	0	0	0	0	0	0	0	0	0	0	0	0	0	0	0	0
AYGZv1_150128	Excinuclease ABC subunit C (modular protein)	No	1442.75	0	0	0	0	0	0	0	0	0	0	0	0	0	0	0	0	0	0	0	0	0	0	0	0	0	0	0	0	0	0	0	0	0	0	0	0	0	0	0	0	0	0	0	0	0	0
AYGZv1_150129	Flagellar biosynthetic protein fliR	No	1442.75	0	0	0	0	0	0	0	0	0	0	0	0	0	0	0	0	0	0	0	0	0	0	0	0	0	0	0	0	0	0	0	0	0	0	0	0	0	0	0	0	0	0	0	0	0	0
AYGZv1_150130	N-acetylmuramoyl-L-alanine amidase	No	1442.75	0	0	0	0	0	0	0	0	0	0	0	0	0	0	0	0	0	0	0	0	0	0	0	0	0	0	0	0	0	0	0	0	0	0	0	0	0	0	0	0	0	0	0	0	0	0
AYGZv1_150131	protein of unknown function	No	1442.75	0	0	0	0	0	0	0	0	0	0	0	0	0	0	0	0	0	0	0	0	0	0	0	0	0	0	0	0	0	0	0	0	0	0	0	0	0	0	0	0	0	0	0	0	0	0
AYGZv1_150132	conserved protein of unknown function	No	1442.75	0	0	0	0	0	0	0	0	0	0	0	0	0	0	0	0	0	0	0	0	0	0	0	0	0	0	0	0	0	0	0	0	0	0	0	0	0	0	0	0	0	0	0	0	0	0
AYGZv1_150133	conserved protein of unknown function	No	1442.75	0	0	0	0	0	0	0	0	0	0	0	0	0	0	0	0	0	0	0	0	0	0	0	0	0	0	0	0	0	0	0	0	0	0	0	0	0	0	0	0	0	0	0	0	0	0
AYGZv1_150134	conserved protein of unknown function	No	1442.75	0	0	0	0	0	0	0	0	0	0	0	0	0	0	0	0	0	0	0	0	0	0	0	0	0	0	0	0	0	0	0	0	0	0	0	0	0	0	0	0	0	0	0	0	0	0
AYGZv1_150135	GAF sensor signal transduction histidine kinase	No	1442.75	0	0	0	0	0	0	0	0	0	0	0	0	0	0	0	0	0	0	0	0	0	0	0	0	0	0	0	0	0	0	0	0	0	0	0	0	0	0	0	0	0	0	0	0	0	0
AYGZv1_150136	conserved protein of unknown function	No	1442.75	0	0	0	0	0	0	0	0	0	0	0	0	0	0	0	0	0	0	0	0	0	0	0	0	0	0	0	0	0	0	0	0	0	0	0	0	0	0	0	0	0	0	0	0	0	0
AYGZv1_150137	ATPase and DNA damage recognition protein of nucleotide excision repair excinuclease UvrABC	No	1442.75	0	0	0	0	0	0	0	0	0	0	0	0	0	0	0	0	0	0	0	0	0	0	0	0	0	0	0	0	0	0	0	0	0	0	0	0	0	0	0	0	0	0	0	0	0	0
AYGZv1_150138	Flagellar biosynthetic protein FlhB	No	1442.75	0	0	0	0	0	0	0	0	0	0	0	0	0	0	0	0	0	0	0	0	0	0	0	0	0	0	0	0	0	0	0	0	0	0	0	0	0	0	0	0	0	0	0	0	0	0
AYGZv1_150139	exported protein of unknown function	No	1442.75	0	0	0	0	0	0	0	0	0	0	0	0	0	0	0	0	0	0	0	0	0	0	0	0	0	0	0	0	0	0	0	0	0	0	0	0	0	0	0	0	0	0	0	0	0	0
AYGZv1_150140	Protein trl	No	1442.75	0	0	0	0	0	0	0	0	0	0	0	0	0	0	0	0	0	0	0	0	0	0	0	0	0	0	0	0	0	0	0	0	0	0	0	0	0	0	0	0	0	0	0	0	0	0
AYGZv1_150141	Metallophosphoesterase	No	1442.75	0	0	0	0	0	0	0	0	0	0	0	0	0	0	0	0	0	0	0	0	0	0	0	0	0	0	0	0	0	0	0	0	0	0	0	0	0	0	0	0	0	0	0	0	0	0
AYGZv1_150142	conserved membrane protein of unknown function	No	1442.75	0	0	0	0	0	0	0	0	0	0	0	0	0	0	0	0	0	0	0	0	0	0	0	0	0	0	0	0	0	0	0	0	0	0	0	0	0	0	0	0	0	0	0	0	0	0
AYGZv1_150143	conserved membrane protein of unknown function	No	1442.75	0	0	0	0	0	0	0	0	0	0	0	0	0	0	0	0	0	0	0	0	0	0	0	0	0	0	0	0	0	0	0	0	0	0	0	0	0	0	0	0	0	0	0	0	0	0
AYGZv1_150144	Flagellar basal body rod protein FlgB	No	1442.75	0	0	0	0	0	0	0	0	0	0	0	0	0	0	0	0	0	0	0	0	0	0	0	0	0	0	0	0	0	0	0	0	0	0	0	0	0	0	0	0	0	0	0	0	0	0
AYGZv1_150145	Flagellar basal-body rod protein FlgC	No	1442.75	0	0	0	0	0	0	0	0	0	0	0	0	0	0	0	0	0	0	0	0	0	0	0	0	0	0	0	0	0	0	0	0	0	0	0	0	0	0	0	0	0	0	0	0	0	0
AYGZv1_150146	Flagellar hook-basal body complex protein FliE	No	1442.75	0	0	0	0	0	0	0	0	0	0	0	0	0	0	0	0	0	0	0	0	0	0	0	0	0	0	0	0	0	0	0	0	0	0	0	0	0	0	0	0	0	0	0	0	0	0
AYGZv1_150147	exported protein of unknown function	No	1442.75	0	0	0	0	0	0	0	0	0	0	0	0	0	0	0	0	0	0	0	0	0	0	0	0	0	0	0	0	0	0	0	0	0	0	0	0	0	0	0	0	0	0	0	0	0	0
AYGZv1_150148	Flagellar M-ring protein FliF	No	1442.75	0	0	0	0	0	0	0	0	0	0	0	0	0	0	0	0	0	0	0	0	0	0	0	0	0	0	0	0	0	0	0	0	0	0	0	0	0	0	0	0	0	0	0	0	0	0
AYGZv1_150149	Flagellar motor switch protein FliG	No	1442.75	0	0	0	0	0	0	0	0	0	0	0	0	0	0	0	0	0	0	0	0	0	0	0	0	0	0	0	0	0	0	0	0	0	0	0	0	0	0	0	0	0	0	0	0	0	0
AYGZv1_150150	protein of unknown function	No	1442.75	0	0	0	0	0	0	0	0	0	0	0	0	0	0	0	0	0	0	0	0	0	0	0	0	0	0	0	0	0	0	0	0	0	0	0	0	0	0	0	0	0	0	0	0	0	0
AYGZv1_150151	flagellum-specific ATP synthase	No	1442.75	0	0	0	0	0	0	0	0	0	0	0	0	0	0	0	0	0	0	0	0	0	0	0	0	0	0	0	0	0	0	0	0	0	0	0	0	0	0	0	0	0	0	0	0	0	0
AYGZv1_150152	putative Flagellar protein FliJ	No	1442.75	0	0	0	0	0	0	0	0	0	0	0	0	0	0	0	0	0	0	0	0	0	0	0	0	0	0	0	0	0	0	0	0	0	0	0	0	0	0	0	0	0	0	0	0	0	0
AYGZv1_150153	conserved exported protein of unknown function	No	1442.75	0	0	0	0	0	0	0	0	0	0	0	0	0	0	0	0	0	0	0	0	0	0	0	0	0	0	0	0	0	0	0	0	0	0	0	0	0	0	0	0	0	0	0	0	0	0
AYGZv1_150154	putative Methyltransferase type 11	No	1442.75	0	0	0	0	0	0	0	0	0	0	0	0	0	0	0	0	0	0	0	0	0	0	0	0	0	0	0	0	0	0	0	0	0	0	0	0	0	0	0	0	0	0	0	0	0	0
AYGZv1_150155	exported protein of unknown function	No	1442.75	0	0	0	0	0	0	0	0	0	0	0	0	0	0	0	0	0	0	0	0	0	0	0	0	0	0	0	0	0	0	0	0	0	0	0	0	0	0	0	0	0	0	0	0	0	0
AYGZv1_150156	protein of unknown function	No	1442.75	0	0	0	0	0	0	0	0	0	0	0	0	0	0	0	0	0	0	0	0	0	0	0	0	0	0	0	0	0	0	0	0	0	0	0	0	0	0	0	0	0	0	0	0	0	0
AYGZv1_150157	Rhodanese-related sulfurtransferase	No	1442.75	0	0	0	0	0	0	0	0	0	0	0	0	0	0	0	0	0	0	0	0	0	0	0	0	0	0	0	0	0	0	0	0	0	0	0	0	0	0	0	0	0	0	0	0	0	0
AYGZv1_150158	conserved protein of unknown function	No	1442.75	0	0	0	0	0	0	0	0	0	0	0	0	0	0	0	0	0	0	0	0	0	0	0	0	0	0	0	0	0	0	0	0	0	0	0	0	0	0	0	0	0	0	0	0	0	0
AYGZv1_150159	conserved exported protein of unknown function	No	1442.75	0	0	0	0	0	0	0	0	0	0	0	0	0	0	0	0	0	0	0	0	0	0	0	0	0	0	0	0	0	0	0	0	0	0	0	0	0	0	0	0	0	0	0	0	0	0
AYGZv1_150160	protein of unknown function	No	1442.75	0	0	0	0	0	0	0	0	0	0	0	0	0	0	0	0	0	0	0	0	0	0	0	0	0	0	0	0	0	0	0	0	0	0	0	0	0	0	0	0	0	0	0	0	0	0
AYGZv1_150161	Flagellar biosynthesis protein FlhA	No	1442.75	0	0	0	0	0	0	0	0	0	0	0	0	0	0	0	0	0	0	0	0	0	0	0	0	0	0	0	0	0	0	0	0	0	0	0	0	0	0	0	0	0	0	0	0	0	0
AYGZv1_150162	protein of unknown function	No	1442.75	0	0	0	0	0	0	0	0	0	0	0	0	0	0	0	0	0	0	0	0	0	0	0	0	0	0	0	0	0	0	0	0	0	0	0	0	0	0	0	0	0	0	0	0	0	0
AYGZv1_150163	Flagellin domain protein	No	1442.75	0	0	0	0	0	0	0	0	0	0	0	0	0	0	0	0	0	0	0	0	0	0	0	0	0	0	0	0	0	0	0	0	0	0	0	0	0	0	0	0	0	0	0	0	0	0
AYGZv1_150164	conserved protein of unknown function	No	1442.75	0	0	0	0	0	0	0	0	0	0	0	0	0	0	0	0	0	0	0	0	0	0	0	0	0	0	0	0	0	0	0	0	0	0	0	0	0	0	0	0	0	0	0	0	0	0
AYGZv1_150165	conserved protein of unknown function	No	1442.75	0	0	0	0	0	0	0	0	0	0	0	0	0	0	0	0	0	0	0	0	0	0	0	0	0	0	0	0	0	0	0	0	0	0	0	0	0	0	0	0	0	0	0	0	0	0
AYGZv1_150166	putative thiol peroxidase	No	1442.75	0	0	0	0	0	0	0	0	0	0	0	0	0	0	0	0	0	0	0	0	0	0	0	0	0	0	0	0	0	0	0	0	0	0	0	0	0	0	0	0	0	0	0	0	0	0
AYGZv1_150167	conserved exported protein of unknown function	No	1442.75	0	0	0	0	0	0	0	0	0	0	0	0	0	0	0	0	0	0	0	0	0	0	0	0	0	0	0	0	0	0	0	0	0	0	0	0	0	0	0	0	0	0	0	0	0	0
AYGZv1_150168	HlyD family secretion protein	No	1442.75	0	0	0	0	0	0	0	0	0	0	0	0	0	0	0	0	0	0	0	0	0	0	0	0	0	0	0	0	0	0	0	0	0	0	0	0	0	0	0	0	0	0	0	0	0	0
AYGZv1_150169	fragment of macrolide transport protein (ABC superfamily, atp_bind (N-terminal), membrane (C-terminal)) (part 1)	No	1442.75	0	0	0	0	0	0	0	0	0	0	0	0	0	0	0	0	0	0	0	0	0	0	0	0	0	0	0	0	0	0	0	0	0	0	0	0	0	0	0	0	0	0	0	0	0	0
AYGZv1_150170	fragment of macrolide transport protein (ABC superfamily, atp_bind (N-terminal), membrane (C-terminal)) (part 2)	No	1442.75	0	0	0	0	0	0	0	0	0	0	0	0	0	0	0	0	0	0	0	0	0	0	0	0	0	0	0	0	0	0	0	0	0	0	0	0	0	0	0	0	0	0	0	0	0	0
AYGZv1_150171	protein of unknown function	No	1442.75	0	0	0	0	0	0	0	0	0	0	0	0	0	0	0	0	0	0	0	0	0	0	0	0	0	0	0	0	0	0	0	0	0	0	0	0	0	0	0	0	0	0	0	0	0	0
AYGZv1_150172	transposase (fragment)	No	1442.75	0	0	0	0	0	0	0	0	0	0	0	0	0	0	0	0	0	0	0	0	0	0	0	0	0	0	0	0	0	0	0	0	0	0	0	0	0	0	0	0	0	0	0	0	0	0
AYGZv1_160001	transposase (fragment)	No	1442.75	0	0	0	0	0	0	0	0	0	0	0	0	0	0	0	0	0	0	0	0	0	0	0	0	0	0	0	0	0	0	0	0	0	0	0	0	0	0	0	0	0	0	0	0	0	0
AYGZv1_160002	conserved protein of unknown function	No	1442.75	0	0	0	0	0	0	0	0	0	0	0	0	0	0	0	0	0	0	0	0	0	0	0	0	0	0	0	0	0	0	0	0	0	0	0	0	0	0	0	0	0	0	0	0	0	0
AYGZv1_160003	putative Ferredoxin	No	1442.75	0	0	0	0	0	0	0	0	0	0	0	0	0	0	0	0	0	0	0	0	0	0	0	0	0	0	0	0	0	0	0	0	0	0	0	0	0	0	0	0	0	0	0	0	0	0
AYGZv1_160004	putative membrane protein	No	1442.75	0	0	0	0	0	0	0	0	0	0	0	0	0	0	0	0	0	0	0	0	0	0	0	0	0	0	0	0	0	0	0	0	0	0	0	0	0	0	0	0	0	0	0	0	0	0
AYGZv1_160005	protein of unknown function	No	1442.75	0	0	0	0	0	0	0	0	0	0	0	0	0	0	0	0	0	0	0	0	0	0	0	0	0	0	0	0	0	0	0	0	0	0	0	0	0	0	0	0	0	0	0	0	0	0
AYGZv1_160006	putative Beta-lactamase	No	1442.75	0	0	0	0	0	0	0	0	0	0	0	0	0	0	0	0	0	0	0	0	0	0	0	0	0	0	0	0	0	0	0	0	0	0	0	0	0	0	0	0	0	0	0	0	0	0
AYGZv1_160007	putative beta-lactamase HcpE	No	1442.75	0	0	0	0	0	0	0	0	0	0	0	0	0	0	0	0	0	0	0	0	0	0	0	0	0	0	0	0	0	0	0	0	0	0	0	0	0	0	0	0	0	0	0	0	0	0
AYGZv1_160008	protein of unknown function	No	1442.75	0	0	0	0	0	0	0	0	0	0	0	0	0	0	0	0	0	0	0	0	0	0	0	0	0	0	0	0	0	0	0	0	0	0	0	0	0	0	0	0	0	0	0	0	0	0
AYGZv1_160009	protein of unknown function	No	1442.75	0	0	0	0	0	0	0	0	0	0	0	0	0	0	0	0	0	0	0	0	0	0	0	0	0	0	0	0	0	0	0	0	0	0	0	0	0	0	0	0	0	0	0	0	0	0
AYGZv1_160010	Hydrogenase maturation protease	No	1442.75	0	0	0	0	0	0	0	0	0	0	0	0	0	0	0	0	0	0	0	0	0	0	0	0	0	0	0	0	0	0	0	0	0	0	0	0	0	0	0	0	0	0	0	0	0	0
AYGZv1_160011	protein of unknown function	No	1442.75	0	0	0	0	0	0	0	0	0	0	0	0	0	0	0	0	0	0	0	0	0	0	0	0	0	0	0	0	0	0	0	0	0	0	0	0	0	0	0	0	0	0	0	0	0	0
AYGZv1_160012	putative Methyltransferase small	No	1442.75	0	0	0	0	0	0	0	0	0	0	0	0	0	0	0	0	0	0	0	0	0	0	0	0	0	0	0	0	0	0	0	0	0	0	0	0	0	0	0	0	0	0	0	0	0	0
AYGZv1_160013	Transcriptional regulator, IclR family	No	1442.75	0	0	0	0	0	0	0	0	0	0	0	0	0	0	0	0	0	0	0	0	0	0	0	0	0	0	0	0	0	0	0	0	0	0	0	0	0	0	0	0	0	0	0	0	0	0
AYGZv1_160014	Formate dehydrogenase subunit alpha	No	1442.75	0	0	0	0	0	0	0	0	0	0	0	0	0	0	0	0	0	0	0	0	0	0	0	0	0	0	0	0	0	0	0	0	0	0	0	0	0	0	0	0	0	0	0	0	0	0
AYGZv1_160015	protein of unknown function	No	1442.75	0	0	0	0	0	0	0	0	0	0	0	0	0	0	0	0	0	0	0	0	0	0	0	0	0	0	0	0	0	0	0	0	0	0	0	0	0	0	0	0	0	0	0	0	0	0
AYGZv1_160016	Cysteine desulfurase family protein	No	1442.75	0	0	0	0	0	0	0	0	0	0	0	0	0	0	0	0	0	0	0	0	0	0	0	0	0	0	0	0	0	0	0	0	0	0	0	0	0	0	0	0	0	0	0	0	0	0
AYGZv1_160017	Formate dehydrogenase-O, iron-sulfur subunit	No	1442.75	0	0	0	0	0	0	0	0	0	0	0	0	0	0	0	0	0	0	0	0	0	0	0	0	0	0	0	0	0	0	0	0	0	0	0	0	0	0	0	0	0	0	0	0	0	0
AYGZv1_160018	Formate dehydrogenase, gamma subunit	No	1442.75	0	0	0	0	0	0	0	0	0	0	0	0	0	0	0	0	0	0	0	0	0	0	0	0	0	0	0	0	0	0	0	0	0	0	0	0	0	0	0	0	0	0	0	0	0	0
AYGZv1_160019	protein of unknown function	No	1442.75	0	0	0	0	0	0	0	0	0	0	0	0	0	0	0	0	0	0	0	0	0	0	0	0	0	0	0	0	0	0	0	0	0	0	0	0	0	0	0	0	0	0	0	0	0	0
AYGZv1_160020	putative outer membrane protein	No	1442.75	0	0	0	0	0	0	0	0	0	0	0	0	0	0	0	0	0	0	0	0	0	0	0	0	0	0	0	0	0	0	0	0	0	0	0	0	0	0	0	0	0	0	0	0	0	0
AYGZv1_160021	conserved exported protein of unknown function	No	1442.75	0	0	0	0	0	0	0	0	0	0	0	0	0	0	0	0	0	0	0	0	0	0	0	0	0	0	0	0	0	0	0	0	0	0	0	0	0	0	0	0	0	0	0	0	0	0
AYGZv1_160022	Multiheme c-type cytochrome	No	1442.75	0	0	0	0	0	0	0	0	0	0	0	0	0	0	0	0	0	0	0	0	0	0	0	0	0	0	0	0	0	0	0	0	0	0	0	0	0	0	0	0	0	0	0	0	0	0
AYGZv1_160023	Multiheme c-type cytochrome	No	1442.75	0	0	0	0	0	0	0	0	0	0	0	0	0	0	0	0	0	0	0	0	0	0	0	0	0	0	0	0	0	0	0	0	0	0	0	0	0	0	0	0	0	0	0	0	0	0
AYGZv1_160024	protein of unknown function	No	1442.75	0	0	0	0	0	0	0	0	0	0	0	0	0	0	0	0	0	0	0	0	0	0	0	0	0	0	0	0	0	0	0	0	0	0	0	0	0	0	0	0	0	0	0	0	0	0
AYGZv1_160025	exported protein of unknown function	No	1442.75	0	0	0	0	0	0	0	0	0	0	0	0	0	0	0	0	0	0	0	0	0	0	0	0	0	0	0	0	0	0	0	0	0	0	0	0	0	0	0	0	0	0	0	0	0	0
AYGZv1_160026	conserved protein of unknown function	No	1442.75	0	0	0	0	0	0	0	0	0	0	0	0	0	0	0	0	0	0	0	0	0	0	0	0	0	0	0	0	0	0	0	0	0	0	0	0	0	0	0	0	0	0	0	0	0	0
AYGZv1_160027	putative CheY-P phosphatase CheX	No	1442.75	0	0	0	0	0	0	0	0	0	0	0	0	0	0	0	0	0	0	0	0	0	0	0	0	0	0	0	0	0	0	0	0	0	0	0	0	0	0	0	0	0	0	0	0	0	0
AYGZv1_160028	L-threonine ammonia-lyase	No	1442.75	0	0	0	0	0	0	0	0	0	0	0	0	0	0	0	0	0	0	0	0	0	0	0	0	0	0	0	0	0	0	0	0	0	0	0	0	0	0	0	0	0	0	0	0	0	0
AYGZv1_160029	exported protein of unknown function	No	1442.75	0	0	0	0	0	0	0	0	0	0	0	0	0	0	0	0	0	0	0	0	0	0	0	0	0	0	0	0	0	0	0	0	0	0	0	0	0	0	0	0	0	0	0	0	0	0
AYGZv1_160030	Tyrosine lyase ThiH	No	1442.75	0	0	0	0	0	0	0	0	0	0	0	0	0	0	0	0	0	0	0	0	0	0	0	0	0	0	0	0	0	0	0	0	0	0	0	0	0	0	0	0	0	0	0	0	0	0
AYGZv1_160031	thiamin biosynthesis ThiGH complex subunit	No	1442.75	0	0	0	0	0	0	0	0	0	0	0	0	0	0	0	0	0	0	0	0	0	0	0	0	0	0	0	0	0	0	0	0	0	0	0	0	0	0	0	0	0	0	0	0	0	0
AYGZv1_160032	transposase	No	1442.75	0	0	0	0	0	0	0	0	0	0	0	0	0	0	0	0	0	0	0	0	0	0	0	0	0	0	0	0	0	0	0	0	0	0	0	0	0	0	0	0	0	0	0	0	0	0
AYGZv1_160033	conserved protein of unknown function	No	1442.75	0	0	0	0	0	0	0	0	0	0	0	0	0	0	0	0	0	0	0	0	0	0	0	0	0	0	0	0	0	0	0	0	0	0	0	0	0	0	0	0	0	0	0	0	0	0
AYGZv1_160034	Flagellin domain protein (fragment)	No	1442.75	0	0	0	0	0	0	0	0	0	0	0	0	0	0	0	0	0	0	0	0	0	0	0	0	0	0	0	0	0	0	0	0	0	0	0	0	0	0	0	0	0	0	0	0	0	0
AYGZv1_160035	Bifunctional protein GlmU [Includes: UDP-N-acetylglucosamine pyrophosphorylase	No	1442.75	0	0	0	0	0	0	0	0	0	0	0	0	0	0	0	0	0	0	0	0	0	0	0	0	0	0	0	0	0	0	0	0	0	0	0	0	0	0	0	0	0	0	0	0	0	0
AYGZv1_160036	Chloride channel protein, CIC family	No	1442.75	0	0	0	0	0	0	0	0	0	0	0	0	0	0	0	0	0	0	0	0	0	0	0	0	0	0	0	0	0	0	0	0	0	0	0	0	0	0	0	0	0	0	0	0	0	0
AYGZv1_160037	ATP-dependent DNA helicase PcrA	No	1442.75	0	0	0	0	0	0	0	0	0	0	0	0	0	0	0	0	0	0	0	0	0	0	0	0	0	0	0	0	0	0	0	0	0	0	0	0	0	0	0	0	0	0	0	0	0	0
AYGZv1_160038	Methylmalonyl-CoA epimerase	No	1442.75	0	0	0	0	0	0	0	0	0	0	0	0	0	0	0	0	0	0	0	0	0	0	0	0	0	0	0	0	0	0	0	0	0	0	0	0	0	0	0	0	0	0	0	0	0	0
AYGZv1_160039	membrane protein of unknown function	No	1442.75	0	0	0	0	0	0	0	0	0	0	0	0	0	0	0	0	0	0	0	0	0	0	0	0	0	0	0	0	0	0	0	0	0	0	0	0	0	0	0	0	0	0	0	0	0	0
AYGZv1_160040	cysteine synthase A, O-acetylserine sulfhydrolase A subunit	No	1442.75	0	0	0	0	0	0	0	0	0	0	0	0	0	0	0	0	0	0	0	0	0	0	0	0	0	0	0	0	0	0	0	0	0	0	0	0	0	0	0	0	0	0	0	0	0	0
AYGZv1_160041	Ribonuclease R	No	1442.75	0	0	0	0	0	0	0	0	0	0	0	0	0	0	0	0	0	0	0	0	0	0	0	0	0	0	0	0	0	0	0	0	0	0	0	0	0	0	0	0	0	0	0	0	0	0
AYGZv1_160042	protein of unknown function	No	1442.75	0	0	0	0	0	0	0	0	0	0	0	0	0	0	0	0	0	0	0	0	0	0	0	0	0	0	0	0	0	0	0	0	0	0	0	0	0	0	0	0	0	0	0	0	0	0
AYGZv1_160043	protein of unknown function	No	1442.75	0	0	0	0	0	0	0	0	0	0	0	0	0	0	0	0	0	0	0	0	0	0	0	0	0	0	0	0	0	0	0	0	0	0	0	0	0	0	0	0	0	0	0	0	0	0
AYGZv1_160044	exported protein of unknown function	No	1442.75	0	0	0	0	0	0	0	0	0	0	0	0	0	0	0	0	0	0	0	0	0	0	0	0	0	0	0	0	0	0	0	0	0	0	0	0	0	0	0	0	0	0	0	0	0	0
AYGZv1_160045	putative Molybdenum transport protein ModE	No	1442.75	0	0	0	0	0	0	0	0	0	0	0	0	0	0	0	0	0	0	0	0	0	0	0	0	0	0	0	0	0	0	0	0	0	0	0	0	0	0	0	0	0	0	0	0	0	0
AYGZv1_160046	putative outer membrane protein	No	1442.75	0	0	0	0	0	0	0	0	0	0	0	0	0	0	0	0	0	0	0	0	0	0	0	0	0	0	0	0	0	0	0	0	0	0	0	0	0	0	0	0	0	0	0	0	0	0
AYGZv1_160047	Cytosine-specific methyltransferase	No	1442.75	0	0	0	0	0	0	0	0	0	0	0	0	0	0	0	0	0	0	0	0	0	0	0	0	0	0	0	0	0	0	0	0	0	0	0	0	0	0	0	0	0	0	0	0	0	0
AYGZv1_160048	conserved protein of unknown function	No	1442.75	0	0	0	0	0	0	0	0	0	0	0	0	0	0	0	0	0	0	0	0	0	0	0	0	0	0	0	0	0	0	0	0	0	0	0	0	0	0	0	0	0	0	0	0	0	0
AYGZv1_160049	Sodium/hydrogen exchanger	No	1442.75	0	0	0	0	0	0	0	0	0	0	0	0	0	0	0	0	0	0	0	0	0	0	0	0	0	0	0	0	0	0	0	0	0	0	0	0	0	0	0	0	0	0	0	0	0	0
AYGZv1_160050	Uncharacterized N-acetyltransferase YvbK	No	1442.75	0	0	0	0	0	0	0	0	0	0	0	0	0	0	0	0	0	0	0	0	0	0	0	0	0	0	0	0	0	0	0	0	0	0	0	0	0	0	0	0	0	0	0	0	0	0
AYGZv1_160051	conserved protein of unknown function	No	1442.75	0	0	0	0	0	0	0	0	0	0	0	0	0	0	0	0	0	0	0	0	0	0	0	0	0	0	0	0	0	0	0	0	0	0	0	0	0	0	0	0	0	0	0	0	0	0
AYGZv1_160052	putative CBS domain and cyclic nucleotide-regulated nucleotidyltransferase	No	1442.75	0	0	0	0	0	0	0	0	0	0	0	0	0	0	0	0	0	0	0	0	0	0	0	0	0	0	0	0	0	0	0	0	0	0	0	0	0	0	0	0	0	0	0	0	0	0
AYGZv1_160053	conserved protein of unknown function	No	1442.75	0	0	0	0	0	0	0	0	0	0	0	0	0	0	0	0	0	0	0	0	0	0	0	0	0	0	0	0	0	0	0	0	0	0	0	0	0	0	0	0	0	0	0	0	0	0
AYGZv1_160054	protein of unknown function	No	1442.75	0	0	0	0	0	0	0	0	0	0	0	0	0	0	0	0	0	0	0	0	0	0	0	0	0	0	0	0	0	0	0	0	0	0	0	0	0	0	0	0	0	0	0	0	0	0
AYGZv1_160055	exported protein of unknown function	No	1442.75	0	0	0	0	0	0	0	0	0	0	0	0	0	0	0	0	0	0	0	0	0	0	0	0	0	0	0	0	0	0	0	0	0	0	0	0	0	0	0	0	0	0	0	0	0	0
AYGZv1_160056	phenylalanine tRNA synthetase, alpha subunit	No	1442.75	0	0	0	0	0	0	0	0	0	0	0	0	0	0	0	0	0	0	0	0	0	0	0	0	0	0	0	0	0	0	0	0	0	0	0	0	0	0	0	0	0	0	0	0	0	0
AYGZv1_160057	Phenylalanine--tRNA ligase beta subunit	No	1442.75	0	0	0	0	0	0	0	0	0	0	0	0	0	0	0	0	0	0	0	0	0	0	0	0	0	0	0	0	0	0	0	0	0	0	0	0	0	0	0	0	0	0	0	0	0	0
AYGZv1_160058	exported protein of unknown function	No	1442.75	0	0	0	0	0	0	0	0	0	0	0	0	0	0	0	0	0	0	0	0	0	0	0	0	0	0	0	0	0	0	0	0	0	0	0	0	0	0	0	0	0	0	0	0	0	0
AYGZv1_160059	exported protein of unknown function	No	1442.75	0	0	0	0	0	0	0	0	0	0	0	0	0	0	0	0	0	0	0	0	0	0	0	0	0	0	0	0	0	0	0	0	0	0	0	0	0	0	0	0	0	0	0	0	0	0
AYGZv1_160060	protein of unknown function	No	1442.75	0	0	0	0	0	0	0	0	0	0	0	0	0	0	0	0	0	0	0	0	0	0	0	0	0	0	0	0	0	0	0	0	0	0	0	0	0	0	0	0	0	0	0	0	0	0
AYGZv1_160061	protein of unknown function	No	1442.75	0	0	0	0	0	0	0	0	0	0	0	0	0	0	0	0	0	0	0	0	0	0	0	0	0	0	0	0	0	0	0	0	0	0	0	0	0	0	0	0	0	0	0	0	0	0
AYGZv1_160062	Mechanosensitive ion channel	No	1442.75	0	0	0	0	0	0	0	0	0	0	0	0	0	0	0	0	0	0	0	0	0	0	0	0	0	0	0	0	0	0	0	0	0	0	0	0	0	0	0	0	0	0	0	0	0	0
AYGZv1_160063	DNA polymerase III, subunits gamma and tau	No	1442.75	0	0	0	0	0	0	0	0	0	0	0	0	0	0	0	0	0	0	0	0	0	0	0	0	0	0	0	0	0	0	0	0	0	0	0	0	0	0	0	0	0	0	0	0	0	0
AYGZv1_160064	protein of unknown function	No	1442.75	0	0	0	0	0	0	0	0	0	0	0	0	0	0	0	0	0	0	0	0	0	0	0	0	0	0	0	0	0	0	0	0	0	0	0	0	0	0	0	0	0	0	0	0	0	0
AYGZv1_160065	conserved protein of unknown function	No	1442.75	0	0	0	0	0	0	0	0	0	0	0	0	0	0	0	0	0	0	0	0	0	0	0	0	0	0	0	0	0	0	0	0	0	0	0	0	0	0	0	0	0	0	0	0	0	0
AYGZv1_160066	recombination protein, gap repair	No	1442.75	0	0	0	0	0	0	0	0	0	0	0	0	0	0	0	0	0	0	0	0	0	0	0	0	0	0	0	0	0	0	0	0	0	0	0	0	0	0	0	0	0	0	0	0	0	0
AYGZv1_160067	Modification methylase HhaII	No	1442.75	0	0	0	0	0	0	0	0	0	0	0	0	0	0	0	0	0	0	0	0	0	0	0	0	0	0	0	0	0	0	0	0	0	0	0	0	0	0	0	0	0	0	0	0	0	0
AYGZv1_160068	Ribonuclease G	No	1442.75	0	0	0	0	0	0	0	0	0	0	0	0	0	0	0	0	0	0	0	0	0	0	0	0	0	0	0	0	0	0	0	0	0	0	0	0	0	0	0	0	0	0	0	0	0	0
AYGZv1_160069	Ribosomal RNA large subunit methyltransferase E	No	1442.75	0	0	0	0	0	0	0	0	0	0	0	0	0	0	0	0	0	0	0	0	0	0	0	0	0	0	0	0	0	0	0	0	0	0	0	0	0	0	0	0	0	0	0	0	0	0
AYGZv1_160070	protein of unknown function	No	1442.75	0	0	0	0	0	0	0	0	0	0	0	0	0	0	0	0	0	0	0	0	0	0	0	0	0	0	0	0	0	0	0	0	0	0	0	0	0	0	0	0	0	0	0	0	0	0
AYGZv1_160071	bactoprenol glucosyl transferase	No	1442.75	0	0	0	0	0	0	0	0	0	0	0	0	0	0	0	0	0	0	0	0	0	0	0	0	0	0	0	0	0	0	0	0	0	0	0	0	0	0	0	0	0	0	0	0	0	0
AYGZv1_160072	conserved membrane protein of unknown function	No	1442.75	0	0	0	0	0	0	0	0	0	0	0	0	0	0	0	0	0	0	0	0	0	0	0	0	0	0	0	0	0	0	0	0	0	0	0	0	0	0	0	0	0	0	0	0	0	0
AYGZv1_160073	membrane protein of unknown function	No	1442.75	0	0	0	0	0	0	0	0	0	0	0	0	0	0	0	0	0	0	0	0	0	0	0	0	0	0	0	0	0	0	0	0	0	0	0	0	0	0	0	0	0	0	0	0	0	0
AYGZv1_160074	Glycosyl transferase, family 2	No	1442.75	0	0	0	0	0	0	0	0	0	0	0	0	0	0	0	0	0	0	0	0	0	0	0	0	0	0	0	0	0	0	0	0	0	0	0	0	0	0	0	0	0	0	0	0	0	0
AYGZv1_160075	exported protein of unknown function	No	1442.75	0	0	0	0	0	0	0	0	0	0	0	0	0	0	0	0	0	0	0	0	0	0	0	0	0	0	0	0	0	0	0	0	0	0	0	0	0	0	0	0	0	0	0	0	0	0
AYGZv1_160076	exported protein of unknown function	No	1442.75	0	0	0	0	0	0	0	0	0	0	0	0	0	0	0	0	0	0	0	0	0	0	0	0	0	0	0	0	0	0	0	0	0	0	0	0	0	0	0	0	0	0	0	0	0	0
AYGZv1_160077	protein of unknown function	No	1442.75	0	0	0	0	0	0	0	0	0	0	0	0	0	0	0	0	0	0	0	0	0	0	0	0	0	0	0	0	0	0	0	0	0	0	0	0	0	0	0	0	0	0	0	0	0	0
AYGZv1_160078	protein of unknown function	No	1442.75	0	0	0	0	0	0	0	0	0	0	0	0	0	0	0	0	0	0	0	0	0	0	0	0	0	0	0	0	0	0	0	0	0	0	0	0	0	0	0	0	0	0	0	0	0	0
AYGZv1_160079	protein of unknown function	No	1442.75	0	0	0	0	0	0	0	0	0	0	0	0	0	0	0	0	0	0	0	0	0	0	0	0	0	0	0	0	0	0	0	0	0	0	0	0	0	0	0	0	0	0	0	0	0	0
AYGZv1_160080	excinulease of nucleotide excision repair, DNA damage recognition component	No	1442.75	0	0	0	0	0	0	0	0	0	0	0	0	0	0	0	0	0	0	0	0	0	0	0	0	0	0	0	0	0	0	0	0	0	0	0	0	0	0	0	0	0	0	0	0	0	0
AYGZv1_160081	Penicillin-binding protein 1A	No	1442.75	0	0	0	0	0	0	0	0	0	0	0	0	0	0	0	0	0	0	0	0	0	0	0	0	0	0	0	0	0	0	0	0	0	0	0	0	0	0	0	0	0	0	0	0	0	0
AYGZv1_160082	protein of unknown function	No	1442.75	0	0	0	0	0	0	0	0	0	0	0	0	0	0	0	0	0	0	0	0	0	0	0	0	0	0	0	0	0	0	0	0	0	0	0	0	0	0	0	0	0	0	0	0	0	0
AYGZv1_160083	exported protein of unknown function	No	1442.75	0	0	0	0	0	0	0	0	0	0	0	0	0	0	0	0	0	0	0	0	0	0	0	0	0	0	0	0	0	0	0	0	0	0	0	0	0	0	0	0	0	0	0	0	0	0
AYGZv1_160084	C4-dicarboxylate transporter/malic acid transport protein	No	1442.75	0	0	0	0	0	0	0	0	0	0	0	0	0	0	0	0	0	0	0	0	0	0	0	0	0	0	0	0	0	0	0	0	0	0	0	0	0	0	0	0	0	0	0	0	0	0
AYGZv1_160085	Ferredoxin	No	1442.75	0	0	0	0	0	0	0	0	0	0	0	0	0	0	0	0	0	0	0	0	0	0	0	0	0	0	0	0	0	0	0	0	0	0	0	0	0	0	0	0	0	0	0	0	0	0
AYGZv1_160086	Serine acetyltransferase	No	1442.75	0	0	0	0	0	0	0	0	0	0	0	0	0	0	0	0	0	0	0	0	0	0	0	0	0	0	0	0	0	0	0	0	0	0	0	0	0	0	0	0	0	0	0	0	0	0
AYGZv1_160087	Transcriptional regulator, BadM/Rrf2 family	No	1442.75	0	0	0	0	0	0	0	0	0	0	0	0	0	0	0	0	0	0	0	0	0	0	0	0	0	0	0	0	0	0	0	0	0	0	0	0	0	0	0	0	0	0	0	0	0	0
AYGZv1_160088	cysteine desulfurase (tRNA sulfurtransferase), PLP-dependent	No	1442.75	0	0	0	0	0	0	0	0	0	0	0	0	0	0	0	0	0	0	0	0	0	0	0	0	0	0	0	0	0	0	0	0	0	0	0	0	0	0	0	0	0	0	0	0	0	0
AYGZv1_160089	conserved protein of unknown function	No	1442.75	0	0	0	0	0	0	0	0	0	0	0	0	0	0	0	0	0	0	0	0	0	0	0	0	0	0	0	0	0	0	0	0	0	0	0	0	0	0	0	0	0	0	0	0	0	0
AYGZv1_160090	conserved membrane protein of unknown function	No	1442.75	0	0	0	0	0	0	0	0	0	0	0	0	0	0	0	0	0	0	0	0	0	0	0	0	0	0	0	0	0	0	0	0	0	0	0	0	0	0	0	0	0	0	0	0	0	0
AYGZv1_160091	exported protein of unknown function	No	1442.75	0	0	0	0	0	0	0	0	0	0	0	0	0	0	0	0	0	0	0	0	0	0	0	0	0	0	0	0	0	0	0	0	0	0	0	0	0	0	0	0	0	0	0	0	0	0
AYGZv1_160092	transposase	No	1442.75	0	0	0	0	0	0	0	0	0	0	0	0	0	0	0	0	0	0	0	0	0	0	0	0	0	0	0	0	0	0	0	0	0	0	0	0	0	0	0	0	0	0	0	0	0	0
AYGZv1_16s_rRNA_1	ribosomal RNA 16s_rRNA	No	1442.75	0	0	0	0	0	0	0	0	0	0	0	0	0	0	0	0	0	0	0	0	0	0	0	0	0	0	0	0	0	0	0	0	0	0	0	0	0	0	0	0	0	0	0	0	0	0
AYGZv1_170001	transposase	No	1442.75	0	0	0	0	0	0	0	0	0	0	0	0	0	0	0	0	0	0	0	0	0	0	0	0	0	0	0	0	0	0	0	0	0	0	0	0	0	0	0	0	0	0	0	0	0	0
AYGZv1_170002	conserved protein of unknown function	No	1442.75	0	0	0	0	0	0	0	0	0	0	0	0	0	0	0	0	0	0	0	0	0	0	0	0	0	0	0	0	0	0	0	0	0	0	0	0	0	0	0	0	0	0	0	0	0	0
AYGZv1_170003	protein of unknown function	No	1442.75	0	0	0	0	0	0	0	0	0	0	0	0	0	0	0	0	0	0	0	0	0	0	0	0	0	0	0	0	0	0	0	0	0	0	0	0	0	0	0	0	0	0	0	0	0	0
AYGZv1_170004	Flagellin domain protein	No	1442.75	0	0	0	0	0	0	0	0	0	0	0	0	0	0	0	0	0	0	0	0	0	0	0	0	0	0	0	0	0	0	0	0	0	0	0	0	0	0	0	0	0	0	0	0	0	0
AYGZv1_170005	Flagellin domain protein	No	1442.75	0	0	0	0	0	0	0	0	0	0	0	0	0	0	0	0	0	0	0	0	0	0	0	0	0	0	0	0	0	0	0	0	0	0	0	0	0	0	0	0	0	0	0	0	0	0
AYGZv1_170006	protein of unknown function	No	1442.75	0	0	0	0	0	0	0	0	0	0	0	0	0	0	0	0	0	0	0	0	0	0	0	0	0	0	0	0	0	0	0	0	0	0	0	0	0	0	0	0	0	0	0	0	0	0
AYGZv1_170007	Flagellin domain protein	No	1442.75	0	0	0	0	0	0	0	0	0	0	0	0	0	0	0	0	0	0	0	0	0	0	0	0	0	0	0	0	0	0	0	0	0	0	0	0	0	0	0	0	0	0	0	0	0	0
AYGZv1_170008	protein of unknown function	No	1442.75	0	0	0	0	0	0	0	0	0	0	0	0	0	0	0	0	0	0	0	0	0	0	0	0	0	0	0	0	0	0	0	0	0	0	0	0	0	0	0	0	0	0	0	0	0	0
AYGZv1_170009	Flagellin domain protein	No	1442.75	0	0	0	0	0	0	0	0	0	0	0	0	0	0	0	0	0	0	0	0	0	0	0	0	0	0	0	0	0	0	0	0	0	0	0	0	0	0	0	0	0	0	0	0	0	0
AYGZv1_170010	protein of unknown function	No	1442.75	0	0	0	0	0	0	0	0	0	0	0	0	0	0	0	0	0	0	0	0	0	0	0	0	0	0	0	0	0	0	0	0	0	0	0	0	0	0	0	0	0	0	0	0	0	0
AYGZv1_170011	protein of unknown function	No	1442.75	0	0	0	0	0	0	0	0	0	0	0	0	0	0	0	0	0	0	0	0	0	0	0	0	0	0	0	0	0	0	0	0	0	0	0	0	0	0	0	0	0	0	0	0	0	0
AYGZv1_170012	protein of unknown function	No	1442.75	0	0	0	0	0	0	0	0	0	0	0	0	0	0	0	0	0	0	0	0	0	0	0	0	0	0	0	0	0	0	0	0	0	0	0	0	0	0	0	0	0	0	0	0	0	0
AYGZv1_170013	periplasmic glycerophosphodiester phosphodiesterase	No	1442.75	0	0	0	0	0	0	0	0	0	0	0	0	0	0	0	0	0	0	0	0	0	0	0	0	0	0	0	0	0	0	0	0	0	0	0	0	0	0	0	0	0	0	0	0	0	0
AYGZv1_170014	protein of unknown function	No	1442.75	0	0	0	0	0	0	0	0	0	0	0	0	0	0	0	0	0	0	0	0	0	0	0	0	0	0	0	0	0	0	0	0	0	0	0	0	0	0	0	0	0	0	0	0	0	0
AYGZv1_170015	Anaerobic C4-dicarboxylate transporter DcuB	No	1442.75	0	0	0	0	0	0	0	0	0	0	0	0	0	0	0	0	0	0	0	0	0	0	0	0	0	0	0	0	0	0	0	0	0	0	0	0	0	0	0	0	0	0	0	0	0	0
AYGZv1_170016	conserved membrane protein of unknown function	No	1442.75	0	0	0	0	0	0	0	0	0	0	0	0	0	0	0	0	0	0	0	0	0	0	0	0	0	0	0	0	0	0	0	0	0	0	0	0	0	0	0	0	0	0	0	0	0	0
AYGZv1_170017	putative 4Fe-4S binding domain protein	No	1442.75	0	0	0	0	0	0	0	0	0	0	0	0	0	0	0	0	0	0	0	0	0	0	0	0	0	0	0	0	0	0	0	0	0	0	0	0	0	0	0	0	0	0	0	0	0	0
AYGZv1_170018	Heat-inducible transcription repressor hrcA	No	1442.75	0	0	0	0	0	0	0	0	0	0	0	0	0	0	0	0	0	0	0	0	0	0	0	0	0	0	0	0	0	0	0	0	0	0	0	0	0	0	0	0	0	0	0	0	0	0
AYGZv1_170019	Protein GrpE	No	1442.75	0	0	0	0	0	0	0	0	0	0	0	0	0	0	0	0	0	0	0	0	0	0	0	0	0	0	0	0	0	0	0	0	0	0	0	0	0	0	0	0	0	0	0	0	0	0
AYGZv1_170020	chaperone Hsp70, co-chaperone with DnaJ	No	1442.75	0	0	0	0	0	0	0	0	0	0	0	0	0	0	0	0	0	0	0	0	0	0	0	0	0	0	0	0	0	0	0	0	0	0	0	0	0	0	0	0	0	0	0	0	0	0
AYGZv1_170021	conserved protein of unknown function	No	1442.75	0	0	0	0	0	0	0	0	0	0	0	0	0	0	0	0	0	0	0	0	0	0	0	0	0	0	0	0	0	0	0	0	0	0	0	0	0	0	0	0	0	0	0	0	0	0
AYGZv1_170022	chaperone Hsp40, co-chaperone with DnaK	No	1442.75	0	0	0	0	0	0	0	0	0	0	0	0	0	0	0	0	0	0	0	0	0	0	0	0	0	0	0	0	0	0	0	0	0	0	0	0	0	0	0	0	0	0	0	0	0	0
AYGZv1_170023	5-methyltetrahydrofolate--homocysteine methyltransferase	No	1442.75	0	0	0	0	0	0	0	0	0	0	0	0	0	0	0	0	0	0	0	0	0	0	0	0	0	0	0	0	0	0	0	0	0	0	0	0	0	0	0	0	0	0	0	0	0	0
AYGZv1_170024	membrane protein of unknown function	No	1442.75	0	0	0	0	0	0	0	0	0	0	0	0	0	0	0	0	0	0	0	0	0	0	0	0	0	0	0	0	0	0	0	0	0	0	0	0	0	0	0	0	0	0	0	0	0	0
AYGZv1_170025	ABC transporter related protein	No	1442.75	0	0	0	0	0	0	0	0	0	0	0	0	0	0	0	0	0	0	0	0	0	0	0	0	0	0	0	0	0	0	0	0	0	0	0	0	0	0	0	0	0	0	0	0	0	0
AYGZv1_170026	Cysteine--tRNA ligase	No	1442.75	0	0	0	0	0	0	0	0	0	0	0	0	0	0	0	0	0	0	0	0	0	0	0	0	0	0	0	0	0	0	0	0	0	0	0	0	0	0	0	0	0	0	0	0	0	0
AYGZv1_170027	ABC transporter related protein	No	1442.75	0	0	0	0	0	0	0	0	0	0	0	0	0	0	0	0	0	0	0	0	0	0	0	0	0	0	0	0	0	0	0	0	0	0	0	0	0	0	0	0	0	0	0	0	0	0
AYGZv1_170028	putative Metal dependent phosphohydrolase	No	1442.75	0	0	0	0	0	0	0	0	0	0	0	0	0	0	0	0	0	0	0	0	0	0	0	0	0	0	0	0	0	0	0	0	0	0	0	0	0	0	0	0	0	0	0	0	0	0
AYGZv1_170029	Na:phosphate symporter	No	1442.75	0	0	0	0	0	0	0	0	0	0	0	0	0	0	0	0	0	0	0	0	0	0	0	0	0	0	0	0	0	0	0	0	0	0	0	0	0	0	0	0	0	0	0	0	0	0
AYGZv1_170030	Protein TabA	No	1442.75	0	0	0	0	0	0	0	0	0	0	0	0	0	0	0	0	0	0	0	0	0	0	0	0	0	0	0	0	0	0	0	0	0	0	0	0	0	0	0	0	0	0	0	0	0	0
AYGZv1_170031	conserved exported protein of unknown function	No	1442.75	0	0	0	0	0	0	0	0	0	0	0	0	0	0	0	0	0	0	0	0	0	0	0	0	0	0	0	0	0	0	0	0	0	0	0	0	0	0	0	0	0	0	0	0	0	0
AYGZv1_170032	protein of unknown function	No	1442.75	0	0	0	0	0	0	0	0	0	0	0	0	0	0	0	0	0	0	0	0	0	0	0	0	0	0	0	0	0	0	0	0	0	0	0	0	0	0	0	0	0	0	0	0	0	0
AYGZv1_170033	protein of unknown function	No	1442.75	0	0	0	0	0	0	0	0	0	0	0	0	0	0	0	0	0	0	0	0	0	0	0	0	0	0	0	0	0	0	0	0	0	0	0	0	0	0	0	0	0	0	0	0	0	0
AYGZv1_170034	2,3-bisphosphoglycerate-independent phosphoglycerate mutase 2	No	1442.75	0	0	0	0	0	0	0	0	0	0	0	0	0	0	0	0	0	0	0	0	0	0	0	0	0	0	0	0	0	0	0	0	0	0	0	0	0	0	0	0	0	0	0	0	0	0
AYGZv1_170035	putative Competence protein F	No	1442.75	0	0	0	0	0	0	0	0	0	0	0	0	0	0	0	0	0	0	0	0	0	0	0	0	0	0	0	0	0	0	0	0	0	0	0	0	0	0	0	0	0	0	0	0	0	0
AYGZv1_170036	5,10-methylenetetrahydrofolate reductase	No	1442.75	0	0	0	0	0	0	0	0	0	0	0	0	0	0	0	0	0	0	0	0	0	0	0	0	0	0	0	0	0	0	0	0	0	0	0	0	0	0	0	0	0	0	0	0	0	0
AYGZv1_170037	Sodium/alanine symporter AgcS	No	1442.75	0	0	0	0	0	0	0	0	0	0	0	0	0	0	0	0	0	0	0	0	0	0	0	0	0	0	0	0	0	0	0	0	0	0	0	0	0	0	0	0	0	0	0	0	0	0
AYGZv1_170038	Phosphonate-transporting ATPase (modular protein)	No	1442.75	0	0	0	0	0	0	0	0	0	0	0	0	0	0	0	0	0	0	0	0	0	0	0	0	0	0	0	0	0	0	0	0	0	0	0	0	0	0	0	0	0	0	0	0	0	0
AYGZv1_170039	conserved membrane protein of unknown function	No	1442.75	0	0	0	0	0	0	0	0	0	0	0	0	0	0	0	0	0	0	0	0	0	0	0	0	0	0	0	0	0	0	0	0	0	0	0	0	0	0	0	0	0	0	0	0	0	0
AYGZv1_170040	membrane protein of unknown function	No	1442.75	0	0	0	0	0	0	0	0	0	0	0	0	0	0	0	0	0	0	0	0	0	0	0	0	0	0	0	0	0	0	0	0	0	0	0	0	0	0	0	0	0	0	0	0	0	0
AYGZv1_170041	exported protein of unknown function	No	1442.75	0	0	0	0	0	0	0	0	0	0	0	0	0	0	0	0	0	0	0	0	0	0	0	0	0	0	0	0	0	0	0	0	0	0	0	0	0	0	0	0	0	0	0	0	0	0
AYGZv1_170042	protein of unknown function	No	1442.75	0	0	0	0	0	0	0	0	0	0	0	0	0	0	0	0	0	0	0	0	0	0	0	0	0	0	0	0	0	0	0	0	0	0	0	0	0	0	0	0	0	0	0	0	0	0
AYGZv1_170043	conserved protein of unknown function	No	1442.75	0	0	0	0	0	0	0	0	0	0	0	0	0	0	0	0	0	0	0	0	0	0	0	0	0	0	0	0	0	0	0	0	0	0	0	0	0	0	0	0	0	0	0	0	0	0
AYGZv1_170044	protein of unknown function	No	1442.75	0	0	0	0	0	0	0	0	0	0	0	0	0	0	0	0	0	0	0	0	0	0	0	0	0	0	0	0	0	0	0	0	0	0	0	0	0	0	0	0	0	0	0	0	0	0
AYGZv1_170045	membrane protein of unknown function	No	1442.75	0	0	0	0	0	0	0	0	0	0	0	0	0	0	0	0	0	0	0	0	0	0	0	0	0	0	0	0	0	0	0	0	0	0	0	0	0	0	0	0	0	0	0	0	0	0
AYGZv1_170046	protein of unknown function	No	1442.75	0	0	0	0	0	0	0	0	0	0	0	0	0	0	0	0	0	0	0	0	0	0	0	0	0	0	0	0	0	0	0	0	0	0	0	0	0	0	0	0	0	0	0	0	0	0
AYGZv1_170047	conserved membrane protein of unknown function	No	1442.75	0	0	0	0	0	0	0	0	0	0	0	0	0	0	0	0	0	0	0	0	0	0	0	0	0	0	0	0	0	0	0	0	0	0	0	0	0	0	0	0	0	0	0	0	0	0
AYGZv1_170048	ABC-2 type transporter	No	1442.75	0	0	0	0	0	0	0	0	0	0	0	0	0	0	0	0	0	0	0	0	0	0	0	0	0	0	0	0	0	0	0	0	0	0	0	0	0	0	0	0	0	0	0	0	0	0
AYGZv1_170049	fragment of putative transporter fused subunits of ABC superfamily: ATP-binding components (part 2)	No	1442.75	0	0	0	0	0	0	0	0	0	0	0	0	0	0	0	0	0	0	0	0	0	0	0	0	0	0	0	0	0	0	0	0	0	0	0	0	0	0	0	0	0	0	0	0	0	0
AYGZv1_170050	fragment of putative transporter fused subunits of ABC superfamily: ATP-binding components (part 1)	No	1442.75	0	0	0	0	0	0	0	0	0	0	0	0	0	0	0	0	0	0	0	0	0	0	0	0	0	0	0	0	0	0	0	0	0	0	0	0	0	0	0	0	0	0	0	0	0	0
AYGZv1_170051	conserved protein of unknown function	No	1442.75	0	0	0	0	0	0	0	0	0	0	0	0	0	0	0	0	0	0	0	0	0	0	0	0	0	0	0	0	0	0	0	0	0	0	0	0	0	0	0	0	0	0	0	0	0	0
AYGZv1_170052	conserved exported protein of unknown function	No	1442.75	0	0	0	0	0	0	0	0	0	0	0	0	0	0	0	0	0	0	0	0	0	0	0	0	0	0	0	0	0	0	0	0	0	0	0	0	0	0	0	0	0	0	0	0	0	0
AYGZv1_170053	protein of unknown function	No	1442.75	0	0	0	0	0	0	0	0	0	0	0	0	0	0	0	0	0	0	0	0	0	0	0	0	0	0	0	0	0	0	0	0	0	0	0	0	0	0	0	0	0	0	0	0	0	0
AYGZv1_170054	Meso-diaminopimelate D-dehydrogenase	No	1442.75	0	0	0	0	0	0	0	0	0	0	0	0	0	0	0	0	0	0	0	0	0	0	0	0	0	0	0	0	0	0	0	0	0	0	0	0	0	0	0	0	0	0	0	0	0	0
AYGZv1_170055	protein of unknown function	No	1442.75	0	0	0	0	0	0	0	0	0	0	0	0	0	0	0	0	0	0	0	0	0	0	0	0	0	0	0	0	0	0	0	0	0	0	0	0	0	0	0	0	0	0	0	0	0	0
AYGZv1_170056	conserved protein of unknown function	No	1442.75	0	0	0	0	0	0	0	0	0	0	0	0	0	0	0	0	0	0	0	0	0	0	0	0	0	0	0	0	0	0	0	0	0	0	0	0	0	0	0	0	0	0	0	0	0	0
AYGZv1_170057	conserved protein of unknown function	No	1442.75	0	0	0	0	0	0	0	0	0	0	0	0	0	0	0	0	0	0	0	0	0	0	0	0	0	0	0	0	0	0	0	0	0	0	0	0	0	0	0	0	0	0	0	0	0	0
AYGZv1_170058	conserved protein of unknown function	No	1442.75	0	0	0	0	0	0	0	0	0	0	0	0	0	0	0	0	0	0	0	0	0	0	0	0	0	0	0	0	0	0	0	0	0	0	0	0	0	0	0	0	0	0	0	0	0	0
AYGZv1_170059	protein of unknown function	No	1442.75	0	0	0	0	0	0	0	0	0	0	0	0	0	0	0	0	0	0	0	0	0	0	0	0	0	0	0	0	0	0	0	0	0	0	0	0	0	0	0	0	0	0	0	0	0	0
AYGZv1_170060	protein of unknown function	No	1442.75	0	0	0	0	0	0	0	0	0	0	0	0	0	0	0	0	0	0	0	0	0	0	0	0	0	0	0	0	0	0	0	0	0	0	0	0	0	0	0	0	0	0	0	0	0	0
AYGZv1_170061	conserved protein of unknown function	No	1442.75	0	0	0	0	0	0	0	0	0	0	0	0	0	0	0	0	0	0	0	0	0	0	0	0	0	0	0	0	0	0	0	0	0	0	0	0	0	0	0	0	0	0	0	0	0	0
AYGZv1_180001	LL-diaminopimelate aminotransferase	No	1442.75	0	0	0	0	0	0	0	0	0	0	0	0	0	0	0	0	0	0	0	0	0	0	0	0	0	0	0	0	0	0	0	0	0	0	0	0	0	0	0	0	0	0	0	0	0	0
AYGZv1_180002	Glutamate synthase [NADPH] small chain	No	1442.75	0	0	0	0	0	0	0	0	0	0	0	0	0	0	0	0	0	0	0	0	0	0	0	0	0	0	0	0	0	0	0	0	0	0	0	0	0	0	0	0	0	0	0	0	0	0
AYGZv1_180003	glutamate synthase, large subunit	No	1442.75	0	0	0	0	0	0	0	0	0	0	0	0	0	0	0	0	0	0	0	0	0	0	0	0	0	0	0	0	0	0	0	0	0	0	0	0	0	0	0	0	0	0	0	0	0	0
AYGZv1_180004	Type-3 glutamine synthetase	No	1442.75	0	0	0	0	0	0	0	0	0	0	0	0	0	0	0	0	0	0	0	0	0	0	0	0	0	0	0	0	0	0	0	0	0	0	0	0	0	0	0	0	0	0	0	0	0	0
AYGZv1_180005	transposase	No	1442.75	0	0	0	0	0	0	0	0	0	0	0	0	0	0	0	0	0	0	0	0	0	0	0	0	0	0	0	0	0	0	0	0	0	0	0	0	0	0	0	0	0	0	0	0	0	0
AYGZv1_180006	carbamoyl phosphate synthetase small subunit, glutamine amidotransferase	No	1442.75	0	0	0	0	0	0	0	0	0	0	0	0	0	0	0	0	0	0	0	0	0	0	0	0	0	0	0	0	0	0	0	0	0	0	0	0	0	0	0	0	0	0	0	0	0	0
AYGZv1_180007	carbamoyl-phosphate synthase large subunit	No	1442.75	0	0	0	0	0	0	0	0	0	0	0	0	0	0	0	0	0	0	0	0	0	0	0	0	0	0	0	0	0	0	0	0	0	0	0	0	0	0	0	0	0	0	0	0	0	0
AYGZv1_180008	protein of unknown function	No	1442.75	0	0	0	0	0	0	0	0	0	0	0	0	0	0	0	0	0	0	0	0	0	0	0	0	0	0	0	0	0	0	0	0	0	0	0	0	0	0	0	0	0	0	0	0	0	0
AYGZv1_180009	protein of unknown function	No	1442.75	0	0	0	0	0	0	0	0	0	0	0	0	0	0	0	0	0	0	0	0	0	0	0	0	0	0	0	0	0	0	0	0	0	0	0	0	0	0	0	0	0	0	0	0	0	0
AYGZv1_180010	protein of unknown function	No	1442.75	0	0	0	0	0	0	0	0	0	0	0	0	0	0	0	0	0	0	0	0	0	0	0	0	0	0	0	0	0	0	0	0	0	0	0	0	0	0	0	0	0	0	0	0	0	0
AYGZv1_180011	4Fe-4S ferredoxin iron-sulfur binding domain protein	No	1442.75	0	0	0	0	0	0	0	0	0	0	0	0	0	0	0	0	0	0	0	0	0	0	0	0	0	0	0	0	0	0	0	0	0	0	0	0	0	0	0	0	0	0	0	0	0	0
AYGZv1_180012	Tat pathway signal sequence domain protein	No	1442.75	0	0	0	0	0	0	0	0	0	0	0	0	0	0	0	0	0	0	0	0	0	0	0	0	0	0	0	0	0	0	0	0	0	0	0	0	0	0	0	0	0	0	0	0	0	0
AYGZv1_180013	PHP domain protein	No	1442.75	0	0	0	0	0	0	0	0	0	0	0	0	0	0	0	0	0	0	0	0	0	0	0	0	0	0	0	0	0	0	0	0	0	0	0	0	0	0	0	0	0	0	0	0	0	0
AYGZv1_180014	Tyrosine recombinase XerD	No	1442.75	0	0	0	0	0	0	0	0	0	0	0	0	0	0	0	0	0	0	0	0	0	0	0	0	0	0	0	0	0	0	0	0	0	0	0	0	0	0	0	0	0	0	0	0	0	0
AYGZv1_180015	Polynucleotide adenylyltransferase region	No	1442.75	0	0	0	0	0	0	0	0	0	0	0	0	0	0	0	0	0	0	0	0	0	0	0	0	0	0	0	0	0	0	0	0	0	0	0	0	0	0	0	0	0	0	0	0	0	0
AYGZv1_180016	putative enzyme with nucleoside triphosphate hydrolase domain	No	1442.75	0	0	0	0	0	0	0	0	0	0	0	0	0	0	0	0	0	0	0	0	0	0	0	0	0	0	0	0	0	0	0	0	0	0	0	0	0	0	0	0	0	0	0	0	0	0
AYGZv1_180017	putative rRNA maturation factor	No	1442.75	0	0	0	0	0	0	0	0	0	0	0	0	0	0	0	0	0	0	0	0	0	0	0	0	0	0	0	0	0	0	0	0	0	0	0	0	0	0	0	0	0	0	0	0	0	0
AYGZv1_180018	Magnesium/cobalt efflux protein	No	1442.75	0	0	0	0	0	0	0	0	0	0	0	0	0	0	0	0	0	0	0	0	0	0	0	0	0	0	0	0	0	0	0	0	0	0	0	0	0	0	0	0	0	0	0	0	0	0
AYGZv1_180019	GTPase Era	No	1442.75	0	0	0	0	0	0	0	0	0	0	0	0	0	0	0	0	0	0	0	0	0	0	0	0	0	0	0	0	0	0	0	0	0	0	0	0	0	0	0	0	0	0	0	0	0	0
AYGZv1_180020	putative DNA mismatch repair protein MutS	No	1442.75	0	0	0	0	0	0	0	0	0	0	0	0	0	0	0	0	0	0	0	0	0	0	0	0	0	0	0	0	0	0	0	0	0	0	0	0	0	0	0	0	0	0	0	0	0	0
AYGZv1_180021	Integration host factor subunit beta	No	1442.75	0	0	0	0	0	0	0	0	0	0	0	0	0	0	0	0	0	0	0	0	0	0	0	0	0	0	0	0	0	0	0	0	0	0	0	0	0	0	0	0	0	0	0	0	0	0
AYGZv1_180022	Integral membrane protein MviN	No	1442.75	0	0	0	0	0	0	0	0	0	0	0	0	0	0	0	0	0	0	0	0	0	0	0	0	0	0	0	0	0	0	0	0	0	0	0	0	0	0	0	0	0	0	0	0	0	0
AYGZv1_180023	D-tyrosyl-tRNA(Tyr) deacylase	No	1442.75	0	0	0	0	0	0	0	0	0	0	0	0	0	0	0	0	0	0	0	0	0	0	0	0	0	0	0	0	0	0	0	0	0	0	0	0	0	0	0	0	0	0	0	0	0	0
AYGZv1_180024	Metallo-beta-lactamase family protein	No	1442.75	0	0	0	0	0	0	0	0	0	0	0	0	0	0	0	0	0	0	0	0	0	0	0	0	0	0	0	0	0	0	0	0	0	0	0	0	0	0	0	0	0	0	0	0	0	0
AYGZv1_180025	Peptidase M22 glycoprotease	No	1442.75	0	0	0	0	0	0	0	0	0	0	0	0	0	0	0	0	0	0	0	0	0	0	0	0	0	0	0	0	0	0	0	0	0	0	0	0	0	0	0	0	0	0	0	0	0	0
AYGZv1_180026	putative ribosomal-protein-alanine acetyltransferase	No	1442.75	0	0	0	0	0	0	0	0	0	0	0	0	0	0	0	0	0	0	0	0	0	0	0	0	0	0	0	0	0	0	0	0	0	0	0	0	0	0	0	0	0	0	0	0	0	0
AYGZv1_180027	conserved protein of unknown function	No	1442.75	0	0	0	0	0	0	0	0	0	0	0	0	0	0	0	0	0	0	0	0	0	0	0	0	0	0	0	0	0	0	0	0	0	0	0	0	0	0	0	0	0	0	0	0	0	0
AYGZv1_180028	methionine adenosyltransferase 1	No	1442.75	0	0	0	0	0	0	0	0	0	0	0	0	0	0	0	0	0	0	0	0	0	0	0	0	0	0	0	0	0	0	0	0	0	0	0	0	0	0	0	0	0	0	0	0	0	0
AYGZv1_180029	Adenosylhomocysteinase	No	1442.75	0	0	0	0	0	0	0	0	0	0	0	0	0	0	0	0	0	0	0	0	0	0	0	0	0	0	0	0	0	0	0	0	0	0	0	0	0	0	0	0	0	0	0	0	0	0
AYGZv1_180030	putative Pyridine nucleotide-disulfide oxidoreductase dimerization region	No	1442.75	0	0	0	0	0	0	0	0	0	0	0	0	0	0	0	0	0	0	0	0	0	0	0	0	0	0	0	0	0	0	0	0	0	0	0	0	0	0	0	0	0	0	0	0	0	0
AYGZv1_180031	putative 1-acylglycerol-3-phosphate O-acyltransferase	No	1442.75	0	0	0	0	0	0	0	0	0	0	0	0	0	0	0	0	0	0	0	0	0	0	0	0	0	0	0	0	0	0	0	0	0	0	0	0	0	0	0	0	0	0	0	0	0	0
AYGZv1_180032	2-amino-4-hydroxy-6-hydroxymethyldihydropteridine pyrophosphokinase	No	1442.75	0	0	0	0	0	0	0	0	0	0	0	0	0	0	0	0	0	0	0	0	0	0	0	0	0	0	0	0	0	0	0	0	0	0	0	0	0	0	0	0	0	0	0	0	0	0
AYGZv1_180033	Histidine--tRNA ligase	No	1442.75	0	0	0	0	0	0	0	0	0	0	0	0	0	0	0	0	0	0	0	0	0	0	0	0	0	0	0	0	0	0	0	0	0	0	0	0	0	0	0	0	0	0	0	0	0	0
AYGZv1_180034	Aspartate--tRNA ligase	No	1442.75	0	0	0	0	0	0	0	0	0	0	0	0	0	0	0	0	0	0	0	0	0	0	0	0	0	0	0	0	0	0	0	0	0	0	0	0	0	0	0	0	0	0	0	0	0	0
AYGZv1_180035	conserved exported protein of unknown function	No	1442.75	0	0	0	0	0	0	0	0	0	0	0	0	0	0	0	0	0	0	0	0	0	0	0	0	0	0	0	0	0	0	0	0	0	0	0	0	0	0	0	0	0	0	0	0	0	0
AYGZv1_180036	conserved protein of unknown function	No	1442.75	0	0	0	0	0	0	0	0	0	0	0	0	0	0	0	0	0	0	0	0	0	0	0	0	0	0	0	0	0	0	0	0	0	0	0	0	0	0	0	0	0	0	0	0	0	0
AYGZv1_180037	Molybdopterin-guanine dinucleotide biosynthesis protein B (fragment)	No	1442.75	0	0	0	0	0	0	0	0	0	0	0	0	0	0	0	0	0	0	0	0	0	0	0	0	0	0	0	0	0	0	0	0	0	0	0	0	0	0	0	0	0	0	0	0	0	0
AYGZv1_180038	DEAD/DEAH box helicase domain protein	No	1442.75	0	0	0	0	0	0	0	0	0	0	0	0	0	0	0	0	0	0	0	0	0	0	0	0	0	0	0	0	0	0	0	0	0	0	0	0	0	0	0	0	0	0	0	0	0	0
AYGZv1_180039	Glucose-6-phosphate isomerase	No	1442.75	0	0	0	0	0	0	0	0	0	0	0	0	0	0	0	0	0	0	0	0	0	0	0	0	0	0	0	0	0	0	0	0	0	0	0	0	0	0	0	0	0	0	0	0	0	0
AYGZv1_180040	putative tRNA(Ile)-lysidine synthase	No	1442.75	0	0	0	0	0	0	0	0	0	0	0	0	0	0	0	0	0	0	0	0	0	0	0	0	0	0	0	0	0	0	0	0	0	0	0	0	0	0	0	0	0	0	0	0	0	0
AYGZv1_180041	Hypoxanthine phosphoribosyltransferase	No	1442.75	0	0	0	0	0	0	0	0	0	0	0	0	0	0	0	0	0	0	0	0	0	0	0	0	0	0	0	0	0	0	0	0	0	0	0	0	0	0	0	0	0	0	0	0	0	0
AYGZv1_180042	protease, ATP-dependent zinc-metallo	No	1442.75	0	0	0	0	0	0	0	0	0	0	0	0	0	0	0	0	0	0	0	0	0	0	0	0	0	0	0	0	0	0	0	0	0	0	0	0	0	0	0	0	0	0	0	0	0	0
AYGZv1_180043	Dihydropteroate synthase	No	1442.75	0	0	0	0	0	0	0	0	0	0	0	0	0	0	0	0	0	0	0	0	0	0	0	0	0	0	0	0	0	0	0	0	0	0	0	0	0	0	0	0	0	0	0	0	0	0
AYGZv1_180044	conserved membrane protein of unknown function	No	1442.75	0	0	0	0	0	0	0	0	0	0	0	0	0	0	0	0	0	0	0	0	0	0	0	0	0	0	0	0	0	0	0	0	0	0	0	0	0	0	0	0	0	0	0	0	0	0
AYGZv1_180045	putative YbbR family protein	No	1442.75	0	0	0	0	0	0	0	0	0	0	0	0	0	0	0	0	0	0	0	0	0	0	0	0	0	0	0	0	0	0	0	0	0	0	0	0	0	0	0	0	0	0	0	0	0	0
AYGZv1_180046	phosphoglucosamine mutase	No	1442.75	0	0	0	0	0	0	0	0	0	0	0	0	0	0	0	0	0	0	0	0	0	0	0	0	0	0	0	0	0	0	0	0	0	0	0	0	0	0	0	0	0	0	0	0	0	0
AYGZv1_180047	pyridoxine 5'-phosphate synthase	No	1442.75	0	0	0	0	0	0	0	0	0	0	0	0	0	0	0	0	0	0	0	0	0	0	0	0	0	0	0	0	0	0	0	0	0	0	0	0	0	0	0	0	0	0	0	0	0	0
AYGZv1_180048	Holo-[acyl-carrier-protein] synthase	No	1442.75	0	0	0	0	0	0	0	0	0	0	0	0	0	0	0	0	0	0	0	0	0	0	0	0	0	0	0	0	0	0	0	0	0	0	0	0	0	0	0	0	0	0	0	0	0	0
AYGZv1_180049	3-deoxy-manno-octulosonate cytidylyltransferase	No	1442.75	0	0	0	0	0	0	0	0	0	0	0	0	0	0	0	0	0	0	0	0	0	0	0	0	0	0	0	0	0	0	0	0	0	0	0	0	0	0	0	0	0	0	0	0	0	0
AYGZv1_180050	CTP synthase	No	1442.75	0	0	0	0	0	0	0	0	0	0	0	0	0	0	0	0	0	0	0	0	0	0	0	0	0	0	0	0	0	0	0	0	0	0	0	0	0	0	0	0	0	0	0	0	0	0
AYGZv1_180051	D-arabinose 5-phosphate isomerase	No	1442.75	0	0	0	0	0	0	0	0	0	0	0	0	0	0	0	0	0	0	0	0	0	0	0	0	0	0	0	0	0	0	0	0	0	0	0	0	0	0	0	0	0	0	0	0	0	0
AYGZv1_180052	protein of unknown function	No	1442.75	0	0	0	0	0	0	0	0	0	0	0	0	0	0	0	0	0	0	0	0	0	0	0	0	0	0	0	0	0	0	0	0	0	0	0	0	0	0	0	0	0	0	0	0	0	0
AYGZv1_180053	protein of unknown function	No	1442.75	0	0	0	0	0	0	0	0	0	0	0	0	0	0	0	0	0	0	0	0	0	0	0	0	0	0	0	0	0	0	0	0	0	0	0	0	0	0	0	0	0	0	0	0	0	0
AYGZv1_180054	putative lipopolysaccharide transport protein B: ATP-binding component of ABC superfamily	No	1442.75	0	0	0	0	0	0	0	0	0	0	0	0	0	0	0	0	0	0	0	0	0	0	0	0	0	0	0	0	0	0	0	0	0	0	0	0	0	0	0	0	0	0	0	0	0	0
AYGZv1_180055	RNA polymerase, sigma 54 subunit, RpoN	No	1442.75	0	0	0	0	0	0	0	0	0	0	0	0	0	0	0	0	0	0	0	0	0	0	0	0	0	0	0	0	0	0	0	0	0	0	0	0	0	0	0	0	0	0	0	0	0	0
AYGZv1_180056	Sigma 54 modulation protein/ribosomal protein S30EA	No	1442.75	0	0	0	0	0	0	0	0	0	0	0	0	0	0	0	0	0	0	0	0	0	0	0	0	0	0	0	0	0	0	0	0	0	0	0	0	0	0	0	0	0	0	0	0	0	0
AYGZv1_180057	conserved exported protein of unknown function	No	1442.75	0	0	0	0	0	0	0	0	0	0	0	0	0	0	0	0	0	0	0	0	0	0	0	0	0	0	0	0	0	0	0	0	0	0	0	0	0	0	0	0	0	0	0	0	0	0
AYGZv1_180058	PTS system, fructose-specific enzyme II, A component	No	1442.75	0	0	0	0	0	0	0	0	0	0	0	0	0	0	0	0	0	0	0	0	0	0	0	0	0	0	0	0	0	0	0	0	0	0	0	0	0	0	0	0	0	0	0	0	0	0
AYGZv1_180059	PTS system sorbose subfamily IIB component	No	1442.75	0	0	0	0	0	0	0	0	0	0	0	0	0	0	0	0	0	0	0	0	0	0	0	0	0	0	0	0	0	0	0	0	0	0	0	0	0	0	0	0	0	0	0	0	0	0
AYGZv1_180060	conserved membrane protein of unknown function	No	1442.75	0	0	0	0	0	0	0	0	0	0	0	0	0	0	0	0	0	0	0	0	0	0	0	0	0	0	0	0	0	0	0	0	0	0	0	0	0	0	0	0	0	0	0	0	0	0
AYGZv1_180061	conserved membrane protein of unknown function	No	1442.75	0	0	0	0	0	0	0	0	0	0	0	0	0	0	0	0	0	0	0	0	0	0	0	0	0	0	0	0	0	0	0	0	0	0	0	0	0	0	0	0	0	0	0	0	0	0
AYGZv1_180062	Phosphotransferase system, phosphocarrier protein HPr	No	1442.75	0	0	0	0	0	0	0	0	0	0	0	0	0	0	0	0	0	0	0	0	0	0	0	0	0	0	0	0	0	0	0	0	0	0	0	0	0	0	0	0	0	0	0	0	0	0
AYGZv1_180063	putative Phosphoenolpyruvate-protein phosphotransferase	No	1442.75	0	0	0	0	0	0	0	0	0	0	0	0	0	0	0	0	0	0	0	0	0	0	0	0	0	0	0	0	0	0	0	0	0	0	0	0	0	0	0	0	0	0	0	0	0	0
AYGZv1_180064	putative Efflux pump, RND family, membrane fusion protein	No	1442.75	0	0	0	0	0	0	0	0	0	0	0	0	0	0	0	0	0	0	0	0	0	0	0	0	0	0	0	0	0	0	0	0	0	0	0	0	0	0	0	0	0	0	0	0	0	0
AYGZv1_180065	ABC transporter related protein	No	1442.75	0	0	0	0	0	0	0	0	0	0	0	0	0	0	0	0	0	0	0	0	0	0	0	0	0	0	0	0	0	0	0	0	0	0	0	0	0	0	0	0	0	0	0	0	0	0
AYGZv1_180066	conserved protein of unknown function	No	1442.75	0	0	0	0	0	0	0	0	0	0	0	0	0	0	0	0	0	0	0	0	0	0	0	0	0	0	0	0	0	0	0	0	0	0	0	0	0	0	0	0	0	0	0	0	0	0
AYGZv1_180067	ABC-2 type transporter	No	1442.75	0	0	0	0	0	0	0	0	0	0	0	0	0	0	0	0	0	0	0	0	0	0	0	0	0	0	0	0	0	0	0	0	0	0	0	0	0	0	0	0	0	0	0	0	0	0
AYGZv1_180068	ABC-2 type transporter	No	1442.75	0	0	0	0	0	0	0	0	0	0	0	0	0	0	0	0	0	0	0	0	0	0	0	0	0	0	0	0	0	0	0	0	0	0	0	0	0	0	0	0	0	0	0	0	0	0
AYGZv1_180069	TfoX domain-containing protein	No	1442.75	0	0	0	0	0	0	0	0	0	0	0	0	0	0	0	0	0	0	0	0	0	0	0	0	0	0	0	0	0	0	0	0	0	0	0	0	0	0	0	0	0	0	0	0	0	0
AYGZv1_180070	putative Nitroreductase family protein	No	1442.75	0	0	0	0	0	0	0	0	0	0	0	0	0	0	0	0	0	0	0	0	0	0	0	0	0	0	0	0	0	0	0	0	0	0	0	0	0	0	0	0	0	0	0	0	0	0
AYGZv1_180071	Glycosyl transferase family 2	No	1442.75	0	0	0	0	0	0	0	0	0	0	0	0	0	0	0	0	0	0	0	0	0	0	0	0	0	0	0	0	0	0	0	0	0	0	0	0	0	0	0	0	0	0	0	0	0	0
AYGZv1_180072	putative 7-carboxy-7-deazaguanine synthase	No	1442.75	0	0	0	0	0	0	0	0	0	0	0	0	0	0	0	0	0	0	0	0	0	0	0	0	0	0	0	0	0	0	0	0	0	0	0	0	0	0	0	0	0	0	0	0	0	0
AYGZv1_180073	conserved protein of unknown function	No	1442.75	0	0	0	0	0	0	0	0	0	0	0	0	0	0	0	0	0	0	0	0	0	0	0	0	0	0	0	0	0	0	0	0	0	0	0	0	0	0	0	0	0	0	0	0	0	0
AYGZv1_180074	protein of unknown function	No	1442.75	0	0	0	0	0	0	0	0	0	0	0	0	0	0	0	0	0	0	0	0	0	0	0	0	0	0	0	0	0	0	0	0	0	0	0	0	0	0	0	0	0	0	0	0	0	0
AYGZv1_180075	AAA ATPase central domain protein	No	1442.75	0	0	0	0	0	0	0	0	0	0	0	0	0	0	0	0	0	0	0	0	0	0	0	0	0	0	0	0	0	0	0	0	0	0	0	0	0	0	0	0	0	0	0	0	0	0
AYGZv1_180076	conserved protein of unknown function	No	1442.75	0	0	0	0	0	0	0	0	0	0	0	0	0	0	0	0	0	0	0	0	0	0	0	0	0	0	0	0	0	0	0	0	0	0	0	0	0	0	0	0	0	0	0	0	0	0
AYGZv1_180077	Ribonuclease Y	No	1442.75	0	0	0	0	0	0	0	0	0	0	0	0	0	0	0	0	0	0	0	0	0	0	0	0	0	0	0	0	0	0	0	0	0	0	0	0	0	0	0	0	0	0	0	0	0	0
AYGZv1_180078	RNA polymerase sigma factor	No	1442.75	0	0	0	0	0	0	0	0	0	0	0	0	0	0	0	0	0	0	0	0	0	0	0	0	0	0	0	0	0	0	0	0	0	0	0	0	0	0	0	0	0	0	0	0	0	0
AYGZv1_180079	Flavocytochrome c sulphide dehydrogenase flavin-binding protein	No	1442.75	0	0	0	0	0	0	0	0	0	0	0	0	0	0	0	0	0	0	0	0	0	0	0	0	0	0	0	0	0	0	0	0	0	0	0	0	0	0	0	0	0	0	0	0	0	0
AYGZv1_180080	putative Cytochrome c class I	No	1442.75	0	0	0	0	0	0	0	0	0	0	0	0	0	0	0	0	0	0	0	0	0	0	0	0	0	0	0	0	0	0	0	0	0	0	0	0	0	0	0	0	0	0	0	0	0	0
AYGZv1_180081	Magnesium transporter	No	1442.75	0	0	0	0	0	0	0	0	0	0	0	0	0	0	0	0	0	0	0	0	0	0	0	0	0	0	0	0	0	0	0	0	0	0	0	0	0	0	0	0	0	0	0	0	0	0
AYGZv1_180082	conserved protein of unknown function	No	1442.75	0	0	0	0	0	0	0	0	0	0	0	0	0	0	0	0	0	0	0	0	0	0	0	0	0	0	0	0	0	0	0	0	0	0	0	0	0	0	0	0	0	0	0	0	0	0
AYGZv1_180083	lysine tRNA synthetase, inducible	No	1442.75	0	0	0	0	0	0	0	0	0	0	0	0	0	0	0	0	0	0	0	0	0	0	0	0	0	0	0	0	0	0	0	0	0	0	0	0	0	0	0	0	0	0	0	0	0	0
AYGZv1_180084	protein of unknown function	No	1442.75	0	0	0	0	0	0	0	0	0	0	0	0	0	0	0	0	0	0	0	0	0	0	0	0	0	0	0	0	0	0	0	0	0	0	0	0	0	0	0	0	0	0	0	0	0	0
AYGZv1_180085	protein of unknown function	No	1442.75	0	0	0	0	0	0	0	0	0	0	0	0	0	0	0	0	0	0	0	0	0	0	0	0	0	0	0	0	0	0	0	0	0	0	0	0	0	0	0	0	0	0	0	0	0	0
AYGZv1_180086	protein of unknown function	No	1442.75	0	0	0	0	0	0	0	0	0	0	0	0	0	0	0	0	0	0	0	0	0	0	0	0	0	0	0	0	0	0	0	0	0	0	0	0	0	0	0	0	0	0	0	0	0	0
AYGZv1_180087	protein of unknown function	No	1442.75	0	0	0	0	0	0	0	0	0	0	0	0	0	0	0	0	0	0	0	0	0	0	0	0	0	0	0	0	0	0	0	0	0	0	0	0	0	0	0	0	0	0	0	0	0	0
AYGZv1_180088	exported protein of unknown function	No	1442.75	0	0	0	0	0	0	0	0	0	0	0	0	0	0	0	0	0	0	0	0	0	0	0	0	0	0	0	0	0	0	0	0	0	0	0	0	0	0	0	0	0	0	0	0	0	0
AYGZv1_180089	transposase	No	1442.75	0	0	0	0	0	0	0	0	0	0	0	0	0	0	0	0	0	0	0	0	0	0	0	0	0	0	0	0	0	0	0	0	0	0	0	0	0	0	0	0	0	0	0	0	0	0
AYGZv1_180090	exported protein of unknown function	No	1442.75	0	0	0	0	0	0	0	0	0	0	0	0	0	0	0	0	0	0	0	0	0	0	0	0	0	0	0	0	0	0	0	0	0	0	0	0	0	0	0	0	0	0	0	0	0	0
AYGZv1_180091	Ribonucleoside-diphosphate reductase	No	1442.75	0	0	0	0	0	0	0	0	0	0	0	0	0	0	0	0	0	0	0	0	0	0	0	0	0	0	0	0	0	0	0	0	0	0	0	0	0	0	0	0	0	0	0	0	0	0
AYGZv1_180092	Ornithine cyclodeaminase family protein	No	1442.75	0	0	0	0	0	0	0	0	0	0	0	0	0	0	0	0	0	0	0	0	0	0	0	0	0	0	0	0	0	0	0	0	0	0	0	0	0	0	0	0	0	0	0	0	0	0
AYGZv1_180093	Transcriptional regulator, BadM/Rrf2 family	No	1442.75	0	0	0	0	0	0	0	0	0	0	0	0	0	0	0	0	0	0	0	0	0	0	0	0	0	0	0	0	0	0	0	0	0	0	0	0	0	0	0	0	0	0	0	0	0	0
AYGZv1_180094	protein of unknown function	No	1442.75	0	0	0	0	0	0	0	0	0	0	0	0	0	0	0	0	0	0	0	0	0	0	0	0	0	0	0	0	0	0	0	0	0	0	0	0	0	0	0	0	0	0	0	0	0	0
AYGZv1_180095	gamma-glutamate kinase	No	1442.75	0	0	0	0	0	0	0	0	0	0	0	0	0	0	0	0	0	0	0	0	0	0	0	0	0	0	0	0	0	0	0	0	0	0	0	0	0	0	0	0	0	0	0	0	0	0
AYGZv1_180096	gamma-glutamylphosphate reductase	No	1442.75	0	0	0	0	0	0	0	0	0	0	0	0	0	0	0	0	0	0	0	0	0	0	0	0	0	0	0	0	0	0	0	0	0	0	0	0	0	0	0	0	0	0	0	0	0	0
AYGZv1_180097	putative nicotinate-nucleotide adenylyltransferase	No	1442.75	0	0	0	0	0	0	0	0	0	0	0	0	0	0	0	0	0	0	0	0	0	0	0	0	0	0	0	0	0	0	0	0	0	0	0	0	0	0	0	0	0	0	0	0	0	0
AYGZv1_180098	Iojap-like protein	No	1442.75	0	0	0	0	0	0	0	0	0	0	0	0	0	0	0	0	0	0	0	0	0	0	0	0	0	0	0	0	0	0	0	0	0	0	0	0	0	0	0	0	0	0	0	0	0	0
AYGZv1_180099	putative tRNA (cytidine(34)-2'-O)-methyltransferase	No	1442.75	0	0	0	0	0	0	0	0	0	0	0	0	0	0	0	0	0	0	0	0	0	0	0	0	0	0	0	0	0	0	0	0	0	0	0	0	0	0	0	0	0	0	0	0	0	0
AYGZv1_180100	GtrA family protein, selenocysteine-containing	No	1442.75	0	0	0	0	0	0	0	0	0	0	0	0	0	0	0	0	0	0	0	0	0	0	0	0	0	0	0	0	0	0	0	0	0	0	0	0	0	0	0	0	0	0	0	0	0	0
AYGZv1_180101	protein of unknown function	No	1442.75	0	0	0	0	0	0	0	0	0	0	0	0	0	0	0	0	0	0	0	0	0	0	0	0	0	0	0	0	0	0	0	0	0	0	0	0	0	0	0	0	0	0	0	0	0	0
AYGZv1_180102	exported protein of unknown function	No	1442.75	0	0	0	0	0	0	0	0	0	0	0	0	0	0	0	0	0	0	0	0	0	0	0	0	0	0	0	0	0	0	0	0	0	0	0	0	0	0	0	0	0	0	0	0	0	0
AYGZv1_180103	leucyl-tRNA synthetase	No	1442.75	0	0	0	0	0	0	0	0	0	0	0	0	0	0	0	0	0	0	0	0	0	0	0	0	0	0	0	0	0	0	0	0	0	0	0	0	0	0	0	0	0	0	0	0	0	0
AYGZv1_180104	conserved protein of unknown function	No	1442.75	0	0	0	0	0	0	0	0	0	0	0	0	0	0	0	0	0	0	0	0	0	0	0	0	0	0	0	0	0	0	0	0	0	0	0	0	0	0	0	0	0	0	0	0	0	0
AYGZv1_180105	exported protein of unknown function	No	1442.75	0	0	0	0	0	0	0	0	0	0	0	0	0	0	0	0	0	0	0	0	0	0	0	0	0	0	0	0	0	0	0	0	0	0	0	0	0	0	0	0	0	0	0	0	0	0
AYGZv1_180106	conserved protein of unknown function	No	1442.75	0	0	0	0	0	0	0	0	0	0	0	0	0	0	0	0	0	0	0	0	0	0	0	0	0	0	0	0	0	0	0	0	0	0	0	0	0	0	0	0	0	0	0	0	0	0
AYGZv1_180107	Ppx/GppA phosphatase	No	1442.75	0	0	0	0	0	0	0	0	0	0	0	0	0	0	0	0	0	0	0	0	0	0	0	0	0	0	0	0	0	0	0	0	0	0	0	0	0	0	0	0	0	0	0	0	0	0
AYGZv1_180108	Aminodeoxychorismate lyase	No	1442.75	0	0	0	0	0	0	0	0	0	0	0	0	0	0	0	0	0	0	0	0	0	0	0	0	0	0	0	0	0	0	0	0	0	0	0	0	0	0	0	0	0	0	0	0	0	0
AYGZv1_180109	protein of unknown function	No	1442.75	0	0	0	0	0	0	0	0	0	0	0	0	0	0	0	0	0	0	0	0	0	0	0	0	0	0	0	0	0	0	0	0	0	0	0	0	0	0	0	0	0	0	0	0	0	0
AYGZv1_180110	Long-chain fatty-acid-CoA ligase	No	1442.75	0	0	0	0	0	0	0	0	0	0	0	0	0	0	0	0	0	0	0	0	0	0	0	0	0	0	0	0	0	0	0	0	0	0	0	0	0	0	0	0	0	0	0	0	0	0
AYGZv1_180111	putative Flagellar basal-body rod protein	No	1442.75	0	0	0	0	0	0	0	0	0	0	0	0	0	0	0	0	0	0	0	0	0	0	0	0	0	0	0	0	0	0	0	0	0	0	0	0	0	0	0	0	0	0	0	0	0	0
AYGZv1_180112	conserved protein of unknown function	No	1442.75	0	0	0	0	0	0	0	0	0	0	0	0	0	0	0	0	0	0	0	0	0	0	0	0	0	0	0	0	0	0	0	0	0	0	0	0	0	0	0	0	0	0	0	0	0	0
AYGZv1_180113	putative methyl-accepting chemotaxis protein	No	1442.75	0	0	0	0	0	0	0	0	0	0	0	0	0	0	0	0	0	0	0	0	0	0	0	0	0	0	0	0	0	0	0	0	0	0	0	0	0	0	0	0	0	0	0	0	0	0
AYGZv1_180114	6-phosphofructokinase	No	1442.75	0	0	0	0	0	0	0	0	0	0	0	0	0	0	0	0	0	0	0	0	0	0	0	0	0	0	0	0	0	0	0	0	0	0	0	0	0	0	0	0	0	0	0	0	0	0
AYGZv1_180115	Biotin/acetyl-CoA-carboxylase ligase	No	1442.75	0	0	0	0	0	0	0	0	0	0	0	0	0	0	0	0	0	0	0	0	0	0	0	0	0	0	0	0	0	0	0	0	0	0	0	0	0	0	0	0	0	0	0	0	0	0
AYGZv1_180116	Type III pantothenate kinase	No	1442.75	0	0	0	0	0	0	0	0	0	0	0	0	0	0	0	0	0	0	0	0	0	0	0	0	0	0	0	0	0	0	0	0	0	0	0	0	0	0	0	0	0	0	0	0	0	0
AYGZv1_180117	putative Transcriptional regulator, XRE family	No	1442.75	0	0	0	0	0	0	0	0	0	0	0	0	0	0	0	0	0	0	0	0	0	0	0	0	0	0	0	0	0	0	0	0	0	0	0	0	0	0	0	0	0	0	0	0	0	0
AYGZv1_180118	protein of unknown function	No	1442.75	0	0	0	0	0	0	0	0	0	0	0	0	0	0	0	0	0	0	0	0	0	0	0	0	0	0	0	0	0	0	0	0	0	0	0	0	0	0	0	0	0	0	0	0	0	0
AYGZv1_180119	putative cysteine desulfurase	No	1442.75	0	0	0	0	0	0	0	0	0	0	0	0	0	0	0	0	0	0	0	0	0	0	0	0	0	0	0	0	0	0	0	0	0	0	0	0	0	0	0	0	0	0	0	0	0	0
AYGZv1_180120	scaffold protein	No	1442.75	0	0	0	0	0	0	0	0	0	0	0	0	0	0	0	0	0	0	0	0	0	0	0	0	0	0	0	0	0	0	0	0	0	0	0	0	0	0	0	0	0	0	0	0	0	0
AYGZv1_180121	Nitrogen-fixing NifU domain protein	No	1442.75	0	0	0	0	0	0	0	0	0	0	0	0	0	0	0	0	0	0	0	0	0	0	0	0	0	0	0	0	0	0	0	0	0	0	0	0	0	0	0	0	0	0	0	0	0	0
AYGZv1_180122	putative Methyl-accepting chemotaxis protein signaling domain protein	No	1442.75	0	0	0	0	0	0	0	0	0	0	0	0	0	0	0	0	0	0	0	0	0	0	0	0	0	0	0	0	0	0	0	0	0	0	0	0	0	0	0	0	0	0	0	0	0	0
AYGZv1_180123	Dihydroorotase	No	1442.75	0	0	0	0	0	0	0	0	0	0	0	0	0	0	0	0	0	0	0	0	0	0	0	0	0	0	0	0	0	0	0	0	0	0	0	0	0	0	0	0	0	0	0	0	0	0
AYGZv1_180124	aspartate carbamoyltransferase, catalytic subunit	No	1442.75	0	0	0	0	0	0	0	0	0	0	0	0	0	0	0	0	0	0	0	0	0	0	0	0	0	0	0	0	0	0	0	0	0	0	0	0	0	0	0	0	0	0	0	0	0	0
AYGZv1_180125	Bifunctional protein PyrR [Includes: Pyrimidine operon regulatory protein	No	1442.75	0	0	0	0	0	0	0	0	0	0	0	0	0	0	0	0	0	0	0	0	0	0	0	0	0	0	0	0	0	0	0	0	0	0	0	0	0	0	0	0	0	0	0	0	0	0
AYGZv1_180126	transposase	No	1442.75	0	0	0	0	0	0	0	0	0	0	0	0	0	0	0	0	0	0	0	0	0	0	0	0	0	0	0	0	0	0	0	0	0	0	0	0	0	0	0	0	0	0	0	0	0	0
AYGZv1_180127	exported protein of unknown function	No	1442.75	0	0	0	0	0	0	0	0	0	0	0	0	0	0	0	0	0	0	0	0	0	0	0	0	0	0	0	0	0	0	0	0	0	0	0	0	0	0	0	0	0	0	0	0	0	0
AYGZv1_180128	GCN5-related N-acetyltransferase	No	1442.75	0	0	0	0	0	0	0	0	0	0	0	0	0	0	0	0	0	0	0	0	0	0	0	0	0	0	0	0	0	0	0	0	0	0	0	0	0	0	0	0	0	0	0	0	0	0
AYGZv1_180129	Peptide chain release factor 2	No	1442.75	0	0	0	0	0	0	0	0	0	0	0	0	0	0	0	0	0	0	0	0	0	0	0	0	0	0	0	0	0	0	0	0	0	0	0	0	0	0	0	0	0	0	0	0	0	0
AYGZv1_180130	Alanine racemase	No	1442.75	0	0	0	0	0	0	0	0	0	0	0	0	0	0	0	0	0	0	0	0	0	0	0	0	0	0	0	0	0	0	0	0	0	0	0	0	0	0	0	0	0	0	0	0	0	0
AYGZv1_180131	putative ABC transporter permease protein RBE_1340	No	1442.75	0	0	0	0	0	0	0	0	0	0	0	0	0	0	0	0	0	0	0	0	0	0	0	0	0	0	0	0	0	0	0	0	0	0	0	0	0	0	0	0	0	0	0	0	0	0
AYGZv1_180132	toluene transporter subunit: ATP-binding component of ABC superfamily	No	1442.75	0	0	0	0	0	0	0	0	0	0	0	0	0	0	0	0	0	0	0	0	0	0	0	0	0	0	0	0	0	0	0	0	0	0	0	0	0	0	0	0	0	0	0	0	0	0
AYGZv1_180133	exported protein of unknown function	No	1442.75	0	0	0	0	0	0	0	0	0	0	0	0	0	0	0	0	0	0	0	0	0	0	0	0	0	0	0	0	0	0	0	0	0	0	0	0	0	0	0	0	0	0	0	0	0	0
AYGZv1_180134	conserved protein of unknown function	No	1442.75	0	0	0	0	0	0	0	0	0	0	0	0	0	0	0	0	0	0	0	0	0	0	0	0	0	0	0	0	0	0	0	0	0	0	0	0	0	0	0	0	0	0	0	0	0	0
AYGZv1_180135	conserved protein of unknown function	No	1442.75	0	0	0	0	0	0	0	0	0	0	0	0	0	0	0	0	0	0	0	0	0	0	0	0	0	0	0	0	0	0	0	0	0	0	0	0	0	0	0	0	0	0	0	0	0	0
AYGZv1_180136	CheW protein	No	1442.75	0	0	0	0	0	0	0	0	0	0	0	0	0	0	0	0	0	0	0	0	0	0	0	0	0	0	0	0	0	0	0	0	0	0	0	0	0	0	0	0	0	0	0	0	0	0
AYGZv1_180137	ATP-dependent DNA helicase RecG	No	1442.75	0	0	0	0	0	0	0	0	0	0	0	0	0	0	0	0	0	0	0	0	0	0	0	0	0	0	0	0	0	0	0	0	0	0	0	0	0	0	0	0	0	0	0	0	0	0
AYGZv1_180138	Oxidoreductase FAD/NAD(P)-binding domain protein	No	1442.75	0	0	0	0	0	0	0	0	0	0	0	0	0	0	0	0	0	0	0	0	0	0	0	0	0	0	0	0	0	0	0	0	0	0	0	0	0	0	0	0	0	0	0	0	0	0
AYGZv1_180139	Dihydroorotate dehydrogenase B (NAD(+)), catalytic subunit	No	1442.75	0	0	0	0	0	0	0	0	0	0	0	0	0	0	0	0	0	0	0	0	0	0	0	0	0	0	0	0	0	0	0	0	0	0	0	0	0	0	0	0	0	0	0	0	0	0
AYGZv1_180140	putative SAM-dependent methyltransferase	No	1442.75	0	0	0	0	0	0	0	0	0	0	0	0	0	0	0	0	0	0	0	0	0	0	0	0	0	0	0	0	0	0	0	0	0	0	0	0	0	0	0	0	0	0	0	0	0	0
AYGZv1_180141	exported protein of unknown function	No	1442.75	0	0	0	0	0	0	0	0	0	0	0	0	0	0	0	0	0	0	0	0	0	0	0	0	0	0	0	0	0	0	0	0	0	0	0	0	0	0	0	0	0	0	0	0	0	0
AYGZv1_180142	protein of unknown function	No	1442.75	0	0	0	0	0	0	0	0	0	0	0	0	0	0	0	0	0	0	0	0	0	0	0	0	0	0	0	0	0	0	0	0	0	0	0	0	0	0	0	0	0	0	0	0	0	0
AYGZv1_180143	Ferripyochelin binding protein	No	1442.75	0	0	0	0	0	0	0	0	0	0	0	0	0	0	0	0	0	0	0	0	0	0	0	0	0	0	0	0	0	0	0	0	0	0	0	0	0	0	0	0	0	0	0	0	0	0
AYGZv1_180144	3-methyl-2-oxobutanoate hydroxymethyltransferase	No	1442.75	0	0	0	0	0	0	0	0	0	0	0	0	0	0	0	0	0	0	0	0	0	0	0	0	0	0	0	0	0	0	0	0	0	0	0	0	0	0	0	0	0	0	0	0	0	0
AYGZv1_180145	pantothenate synthetase	No	1442.75	0	0	0	0	0	0	0	0	0	0	0	0	0	0	0	0	0	0	0	0	0	0	0	0	0	0	0	0	0	0	0	0	0	0	0	0	0	0	0	0	0	0	0	0	0	0
AYGZv1_180146	Cytochrome c oxidase subunit 1 homolog	No	1442.75	0	0	0	0	0	0	0	0	0	0	0	0	0	0	0	0	0	0	0	0	0	0	0	0	0	0	0	0	0	0	0	0	0	0	0	0	0	0	0	0	0	0	0	0	0	0
AYGZv1_180147	Cytochrome c oxidase, cbb3-type, subunit II	No	1442.75	0	0	0	0	0	0	0	0	0	0	0	0	0	0	0	0	0	0	0	0	0	0	0	0	0	0	0	0	0	0	0	0	0	0	0	0	0	0	0	0	0	0	0	0	0	0
AYGZv1_180148	conserved protein of unknown function	No	1442.75	0	0	0	0	0	0	0	0	0	0	0	0	0	0	0	0	0	0	0	0	0	0	0	0	0	0	0	0	0	0	0	0	0	0	0	0	0	0	0	0	0	0	0	0	0	0
AYGZv1_180149	conserved protein of unknown function	No	1442.75	0	0	0	0	0	0	0	0	0	0	0	0	0	0	0	0	0	0	0	0	0	0	0	0	0	0	0	0	0	0	0	0	0	0	0	0	0	0	0	0	0	0	0	0	0	0
AYGZv1_180150	membrane protein of unknown function	No	1442.75	0	0	0	0	0	0	0	0	0	0	0	0	0	0	0	0	0	0	0	0	0	0	0	0	0	0	0	0	0	0	0	0	0	0	0	0	0	0	0	0	0	0	0	0	0	0
AYGZv1_180151	protein of unknown function	No	1442.75	0	0	0	0	0	0	0	0	0	0	0	0	0	0	0	0	0	0	0	0	0	0	0	0	0	0	0	0	0	0	0	0	0	0	0	0	0	0	0	0	0	0	0	0	0	0
AYGZv1_180152	Cytochrome oxidase maturation protein, cbb3-type	No	1442.75	0	0	0	0	0	0	0	0	0	0	0	0	0	0	0	0	0	0	0	0	0	0	0	0	0	0	0	0	0	0	0	0	0	0	0	0	0	0	0	0	0	0	0	0	0	0
AYGZv1_180153	Heavy metal translocating P-type ATPase	No	1442.75	0	0	0	0	0	0	0	0	0	0	0	0	0	0	0	0	0	0	0	0	0	0	0	0	0	0	0	0	0	0	0	0	0	0	0	0	0	0	0	0	0	0	0	0	0	0
AYGZv1_180154	conserved membrane protein of unknown function	No	1442.75	0	0	0	0	0	0	0	0	0	0	0	0	0	0	0	0	0	0	0	0	0	0	0	0	0	0	0	0	0	0	0	0	0	0	0	0	0	0	0	0	0	0	0	0	0	0
AYGZv1_180155	exported protein of unknown function	No	1442.75	0	0	0	0	0	0	0	0	0	0	0	0	0	0	0	0	0	0	0	0	0	0	0	0	0	0	0	0	0	0	0	0	0	0	0	0	0	0	0	0	0	0	0	0	0	0
AYGZv1_180156	HAD-superfamily hydrolase, subfamily IA, variant 1	No	1442.75	0	0	0	0	0	0	0	0	0	0	0	0	0	0	0	0	0	0	0	0	0	0	0	0	0	0	0	0	0	0	0	0	0	0	0	0	0	0	0	0	0	0	0	0	0	0
AYGZv1_180157	5-methylthioadenosine/S-adenosylhomocysteine deaminase	No	1442.75	0	0	0	0	0	0	0	0	0	0	0	0	0	0	0	0	0	0	0	0	0	0	0	0	0	0	0	0	0	0	0	0	0	0	0	0	0	0	0	0	0	0	0	0	0	0
AYGZv1_180158	Adenylosuccinate lyase	No	1442.75	0	0	0	0	0	0	0	0	0	0	0	0	0	0	0	0	0	0	0	0	0	0	0	0	0	0	0	0	0	0	0	0	0	0	0	0	0	0	0	0	0	0	0	0	0	0
AYGZv1_180159	6-carboxy-5,6,7,8-tetrahydropterin synthase	No	1442.75	0	0	0	0	0	0	0	0	0	0	0	0	0	0	0	0	0	0	0	0	0	0	0	0	0	0	0	0	0	0	0	0	0	0	0	0	0	0	0	0	0	0	0	0	0	0
AYGZv1_180160	Pseudouridine synthase	No	1442.75	0	0	0	0	0	0	0	0	0	0	0	0	0	0	0	0	0	0	0	0	0	0	0	0	0	0	0	0	0	0	0	0	0	0	0	0	0	0	0	0	0	0	0	0	0	0
AYGZv1_180161	Chromosome segregation and condensation protein, ScpB (modular protein)	No	1442.75	0	0	0	0	0	0	0	0	0	0	0	0	0	0	0	0	0	0	0	0	0	0	0	0	0	0	0	0	0	0	0	0	0	0	0	0	0	0	0	0	0	0	0	0	0	0
AYGZv1_180162	Segregation and condensation protein A	No	1442.75	0	0	0	0	0	0	0	0	0	0	0	0	0	0	0	0	0	0	0	0	0	0	0	0	0	0	0	0	0	0	0	0	0	0	0	0	0	0	0	0	0	0	0	0	0	0
AYGZv1_180163	Tryptophan--tRNA ligase	No	1442.75	0	0	0	0	0	0	0	0	0	0	0	0	0	0	0	0	0	0	0	0	0	0	0	0	0	0	0	0	0	0	0	0	0	0	0	0	0	0	0	0	0	0	0	0	0	0
AYGZv1_180164	putative zinc metalloprotease YwhC	No	1442.75	0	0	0	0	0	0	0	0	0	0	0	0	0	0	0	0	0	0	0	0	0	0	0	0	0	0	0	0	0	0	0	0	0	0	0	0	0	0	0	0	0	0	0	0	0	0
AYGZv1_180165	2-C-methyl-D-erythritol 4-phosphate cytidylyltransferase	No	1442.75	0	0	0	0	0	0	0	0	0	0	0	0	0	0	0	0	0	0	0	0	0	0	0	0	0	0	0	0	0	0	0	0	0	0	0	0	0	0	0	0	0	0	0	0	0	0
AYGZv1_180166	PilT protein domain protein	No	1442.75	0	0	0	0	0	0	0	0	0	0	0	0	0	0	0	0	0	0	0	0	0	0	0	0	0	0	0	0	0	0	0	0	0	0	0	0	0	0	0	0	0	0	0	0	0	0
AYGZv1_180167	conserved membrane protein of unknown function	No	1442.75	0	0	0	0	0	0	0	0	0	0	0	0	0	0	0	0	0	0	0	0	0	0	0	0	0	0	0	0	0	0	0	0	0	0	0	0	0	0	0	0	0	0	0	0	0	0
AYGZv1_180168	conserved protein of unknown function	No	1442.75	0	0	0	0	0	0	0	0	0	0	0	0	0	0	0	0	0	0	0	0	0	0	0	0	0	0	0	0	0	0	0	0	0	0	0	0	0	0	0	0	0	0	0	0	0	0
AYGZv1_180169	putative Laccase domain protein HI_0175	No	1442.75	0	0	0	0	0	0	0	0	0	0	0	0	0	0	0	0	0	0	0	0	0	0	0	0	0	0	0	0	0	0	0	0	0	0	0	0	0	0	0	0	0	0	0	0	0	0
AYGZv1_180170	exported protein of unknown function	No	1442.75	0	0	0	0	0	0	0	0	0	0	0	0	0	0	0	0	0	0	0	0	0	0	0	0	0	0	0	0	0	0	0	0	0	0	0	0	0	0	0	0	0	0	0	0	0	0
AYGZv1_180171	putative Nucleoside-specific channel-forming protein, Tsx	No	1442.75	0	0	0	0	0	0	0	0	0	0	0	0	0	0	0	0	0	0	0	0	0	0	0	0	0	0	0	0	0	0	0	0	0	0	0	0	0	0	0	0	0	0	0	0	0	0
AYGZv1_180172	Long-chain fatty-acid-CoA ligase	No	1442.75	0	0	0	0	0	0	0	0	0	0	0	0	0	0	0	0	0	0	0	0	0	0	0	0	0	0	0	0	0	0	0	0	0	0	0	0	0	0	0	0	0	0	0	0	0	0
AYGZv1_180173	conserved protein of unknown function	No	1442.75	0	0	0	0	0	0	0	0	0	0	0	0	0	0	0	0	0	0	0	0	0	0	0	0	0	0	0	0	0	0	0	0	0	0	0	0	0	0	0	0	0	0	0	0	0	0
AYGZv1_180174	(Dimethylallyl)adenosine tRNA methylthiotransferase MiaB	No	1442.75	0	0	0	0	0	0	0	0	0	0	0	0	0	0	0	0	0	0	0	0	0	0	0	0	0	0	0	0	0	0	0	0	0	0	0	0	0	0	0	0	0	0	0	0	0	0
AYGZv1_180175	putative undecaprenyl-phosphate galactosephosphotransferase	No	1442.75	0	0	0	0	0	0	0	0	0	0	0	0	0	0	0	0	0	0	0	0	0	0	0	0	0	0	0	0	0	0	0	0	0	0	0	0	0	0	0	0	0	0	0	0	0	0
AYGZv1_180176	exported protein of unknown function	No	1442.75	0	0	0	0	0	0	0	0	0	0	0	0	0	0	0	0	0	0	0	0	0	0	0	0	0	0	0	0	0	0	0	0	0	0	0	0	0	0	0	0	0	0	0	0	0	0
AYGZv1_180177	ADP-L-glycero-D-mannoheptose-6-epimerase, NAD(P)-binding	No	1442.75	0	0	0	0	0	0	0	0	0	0	0	0	0	0	0	0	0	0	0	0	0	0	0	0	0	0	0	0	0	0	0	0	0	0	0	0	0	0	0	0	0	0	0	0	0	0
AYGZv1_180178	Bifunctional protein HldE [Includes: D-beta-D-heptose 7-phosphate kinase	No	1442.75	0	0	0	0	0	0	0	0	0	0	0	0	0	0	0	0	0	0	0	0	0	0	0	0	0	0	0	0	0	0	0	0	0	0	0	0	0	0	0	0	0	0	0	0	0	0
AYGZv1_180179	conserved protein of unknown function	No	1442.75	0	0	0	0	0	0	0	0	0	0	0	0	0	0	0	0	0	0	0	0	0	0	0	0	0	0	0	0	0	0	0	0	0	0	0	0	0	0	0	0	0	0	0	0	0	0
AYGZv1_180180	exported protein of unknown function	No	1442.75	0	0	0	0	0	0	0	0	0	0	0	0	0	0	0	0	0	0	0	0	0	0	0	0	0	0	0	0	0	0	0	0	0	0	0	0	0	0	0	0	0	0	0	0	0	0
AYGZv1_180181	Oxidoreductase	No	1442.75	0	0	0	0	0	0	0	0	0	0	0	0	0	0	0	0	0	0	0	0	0	0	0	0	0	0	0	0	0	0	0	0	0	0	0	0	0	0	0	0	0	0	0	0	0	0
AYGZv1_180182	4-hydroxythreonine-4-phosphate dehydrogenase	No	1442.75	0	0	0	0	0	0	0	0	0	0	0	0	0	0	0	0	0	0	0	0	0	0	0	0	0	0	0	0	0	0	0	0	0	0	0	0	0	0	0	0	0	0	0	0	0	0
AYGZv1_180183	Ribosomal RNA small subunit methyltransferase A	No	1442.75	0	0	0	0	0	0	0	0	0	0	0	0	0	0	0	0	0	0	0	0	0	0	0	0	0	0	0	0	0	0	0	0	0	0	0	0	0	0	0	0	0	0	0	0	0	0
AYGZv1_180184	DNA polymerase III, epsilon subunit	No	1442.75	0	0	0	0	0	0	0	0	0	0	0	0	0	0	0	0	0	0	0	0	0	0	0	0	0	0	0	0	0	0	0	0	0	0	0	0	0	0	0	0	0	0	0	0	0	0
AYGZv1_180185	FolC bifunctional protein	No	1442.75	0	0	0	0	0	0	0	0	0	0	0	0	0	0	0	0	0	0	0	0	0	0	0	0	0	0	0	0	0	0	0	0	0	0	0	0	0	0	0	0	0	0	0	0	0	0
AYGZv1_180186	exported protein of unknown function	No	1442.75	0	0	0	0	0	0	0	0	0	0	0	0	0	0	0	0	0	0	0	0	0	0	0	0	0	0	0	0	0	0	0	0	0	0	0	0	0	0	0	0	0	0	0	0	0	0
AYGZv1_180187	exported protein of unknown function	No	1442.75	0	0	0	0	0	0	0	0	0	0	0	0	0	0	0	0	0	0	0	0	0	0	0	0	0	0	0	0	0	0	0	0	0	0	0	0	0	0	0	0	0	0	0	0	0	0
AYGZv1_180188	Phosphoesterase RecJ domain protein	No	1442.75	0	0	0	0	0	0	0	0	0	0	0	0	0	0	0	0	0	0	0	0	0	0	0	0	0	0	0	0	0	0	0	0	0	0	0	0	0	0	0	0	0	0	0	0	0	0
AYGZv1_180189	rubredoxin	No	1442.75	0	0	0	0	0	0	0	0	0	0	0	0	0	0	0	0	0	0	0	0	0	0	0	0	0	0	0	0	0	0	0	0	0	0	0	0	0	0	0	0	0	0	0	0	0	0
AYGZv1_180190	protein of unknown function	No	1442.75	0	0	0	0	0	0	0	0	0	0	0	0	0	0	0	0	0	0	0	0	0	0	0	0	0	0	0	0	0	0	0	0	0	0	0	0	0	0	0	0	0	0	0	0	0	0
AYGZv1_180191	exported protein of unknown function	No	1442.75	0	0	0	0	0	0	0	0	0	0	0	0	0	0	0	0	0	0	0	0	0	0	0	0	0	0	0	0	0	0	0	0	0	0	0	0	0	0	0	0	0	0	0	0	0	0
AYGZv1_180192	putative outer membrane protein, OMP85 family	No	1442.75	0	0	0	0	0	0	0	0	0	0	0	0	0	0	0	0	0	0	0	0	0	0	0	0	0	0	0	0	0	0	0	0	0	0	0	0	0	0	0	0	0	0	0	0	0	0
AYGZv1_180193	putative activator of (R)-2-hydroxyglutaryl-coA dehydratase	No	1442.75	0	0	0	0	0	0	0	0	0	0	0	0	0	0	0	0	0	0	0	0	0	0	0	0	0	0	0	0	0	0	0	0	0	0	0	0	0	0	0	0	0	0	0	0	0	0
AYGZv1_180194	protein of unknown function	No	1442.75	0	0	0	0	0	0	0	0	0	0	0	0	0	0	0	0	0	0	0	0	0	0	0	0	0	0	0	0	0	0	0	0	0	0	0	0	0	0	0	0	0	0	0	0	0	0
AYGZv1_180195	protein of unknown function	No	1442.75	0	0	0	0	0	0	0	0	0	0	0	0	0	0	0	0	0	0	0	0	0	0	0	0	0	0	0	0	0	0	0	0	0	0	0	0	0	0	0	0	0	0	0	0	0	0
AYGZv1_180196	protein of unknown function	No	1442.75	0	0	0	0	0	0	0	0	0	0	0	0	0	0	0	0	0	0	0	0	0	0	0	0	0	0	0	0	0	0	0	0	0	0	0	0	0	0	0	0	0	0	0	0	0	0
AYGZv1_180197	Copper-sensing transcriptional repressor CsoR	No	1442.75	0	0	0	0	0	0	0	0	0	0	0	0	0	0	0	0	0	0	0	0	0	0	0	0	0	0	0	0	0	0	0	0	0	0	0	0	0	0	0	0	0	0	0	0	0	0
AYGZv1_180198	putative copper-importing P-type ATPase A	No	1442.75	0	0	0	0	0	0	0	0	0	0	0	0	0	0	0	0	0	0	0	0	0	0	0	0	0	0	0	0	0	0	0	0	0	0	0	0	0	0	0	0	0	0	0	0	0	0
AYGZv1_180199	polyamine transporter subunit	No	1442.75	0	0	0	0	0	0	0	0	0	0	0	0	0	0	0	0	0	0	0	0	0	0	0	0	0	0	0	0	0	0	0	0	0	0	0	0	0	0	0	0	0	0	0	0	0	0
AYGZv1_180200	polyamine transporter subunit	No	1442.75	0	0	0	0	0	0	0	0	0	0	0	0	0	0	0	0	0	0	0	0	0	0	0	0	0	0	0	0	0	0	0	0	0	0	0	0	0	0	0	0	0	0	0	0	0	0
AYGZv1_180201	polyamine transporter subunit	No	1442.75	0	0	0	0	0	0	0	0	0	0	0	0	0	0	0	0	0	0	0	0	0	0	0	0	0	0	0	0	0	0	0	0	0	0	0	0	0	0	0	0	0	0	0	0	0	0
AYGZv1_180202	polyamine transporter subunit	No	1442.75	0	0	0	0	0	0	0	0	0	0	0	0	0	0	0	0	0	0	0	0	0	0	0	0	0	0	0	0	0	0	0	0	0	0	0	0	0	0	0	0	0	0	0	0	0	0
AYGZv1_180203	protein of unknown function	No	1442.75	0	0	0	0	0	0	0	0	0	0	0	0	0	0	0	0	0	0	0	0	0	0	0	0	0	0	0	0	0	0	0	0	0	0	0	0	0	0	0	0	0	0	0	0	0	0
AYGZv1_180204	conserved protein of unknown function	No	1442.75	0	0	0	0	0	0	0	0	0	0	0	0	0	0	0	0	0	0	0	0	0	0	0	0	0	0	0	0	0	0	0	0	0	0	0	0	0	0	0	0	0	0	0	0	0	0
AYGZv1_180205	DNA-binding protein HU-beta	No	1442.75	0	0	0	0	0	0	0	0	0	0	0	0	0	0	0	0	0	0	0	0	0	0	0	0	0	0	0	0	0	0	0	0	0	0	0	0	0	0	0	0	0	0	0	0	0	0
AYGZv1_180206	Aspartate-semialdehyde dehydrogenase	No	1442.75	0	0	0	0	0	0	0	0	0	0	0	0	0	0	0	0	0	0	0	0	0	0	0	0	0	0	0	0	0	0	0	0	0	0	0	0	0	0	0	0	0	0	0	0	0	0
AYGZv1_180207	Shikimate dehydrogenase	No	1442.75	0	0	0	0	0	0	0	0	0	0	0	0	0	0	0	0	0	0	0	0	0	0	0	0	0	0	0	0	0	0	0	0	0	0	0	0	0	0	0	0	0	0	0	0	0	0
AYGZv1_180208	conserved protein of unknown function	No	1442.75	0	0	0	0	0	0	0	0	0	0	0	0	0	0	0	0	0	0	0	0	0	0	0	0	0	0	0	0	0	0	0	0	0	0	0	0	0	0	0	0	0	0	0	0	0	0
AYGZv1_180209	conserved protein of unknown function	No	1442.75	0	0	0	0	0	0	0	0	0	0	0	0	0	0	0	0	0	0	0	0	0	0	0	0	0	0	0	0	0	0	0	0	0	0	0	0	0	0	0	0	0	0	0	0	0	0
AYGZv1_180210	conserved protein of unknown function	No	1442.75	0	0	0	0	0	0	0	0	0	0	0	0	0	0	0	0	0	0	0	0	0	0	0	0	0	0	0	0	0	0	0	0	0	0	0	0	0	0	0	0	0	0	0	0	0	0
AYGZv1_180211	protein of unknown function	No	1442.75	0	0	0	0	0	0	0	0	0	0	0	0	0	0	0	0	0	0	0	0	0	0	0	0	0	0	0	0	0	0	0	0	0	0	0	0	0	0	0	0	0	0	0	0	0	0
AYGZv1_180212	Uncharacterized AIPM/Hcit synthase family transferase aq_356	No	1442.75	0	0	0	0	0	0	0	0	0	0	0	0	0	0	0	0	0	0	0	0	0	0	0	0	0	0	0	0	0	0	0	0	0	0	0	0	0	0	0	0	0	0	0	0	0	0
AYGZv1_180213	aspartate kinase	No	1442.75	0	0	0	0	0	0	0	0	0	0	0	0	0	0	0	0	0	0	0	0	0	0	0	0	0	0	0	0	0	0	0	0	0	0	0	0	0	0	0	0	0	0	0	0	0	0
AYGZv1_180214	putative 2,3-bisphosphoglycerate-independent phosphoglycerate mutase	No	1442.75	0	0	0	0	0	0	0	0	0	0	0	0	0	0	0	0	0	0	0	0	0	0	0	0	0	0	0	0	0	0	0	0	0	0	0	0	0	0	0	0	0	0	0	0	0	0
AYGZv1_180215	Homoserine dehydrogenase	No	1442.75	0	0	0	0	0	0	0	0	0	0	0	0	0	0	0	0	0	0	0	0	0	0	0	0	0	0	0	0	0	0	0	0	0	0	0	0	0	0	0	0	0	0	0	0	0	0
AYGZv1_180216	transposase	No	1442.75	0	0	0	0	0	0	0	0	0	0	0	0	0	0	0	0	0	0	0	0	0	0	0	0	0	0	0	0	0	0	0	0	0	0	0	0	0	0	0	0	0	0	0	0	0	0
AYGZv1_180217	Carbonic anhydrase	No	1442.75	0	0	0	0	0	0	0	0	0	0	0	0	0	0	0	0	0	0	0	0	0	0	0	0	0	0	0	0	0	0	0	0	0	0	0	0	0	0	0	0	0	0	0	0	0	0
AYGZv1_180218	DNA mismatch repair protein MutS domain protein	No	1442.75	0	0	0	0	0	0	0	0	0	0	0	0	0	0	0	0	0	0	0	0	0	0	0	0	0	0	0	0	0	0	0	0	0	0	0	0	0	0	0	0	0	0	0	0	0	0
AYGZv1_180219	putative Colicin V production protein	No	1442.75	0	0	0	0	0	0	0	0	0	0	0	0	0	0	0	0	0	0	0	0	0	0	0	0	0	0	0	0	0	0	0	0	0	0	0	0	0	0	0	0	0	0	0	0	0	0
AYGZv1_180220	conserved protein of unknown function	No	1442.75	0	0	0	0	0	0	0	0	0	0	0	0	0	0	0	0	0	0	0	0	0	0	0	0	0	0	0	0	0	0	0	0	0	0	0	0	0	0	0	0	0	0	0	0	0	0
AYGZv1_180221	7-cyano-7-deazaguanine synthase	No	1442.75	0	0	0	0	0	0	0	0	0	0	0	0	0	0	0	0	0	0	0	0	0	0	0	0	0	0	0	0	0	0	0	0	0	0	0	0	0	0	0	0	0	0	0	0	0	0
AYGZv1_180222	Inositol monophosphatase 3	No	1442.75	0	0	0	0	0	0	0	0	0	0	0	0	0	0	0	0	0	0	0	0	0	0	0	0	0	0	0	0	0	0	0	0	0	0	0	0	0	0	0	0	0	0	0	0	0	0
AYGZv1_180223	AFG1-family ATPase	No	1442.75	0	0	0	0	0	0	0	0	0	0	0	0	0	0	0	0	0	0	0	0	0	0	0	0	0	0	0	0	0	0	0	0	0	0	0	0	0	0	0	0	0	0	0	0	0	0
AYGZv1_180224	conserved protein of unknown function	No	1442.75	0	0	0	0	0	0	0	0	0	0	0	0	0	0	0	0	0	0	0	0	0	0	0	0	0	0	0	0	0	0	0	0	0	0	0	0	0	0	0	0	0	0	0	0	0	0
AYGZv1_180225	Acetyl-CoA hydrolase	No	1442.75	0	0	0	0	0	0	0	0	0	0	0	0	0	0	0	0	0	0	0	0	0	0	0	0	0	0	0	0	0	0	0	0	0	0	0	0	0	0	0	0	0	0	0	0	0	0
AYGZv1_180226	Radical SAM domain protein	No	1442.75	0	0	0	0	0	0	0	0	0	0	0	0	0	0	0	0	0	0	0	0	0	0	0	0	0	0	0	0	0	0	0	0	0	0	0	0	0	0	0	0	0	0	0	0	0	0
AYGZv1_180227	putative TonB family protein	No	1442.75	0	0	0	0	0	0	0	0	0	0	0	0	0	0	0	0	0	0	0	0	0	0	0	0	0	0	0	0	0	0	0	0	0	0	0	0	0	0	0	0	0	0	0	0	0	0
AYGZv1_180228	Heat shock protein Hsp20	No	1442.75	0	0	0	0	0	0	0	0	0	0	0	0	0	0	0	0	0	0	0	0	0	0	0	0	0	0	0	0	0	0	0	0	0	0	0	0	0	0	0	0	0	0	0	0	0	0
AYGZv1_180229	Chaperone protein DnaJ	No	1442.75	0	0	0	0	0	0	0	0	0	0	0	0	0	0	0	0	0	0	0	0	0	0	0	0	0	0	0	0	0	0	0	0	0	0	0	0	0	0	0	0	0	0	0	0	0	0
AYGZv1_180230	Transcriptional regulator, MerR family	No	1442.75	0	0	0	0	0	0	0	0	0	0	0	0	0	0	0	0	0	0	0	0	0	0	0	0	0	0	0	0	0	0	0	0	0	0	0	0	0	0	0	0	0	0	0	0	0	0
AYGZv1_180231	protein disaggregation chaperone	No	1442.75	0	0	0	0	0	0	0	0	0	0	0	0	0	0	0	0	0	0	0	0	0	0	0	0	0	0	0	0	0	0	0	0	0	0	0	0	0	0	0	0	0	0	0	0	0	0
AYGZv1_180232	Thioredoxin-2 (modular protein)	No	1442.75	0	0	0	0	0	0	0	0	0	0	0	0	0	0	0	0	0	0	0	0	0	0	0	0	0	0	0	0	0	0	0	0	0	0	0	0	0	0	0	0	0	0	0	0	0	0
AYGZv1_180233	conserved protein of unknown function	No	1442.75	0	0	0	0	0	0	0	0	0	0	0	0	0	0	0	0	0	0	0	0	0	0	0	0	0	0	0	0	0	0	0	0	0	0	0	0	0	0	0	0	0	0	0	0	0	0
AYGZv1_180234	Radical SAM domain protein	No	1442.75	0	0	0	0	0	0	0	0	0	0	0	0	0	0	0	0	0	0	0	0	0	0	0	0	0	0	0	0	0	0	0	0	0	0	0	0	0	0	0	0	0	0	0	0	0	0
AYGZv1_180235	Rod shape-determining protein RodA	No	1442.75	0	0	0	0	0	0	0	0	0	0	0	0	0	0	0	0	0	0	0	0	0	0	0	0	0	0	0	0	0	0	0	0	0	0	0	0	0	0	0	0	0	0	0	0	0	0
AYGZv1_180236	Peptidoglycan glycosyltransferase	No	1442.75	0	0	0	0	0	0	0	0	0	0	0	0	0	0	0	0	0	0	0	0	0	0	0	0	0	0	0	0	0	0	0	0	0	0	0	0	0	0	0	0	0	0	0	0	0	0
AYGZv1_180237	membrane protein of unknown function	No	1442.75	0	0	0	0	0	0	0	0	0	0	0	0	0	0	0	0	0	0	0	0	0	0	0	0	0	0	0	0	0	0	0	0	0	0	0	0	0	0	0	0	0	0	0	0	0	0
AYGZv1_180238	Rod shape-determining protein MreC	No	1442.75	0	0	0	0	0	0	0	0	0	0	0	0	0	0	0	0	0	0	0	0	0	0	0	0	0	0	0	0	0	0	0	0	0	0	0	0	0	0	0	0	0	0	0	0	0	0
AYGZv1_180239	cell wall structural complex MreBCD, actin-like component MreB	No	1442.75	0	0	0	0	0	0	0	0	0	0	0	0	0	0	0	0	0	0	0	0	0	0	0	0	0	0	0	0	0	0	0	0	0	0	0	0	0	0	0	0	0	0	0	0	0	0
AYGZv1_180240	putative molybdenum-pterin-binding protein	No	1442.75	0	0	0	0	0	0	0	0	0	0	0	0	0	0	0	0	0	0	0	0	0	0	0	0	0	0	0	0	0	0	0	0	0	0	0	0	0	0	0	0	0	0	0	0	0	0
AYGZv1_180241	Methylated-DNA--protein-cysteine methyltransferase, constitutive	No	1442.75	0	0	0	0	0	0	0	0	0	0	0	0	0	0	0	0	0	0	0	0	0	0	0	0	0	0	0	0	0	0	0	0	0	0	0	0	0	0	0	0	0	0	0	0	0	0
AYGZv1_180242	RNA polymerase, sigma 70 (sigma D) factor	No	1442.75	0	0	0	0	0	0	0	0	0	0	0	0	0	0	0	0	0	0	0	0	0	0	0	0	0	0	0	0	0	0	0	0	0	0	0	0	0	0	0	0	0	0	0	0	0	0
AYGZv1_180243	putative DNA primase	No	1442.75	0	0	0	0	0	0	0	0	0	0	0	0	0	0	0	0	0	0	0	0	0	0	0	0	0	0	0	0	0	0	0	0	0	0	0	0	0	0	0	0	0	0	0	0	0	0
AYGZv1_180244	transposase	No	1442.75	0	0	0	0	0	0	0	0	0	0	0	0	0	0	0	0	0	0	0	0	0	0	0	0	0	0	0	0	0	0	0	0	0	0	0	0	0	0	0	0	0	0	0	0	0	0
AYGZv1_180245	Ferrous iron transport protein B	No	1442.75	0	0	0	0	0	0	0	0	0	0	0	0	0	0	0	0	0	0	0	0	0	0	0	0	0	0	0	0	0	0	0	0	0	0	0	0	0	0	0	0	0	0	0	0	0	0
AYGZv1_180246	conserved protein of unknown function	No	1442.75	0	0	0	0	0	0	0	0	0	0	0	0	0	0	0	0	0	0	0	0	0	0	0	0	0	0	0	0	0	0	0	0	0	0	0	0	0	0	0	0	0	0	0	0	0	0
AYGZv1_180247	conserved membrane protein of unknown function	No	1442.75	0	0	0	0	0	0	0	0	0	0	0	0	0	0	0	0	0	0	0	0	0	0	0	0	0	0	0	0	0	0	0	0	0	0	0	0	0	0	0	0	0	0	0	0	0	0
AYGZv1_180248	RNA-binding protein RNP-1	No	1442.75	0	0	0	0	0	0	0	0	0	0	0	0	0	0	0	0	0	0	0	0	0	0	0	0	0	0	0	0	0	0	0	0	0	0	0	0	0	0	0	0	0	0	0	0	0	0
AYGZv1_180249	Elongation factor G	No	1442.75	0	0	0	0	0	0	0	0	0	0	0	0	0	0	0	0	0	0	0	0	0	0	0	0	0	0	0	0	0	0	0	0	0	0	0	0	0	0	0	0	0	0	0	0	0	0
AYGZv1_180250	protein of unknown function	No	1442.75	0	0	0	0	0	0	0	0	0	0	0	0	0	0	0	0	0	0	0	0	0	0	0	0	0	0	0	0	0	0	0	0	0	0	0	0	0	0	0	0	0	0	0	0	0	0
AYGZv1_180251	Integration host factor subunit alpha	No	1442.75	0	0	0	0	0	0	0	0	0	0	0	0	0	0	0	0	0	0	0	0	0	0	0	0	0	0	0	0	0	0	0	0	0	0	0	0	0	0	0	0	0	0	0	0	0	0
AYGZv1_180252	Transcriptional regulator, MerR family	No	1442.75	0	0	0	0	0	0	0	0	0	0	0	0	0	0	0	0	0	0	0	0	0	0	0	0	0	0	0	0	0	0	0	0	0	0	0	0	0	0	0	0	0	0	0	0	0	0
AYGZv1_180253	putative DNA polymerase IV	No	1442.75	0	0	0	0	0	0	0	0	0	0	0	0	0	0	0	0	0	0	0	0	0	0	0	0	0	0	0	0	0	0	0	0	0	0	0	0	0	0	0	0	0	0	0	0	0	0
AYGZv1_180254	LexA repressor	No	1442.75	0	0	0	0	0	0	0	0	0	0	0	0	0	0	0	0	0	0	0	0	0	0	0	0	0	0	0	0	0	0	0	0	0	0	0	0	0	0	0	0	0	0	0	0	0	0
AYGZv1_180255	Two-component, sigma54 specific, transcriptional regulator	No	1442.75	0	0	0	0	0	0	0	0	0	0	0	0	0	0	0	0	0	0	0	0	0	0	0	0	0	0	0	0	0	0	0	0	0	0	0	0	0	0	0	0	0	0	0	0	0	0
AYGZv1_180256	putative Integral membrane sensor signal transduction histidine kinase	No	1442.75	0	0	0	0	0	0	0	0	0	0	0	0	0	0	0	0	0	0	0	0	0	0	0	0	0	0	0	0	0	0	0	0	0	0	0	0	0	0	0	0	0	0	0	0	0	0
AYGZv1_180257	exported protein of unknown function	No	1442.75	0	0	0	0	0	0	0	0	0	0	0	0	0	0	0	0	0	0	0	0	0	0	0	0	0	0	0	0	0	0	0	0	0	0	0	0	0	0	0	0	0	0	0	0	0	0
AYGZv1_180258	protein of unknown function	No	1442.75	0	0	0	0	0	0	0	0	0	0	0	0	0	0	0	0	0	0	0	0	0	0	0	0	0	0	0	0	0	0	0	0	0	0	0	0	0	0	0	0	0	0	0	0	0	0
AYGZv1_180259	2-hydroxyglutaryl-CoA dehydratase, D-component	No	1442.75	0	0	0	0	0	0	0	0	0	0	0	0	0	0	0	0	0	0	0	0	0	0	0	0	0	0	0	0	0	0	0	0	0	0	0	0	0	0	0	0	0	0	0	0	0	0
AYGZv1_180260	CoA-substrate-specific enzyme activase	No	1442.75	0	0	0	0	0	0	0	0	0	0	0	0	0	0	0	0	0	0	0	0	0	0	0	0	0	0	0	0	0	0	0	0	0	0	0	0	0	0	0	0	0	0	0	0	0	0
AYGZv1_180261	Sodium/hydrogen exchanger	No	1442.75	0	0	0	0	0	0	0	0	0	0	0	0	0	0	0	0	0	0	0	0	0	0	0	0	0	0	0	0	0	0	0	0	0	0	0	0	0	0	0	0	0	0	0	0	0	0
AYGZv1_180262	putative aconitate hydratase, mitochondrial	No	1442.75	0	0	0	0	0	0	0	0	0	0	0	0	0	0	0	0	0	0	0	0	0	0	0	0	0	0	0	0	0	0	0	0	0	0	0	0	0	0	0	0	0	0	0	0	0	0
AYGZv1_180263	isocitrate dehydrogenase, specific for NADP+	No	1442.75	0	0	0	0	0	0	0	0	0	0	0	0	0	0	0	0	0	0	0	0	0	0	0	0	0	0	0	0	0	0	0	0	0	0	0	0	0	0	0	0	0	0	0	0	0	0
AYGZv1_180264	conserved protein of unknown function	No	1442.75	0	0	0	0	0	0	0	0	0	0	0	0	0	0	0	0	0	0	0	0	0	0	0	0	0	0	0	0	0	0	0	0	0	0	0	0	0	0	0	0	0	0	0	0	0	0
AYGZv1_180265	tRNA-specific adenosine deaminase	No	1442.75	0	0	0	0	0	0	0	0	0	0	0	0	0	0	0	0	0	0	0	0	0	0	0	0	0	0	0	0	0	0	0	0	0	0	0	0	0	0	0	0	0	0	0	0	0	0
AYGZv1_180266	Ribosomal RNA small subunit methyltransferase E	No	1442.75	0	0	0	0	0	0	0	0	0	0	0	0	0	0	0	0	0	0	0	0	0	0	0	0	0	0	0	0	0	0	0	0	0	0	0	0	0	0	0	0	0	0	0	0	0	0
AYGZv1_180267	putative Metallophosphoesterase	No	1442.75	0	0	0	0	0	0	0	0	0	0	0	0	0	0	0	0	0	0	0	0	0	0	0	0	0	0	0	0	0	0	0	0	0	0	0	0	0	0	0	0	0	0	0	0	0	0
AYGZv1_180268	conserved protein of unknown function	No	1442.75	0	0	0	0	0	0	0	0	0	0	0	0	0	0	0	0	0	0	0	0	0	0	0	0	0	0	0	0	0	0	0	0	0	0	0	0	0	0	0	0	0	0	0	0	0	0
AYGZv1_180269	conserved protein of unknown function	No	1442.75	0	0	0	0	0	0	0	0	0	0	0	0	0	0	0	0	0	0	0	0	0	0	0	0	0	0	0	0	0	0	0	0	0	0	0	0	0	0	0	0	0	0	0	0	0	0
AYGZv1_180270	Haloacid dehalogenase domain protein hydrolase	No	1442.75	0	0	0	0	0	0	0	0	0	0	0	0	0	0	0	0	0	0	0	0	0	0	0	0	0	0	0	0	0	0	0	0	0	0	0	0	0	0	0	0	0	0	0	0	0	0
AYGZv1_180271	putative Flagellar hook-associated 2 domain protein	No	1442.75	0	0	0	0	0	0	0	0	0	0	0	0	0	0	0	0	0	0	0	0	0	0	0	0	0	0	0	0	0	0	0	0	0	0	0	0	0	0	0	0	0	0	0	0	0	0
AYGZv1_180272	Flagellar protein FliS	No	1442.75	0	0	0	0	0	0	0	0	0	0	0	0	0	0	0	0	0	0	0	0	0	0	0	0	0	0	0	0	0	0	0	0	0	0	0	0	0	0	0	0	0	0	0	0	0	0
AYGZv1_180273	protein of unknown function	No	1442.75	0	0	0	0	0	0	0	0	0	0	0	0	0	0	0	0	0	0	0	0	0	0	0	0	0	0	0	0	0	0	0	0	0	0	0	0	0	0	0	0	0	0	0	0	0	0
AYGZv1_180274	conserved protein of unknown function	No	1442.75	0	0	0	0	0	0	0	0	0	0	0	0	0	0	0	0	0	0	0	0	0	0	0	0	0	0	0	0	0	0	0	0	0	0	0	0	0	0	0	0	0	0	0	0	0	0
AYGZv1_180275	Permease YjgP/YjgQ family protein	No	1442.75	0	0	0	0	0	0	0	0	0	0	0	0	0	0	0	0	0	0	0	0	0	0	0	0	0	0	0	0	0	0	0	0	0	0	0	0	0	0	0	0	0	0	0	0	0	0
AYGZv1_180276	3-isopropylmalate dehydrogenase	No	1442.75	0	0	0	0	0	0	0	0	0	0	0	0	0	0	0	0	0	0	0	0	0	0	0	0	0	0	0	0	0	0	0	0	0	0	0	0	0	0	0	0	0	0	0	0	0	0
AYGZv1_180277	putative Phosphoesterase, PA-phosphatase related	No	1442.75	0	0	0	0	0	0	0	0	0	0	0	0	0	0	0	0	0	0	0	0	0	0	0	0	0	0	0	0	0	0	0	0	0	0	0	0	0	0	0	0	0	0	0	0	0	0
AYGZv1_180278	protein of unknown function	No	1442.75	0	0	0	0	0	0	0	0	0	0	0	0	0	0	0	0	0	0	0	0	0	0	0	0	0	0	0	0	0	0	0	0	0	0	0	0	0	0	0	0	0	0	0	0	0	0
AYGZv1_180279	Pyrroline-5-carboxylate reductase	No	1442.75	0	0	0	0	0	0	0	0	0	0	0	0	0	0	0	0	0	0	0	0	0	0	0	0	0	0	0	0	0	0	0	0	0	0	0	0	0	0	0	0	0	0	0	0	0	0
AYGZv1_180280	putative Esterase/lipase-like protein	No	1442.75	0	0	0	0	0	0	0	0	0	0	0	0	0	0	0	0	0	0	0	0	0	0	0	0	0	0	0	0	0	0	0	0	0	0	0	0	0	0	0	0	0	0	0	0	0	0
AYGZv1_180281	Ribonuclease Z	No	1442.75	0	0	0	0	0	0	0	0	0	0	0	0	0	0	0	0	0	0	0	0	0	0	0	0	0	0	0	0	0	0	0	0	0	0	0	0	0	0	0	0	0	0	0	0	0	0
AYGZv1_180282	conserved protein of unknown function	No	1442.75	0	0	0	0	0	0	0	0	0	0	0	0	0	0	0	0	0	0	0	0	0	0	0	0	0	0	0	0	0	0	0	0	0	0	0	0	0	0	0	0	0	0	0	0	0	0
AYGZv1_180283	exported protein of unknown function	No	1442.75	0	0	0	0	0	0	0	0	0	0	0	0	0	0	0	0	0	0	0	0	0	0	0	0	0	0	0	0	0	0	0	0	0	0	0	0	0	0	0	0	0	0	0	0	0	0
AYGZv1_180284	conserved protein of unknown function	No	1442.75	0	0	0	0	0	0	0	0	0	0	0	0	0	0	0	0	0	0	0	0	0	0	0	0	0	0	0	0	0	0	0	0	0	0	0	0	0	0	0	0	0	0	0	0	0	0
AYGZv1_180285	putative lipoprotein	No	1442.75	0	0	0	0	0	0	0	0	0	0	0	0	0	0	0	0	0	0	0	0	0	0	0	0	0	0	0	0	0	0	0	0	0	0	0	0	0	0	0	0	0	0	0	0	0	0
AYGZv1_180286	conserved exported protein of unknown function	No	1442.75	0	0	0	0	0	0	0	0	0	0	0	0	0	0	0	0	0	0	0	0	0	0	0	0	0	0	0	0	0	0	0	0	0	0	0	0	0	0	0	0	0	0	0	0	0	0
AYGZv1_180287	Phage SPO1 DNA polymerase-related protein	No	1442.75	0	0	0	0	0	0	0	0	0	0	0	0	0	0	0	0	0	0	0	0	0	0	0	0	0	0	0	0	0	0	0	0	0	0	0	0	0	0	0	0	0	0	0	0	0	0
AYGZv1_180288	conserved exported protein of unknown function	No	1442.75	0	0	0	0	0	0	0	0	0	0	0	0	0	0	0	0	0	0	0	0	0	0	0	0	0	0	0	0	0	0	0	0	0	0	0	0	0	0	0	0	0	0	0	0	0	0
AYGZv1_180289	tRNA pseudouridine synthase B	No	1442.75	0	0	0	0	0	0	0	0	0	0	0	0	0	0	0	0	0	0	0	0	0	0	0	0	0	0	0	0	0	0	0	0	0	0	0	0	0	0	0	0	0	0	0	0	0	0
AYGZv1_180290	Ribosome-binding factor A	No	1442.75	0	0	0	0	0	0	0	0	0	0	0	0	0	0	0	0	0	0	0	0	0	0	0	0	0	0	0	0	0	0	0	0	0	0	0	0	0	0	0	0	0	0	0	0	0	0
AYGZv1_180291	translation initiation factor IF-2	No	1442.75	0	0	0	0	0	0	0	0	0	0	0	0	0	0	0	0	0	0	0	0	0	0	0	0	0	0	0	0	0	0	0	0	0	0	0	0	0	0	0	0	0	0	0	0	0	0
AYGZv1_180292	protein of unknown function	No	1442.75	0	0	0	0	0	0	0	0	0	0	0	0	0	0	0	0	0	0	0	0	0	0	0	0	0	0	0	0	0	0	0	0	0	0	0	0	0	0	0	0	0	0	0	0	0	0
AYGZv1_180293	NusA antitermination factor	No	1442.75	0	0	0	0	0	0	0	0	0	0	0	0	0	0	0	0	0	0	0	0	0	0	0	0	0	0	0	0	0	0	0	0	0	0	0	0	0	0	0	0	0	0	0	0	0	0
AYGZv1_180294	putative Ribosome maturation factor RimP	No	1442.75	0	0	0	0	0	0	0	0	0	0	0	0	0	0	0	0	0	0	0	0	0	0	0	0	0	0	0	0	0	0	0	0	0	0	0	0	0	0	0	0	0	0	0	0	0	0
AYGZv1_180295	protein of unknown function	No	1442.75	0	0	0	0	0	0	0	0	0	0	0	0	0	0	0	0	0	0	0	0	0	0	0	0	0	0	0	0	0	0	0	0	0	0	0	0	0	0	0	0	0	0	0	0	0	0
AYGZv1_180296	ABC transporter related protein	No	1442.75	0	0	0	0	0	0	0	0	0	0	0	0	0	0	0	0	0	0	0	0	0	0	0	0	0	0	0	0	0	0	0	0	0	0	0	0	0	0	0	0	0	0	0	0	0	0
AYGZv1_180297	Silent information regulator protein Sir2	No	1442.75	0	0	0	0	0	0	0	0	0	0	0	0	0	0	0	0	0	0	0	0	0	0	0	0	0	0	0	0	0	0	0	0	0	0	0	0	0	0	0	0	0	0	0	0	0	0
AYGZv1_180298	transcription termination factor	No	1442.75	0	0	0	0	0	0	0	0	0	0	0	0	0	0	0	0	0	0	0	0	0	0	0	0	0	0	0	0	0	0	0	0	0	0	0	0	0	0	0	0	0	0	0	0	0	0
AYGZv1_180299	exported protein of unknown function	No	1442.75	0	0	0	0	0	0	0	0	0	0	0	0	0	0	0	0	0	0	0	0	0	0	0	0	0	0	0	0	0	0	0	0	0	0	0	0	0	0	0	0	0	0	0	0	0	0
AYGZv1_180300	protein of unknown function	No	1442.75	0	0	0	0	0	0	0	0	0	0	0	0	0	0	0	0	0	0	0	0	0	0	0	0	0	0	0	0	0	0	0	0	0	0	0	0	0	0	0	0	0	0	0	0	0	0
AYGZv1_180301	ATP synthase subunit c	No	1442.75	0	0	0	0	0	0	0	0	0	0	0	0	0	0	0	0	0	0	0	0	0	0	0	0	0	0	0	0	0	0	0	0	0	0	0	0	0	0	0	0	0	0	0	0	0	0
AYGZv1_180302	ATP synthase subunit a 1	No	1442.75	0	0	0	0	0	0	0	0	0	0	0	0	0	0	0	0	0	0	0	0	0	0	0	0	0	0	0	0	0	0	0	0	0	0	0	0	0	0	0	0	0	0	0	0	0	0
AYGZv1_180303	membrane protein of unknown function	No	1442.75	0	0	0	0	0	0	0	0	0	0	0	0	0	0	0	0	0	0	0	0	0	0	0	0	0	0	0	0	0	0	0	0	0	0	0	0	0	0	0	0	0	0	0	0	0	0
AYGZv1_180304	conserved protein of unknown function	No	1442.75	0	0	0	0	0	0	0	0	0	0	0	0	0	0	0	0	0	0	0	0	0	0	0	0	0	0	0	0	0	0	0	0	0	0	0	0	0	0	0	0	0	0	0	0	0	0
AYGZv1_180305	glutamate-1-semialdehyde aminotransferase (aminomutase)	No	1442.75	0	0	0	0	0	0	0	0	0	0	0	0	0	0	0	0	0	0	0	0	0	0	0	0	0	0	0	0	0	0	0	0	0	0	0	0	0	0	0	0	0	0	0	0	0	0
AYGZv1_180306	putative enzyme	No	1442.75	0	0	0	0	0	0	0	0	0	0	0	0	0	0	0	0	0	0	0	0	0	0	0	0	0	0	0	0	0	0	0	0	0	0	0	0	0	0	0	0	0	0	0	0	0	0
AYGZv1_180307	glycerol kinase	No	1442.75	0	0	0	0	0	0	0	0	0	0	0	0	0	0	0	0	0	0	0	0	0	0	0	0	0	0	0	0	0	0	0	0	0	0	0	0	0	0	0	0	0	0	0	0	0	0
AYGZv1_180308	putative Membrane protein	No	1442.75	0	0	0	0	0	0	0	0	0	0	0	0	0	0	0	0	0	0	0	0	0	0	0	0	0	0	0	0	0	0	0	0	0	0	0	0	0	0	0	0	0	0	0	0	0	0
AYGZv1_180309	Glycerol-3-phosphate dehydrogenase, anaerobic, C subunit	No	1442.75	0	0	0	0	0	0	0	0	0	0	0	0	0	0	0	0	0	0	0	0	0	0	0	0	0	0	0	0	0	0	0	0	0	0	0	0	0	0	0	0	0	0	0	0	0	0
AYGZv1_180310	Glycerol-3-phosphate dehydrogenase, anaerobic, B subunit	No	1442.75	0	0	0	0	0	0	0	0	0	0	0	0	0	0	0	0	0	0	0	0	0	0	0	0	0	0	0	0	0	0	0	0	0	0	0	0	0	0	0	0	0	0	0	0	0	0
AYGZv1_180311	sn-glycerol-3-phosphate dehydrogenase (anaerobic), large subunit, FAD/NAD(P)-binding	No	1442.75	0	0	0	0	0	0	0	0	0	0	0	0	0	0	0	0	0	0	0	0	0	0	0	0	0	0	0	0	0	0	0	0	0	0	0	0	0	0	0	0	0	0	0	0	0	0
AYGZv1_180312	Peptidoglycan transglycosylase and transpeptidase PbpC	No	1442.75	0	0	0	0	0	0	0	0	0	0	0	0	0	0	0	0	0	0	0	0	0	0	0	0	0	0	0	0	0	0	0	0	0	0	0	0	0	0	0	0	0	0	0	0	0	0
AYGZv1_180313	conserved exported protein of unknown function	No	1442.75	0	0	0	0	0	0	0	0	0	0	0	0	0	0	0	0	0	0	0	0	0	0	0	0	0	0	0	0	0	0	0	0	0	0	0	0	0	0	0	0	0	0	0	0	0	0
AYGZv1_180314	putative MCP-TYPE SIGNAL TRANSDUCTION PROTEIN	No	1442.75	0	0	0	0	0	0	0	0	0	0	0	0	0	0	0	0	0	0	0	0	0	0	0	0	0	0	0	0	0	0	0	0	0	0	0	0	0	0	0	0	0	0	0	0	0	0
AYGZv1_180315	Trans-hexaprenyltranstransferase	No	1442.75	0	0	0	0	0	0	0	0	0	0	0	0	0	0	0	0	0	0	0	0	0	0	0	0	0	0	0	0	0	0	0	0	0	0	0	0	0	0	0	0	0	0	0	0	0	0
AYGZv1_180316	Thiamine biosynthesis lipoprotein ApbE	No	1442.75	0	0	0	0	0	0	0	0	0	0	0	0	0	0	0	0	0	0	0	0	0	0	0	0	0	0	0	0	0	0	0	0	0	0	0	0	0	0	0	0	0	0	0	0	0	0
AYGZv1_180317	Maf-like protein Ccel_2565	No	1442.75	0	0	0	0	0	0	0	0	0	0	0	0	0	0	0	0	0	0	0	0	0	0	0	0	0	0	0	0	0	0	0	0	0	0	0	0	0	0	0	0	0	0	0	0	0	0
AYGZv1_180318	Long-chain fatty-acid-CoA ligase	No	1442.75	0	0	0	0	0	0	0	0	0	0	0	0	0	0	0	0	0	0	0	0	0	0	0	0	0	0	0	0	0	0	0	0	0	0	0	0	0	0	0	0	0	0	0	0	0	0
AYGZv1_180319	Primosomal protein N'	No	1442.75	0	0	0	0	0	0	0	0	0	0	0	0	0	0	0	0	0	0	0	0	0	0	0	0	0	0	0	0	0	0	0	0	0	0	0	0	0	0	0	0	0	0	0	0	0	0
AYGZv1_180320	fused 4'-phosphopantothenoylcysteine decarboxylase	No	1442.75	0	0	0	0	0	0	0	0	0	0	0	0	0	0	0	0	0	0	0	0	0	0	0	0	0	0	0	0	0	0	0	0	0	0	0	0	0	0	0	0	0	0	0	0	0	0
AYGZv1_180321	conserved exported protein of unknown function	No	1442.75	0	0	0	0	0	0	0	0	0	0	0	0	0	0	0	0	0	0	0	0	0	0	0	0	0	0	0	0	0	0	0	0	0	0	0	0	0	0	0	0	0	0	0	0	0	0
AYGZv1_180322	conserved protein of unknown function	No	1442.75	0	0	0	0	0	0	0	0	0	0	0	0	0	0	0	0	0	0	0	0	0	0	0	0	0	0	0	0	0	0	0	0	0	0	0	0	0	0	0	0	0	0	0	0	0	0
AYGZv1_180323	putative Beta-lactamase	No	1442.75	0	0	0	0	0	0	0	0	0	0	0	0	0	0	0	0	0	0	0	0	0	0	0	0	0	0	0	0	0	0	0	0	0	0	0	0	0	0	0	0	0	0	0	0	0	0
AYGZv1_180324	exported protein of unknown function	No	1442.75	0	0	0	0	0	0	0	0	0	0	0	0	0	0	0	0	0	0	0	0	0	0	0	0	0	0	0	0	0	0	0	0	0	0	0	0	0	0	0	0	0	0	0	0	0	0
AYGZv1_180325	exported protein of unknown function	No	1442.75	0	0	0	0	0	0	0	0	0	0	0	0	0	0	0	0	0	0	0	0	0	0	0	0	0	0	0	0	0	0	0	0	0	0	0	0	0	0	0	0	0	0	0	0	0	0
AYGZv1_180326	protein of unknown function	No	1442.75	0	0	0	0	0	0	0	0	0	0	0	0	0	0	0	0	0	0	0	0	0	0	0	0	0	0	0	0	0	0	0	0	0	0	0	0	0	0	0	0	0	0	0	0	0	0
AYGZv1_180327	tryptophan synthase, beta subunit	No	1442.75	0	0	0	0	0	0	0	0	0	0	0	0	0	0	0	0	0	0	0	0	0	0	0	0	0	0	0	0	0	0	0	0	0	0	0	0	0	0	0	0	0	0	0	0	0	0
AYGZv1_180328	protein of unknown function	No	1442.75	0	0	0	0	0	0	0	0	0	0	0	0	0	0	0	0	0	0	0	0	0	0	0	0	0	0	0	0	0	0	0	0	0	0	0	0	0	0	0	0	0	0	0	0	0	0
AYGZv1_180329	protein of unknown function	No	1442.75	0	0	0	0	0	0	0	0	0	0	0	0	0	0	0	0	0	0	0	0	0	0	0	0	0	0	0	0	0	0	0	0	0	0	0	0	0	0	0	0	0	0	0	0	0	0
AYGZv1_180330	conserved protein of unknown function	No	1442.75	0	0	0	0	0	0	0	0	0	0	0	0	0	0	0	0	0	0	0	0	0	0	0	0	0	0	0	0	0	0	0	0	0	0	0	0	0	0	0	0	0	0	0	0	0	0
AYGZv1_180331	putative Bifunctional NAD(P)H-hydrate repair enzyme Nnr [Includes: ADP-dependent (S)-NAD(P)H-hydrate dehydratase	No	1442.75	0	0	0	0	0	0	0	0	0	0	0	0	0	0	0	0	0	0	0	0	0	0	0	0	0	0	0	0	0	0	0	0	0	0	0	0	0	0	0	0	0	0	0	0	0	0
AYGZv1_180332	conserved protein of unknown function	No	1442.75	0	0	0	0	0	0	0	0	0	0	0	0	0	0	0	0	0	0	0	0	0	0	0	0	0	0	0	0	0	0	0	0	0	0	0	0	0	0	0	0	0	0	0	0	0	0
AYGZv1_180333	protein of unknown function	No	1442.75	0	0	0	0	0	0	0	0	0	0	0	0	0	0	0	0	0	0	0	0	0	0	0	0	0	0	0	0	0	0	0	0	0	0	0	0	0	0	0	0	0	0	0	0	0	0
AYGZv1_180334	Valine--tRNA ligase	No	1442.75	0	0	0	0	0	0	0	0	0	0	0	0	0	0	0	0	0	0	0	0	0	0	0	0	0	0	0	0	0	0	0	0	0	0	0	0	0	0	0	0	0	0	0	0	0	0
AYGZv1_180335	protein of unknown function	No	1442.75	0	0	0	0	0	0	0	0	0	0	0	0	0	0	0	0	0	0	0	0	0	0	0	0	0	0	0	0	0	0	0	0	0	0	0	0	0	0	0	0	0	0	0	0	0	0
AYGZv1_180336	Thioredoxin reductase	No	1442.75	0	0	0	0	0	0	0	0	0	0	0	0	0	0	0	0	0	0	0	0	0	0	0	0	0	0	0	0	0	0	0	0	0	0	0	0	0	0	0	0	0	0	0	0	0	0
AYGZv1_180337	Ribosomal RNA small subunit methyltransferase I	No	1442.75	0	0	0	0	0	0	0	0	0	0	0	0	0	0	0	0	0	0	0	0	0	0	0	0	0	0	0	0	0	0	0	0	0	0	0	0	0	0	0	0	0	0	0	0	0	0
AYGZv1_180338	membrane protein of unknown function	No	1442.75	0	0	0	0	0	0	0	0	0	0	0	0	0	0	0	0	0	0	0	0	0	0	0	0	0	0	0	0	0	0	0	0	0	0	0	0	0	0	0	0	0	0	0	0	0	0
AYGZv1_180339	putative Tetratricopeptide TPR_2 repeat protein	No	1442.75	0	0	0	0	0	0	0	0	0	0	0	0	0	0	0	0	0	0	0	0	0	0	0	0	0	0	0	0	0	0	0	0	0	0	0	0	0	0	0	0	0	0	0	0	0	0
AYGZv1_180340	conserved protein of unknown function	No	1442.75	0	0	0	0	0	0	0	0	0	0	0	0	0	0	0	0	0	0	0	0	0	0	0	0	0	0	0	0	0	0	0	0	0	0	0	0	0	0	0	0	0	0	0	0	0	0
AYGZv1_180341	conserved protein of unknown function	No	1442.75	0	0	0	0	0	0	0	0	0	0	0	0	0	0	0	0	0	0	0	0	0	0	0	0	0	0	0	0	0	0	0	0	0	0	0	0	0	0	0	0	0	0	0	0	0	0
AYGZv1_180342	protein of unknown function	No	1442.75	0	0	0	0	0	0	0	0	0	0	0	0	0	0	0	0	0	0	0	0	0	0	0	0	0	0	0	0	0	0	0	0	0	0	0	0	0	0	0	0	0	0	0	0	0	0
AYGZv1_180343	exported protein of unknown function	No	1442.75	0	0	0	0	0	0	0	0	0	0	0	0	0	0	0	0	0	0	0	0	0	0	0	0	0	0	0	0	0	0	0	0	0	0	0	0	0	0	0	0	0	0	0	0	0	0
AYGZv1_180344	protein of unknown function	No	1442.75	0	0	0	0	0	0	0	0	0	0	0	0	0	0	0	0	0	0	0	0	0	0	0	0	0	0	0	0	0	0	0	0	0	0	0	0	0	0	0	0	0	0	0	0	0	0
AYGZv1_180345	putative Trimethylamine-N-oxide reductase (cytochrome c)	No	1442.75	0	0	0	0	0	0	0	0	0	0	0	0	0	0	0	0	0	0	0	0	0	0	0	0	0	0	0	0	0	0	0	0	0	0	0	0	0	0	0	0	0	0	0	0	0	0
AYGZv1_180346	putative Formate dehydrogenase, beta subunit	No	1442.75	0	0	0	0	0	0	0	0	0	0	0	0	0	0	0	0	0	0	0	0	0	0	0	0	0	0	0	0	0	0	0	0	0	0	0	0	0	0	0	0	0	0	0	0	0	0
AYGZv1_180347	putative Formate dehydrogenase, cytochrome b	No	1442.75	0	0	0	0	0	0	0	0	0	0	0	0	0	0	0	0	0	0	0	0	0	0	0	0	0	0	0	0	0	0	0	0	0	0	0	0	0	0	0	0	0	0	0	0	0	0
AYGZv1_180348	Iron-sulfur protein	No	1442.75	0	0	0	0	0	0	0	0	0	0	0	0	0	0	0	0	0	0	0	0	0	0	0	0	0	0	0	0	0	0	0	0	0	0	0	0	0	0	0	0	0	0	0	0	0	0
AYGZv1_180349	Cytochrome b6	No	1442.75	0	0	0	0	0	0	0	0	0	0	0	0	0	0	0	0	0	0	0	0	0	0	0	0	0	0	0	0	0	0	0	0	0	0	0	0	0	0	0	0	0	0	0	0	0	0
AYGZv1_180350	protein of unknown function	No	1442.75	0	0	0	0	0	0	0	0	0	0	0	0	0	0	0	0	0	0	0	0	0	0	0	0	0	0	0	0	0	0	0	0	0	0	0	0	0	0	0	0	0	0	0	0	0	0
AYGZv1_180351	Multiheme C-type cytochrome	No	1442.75	0	0	0	0	0	0	0	0	0	0	0	0	0	0	0	0	0	0	0	0	0	0	0	0	0	0	0	0	0	0	0	0	0	0	0	0	0	0	0	0	0	0	0	0	0	0
AYGZv1_180352	Oligopeptide transport ATP-binding protein AppD	No	1442.75	0	0	0	0	0	0	0	0	0	0	0	0	0	0	0	0	0	0	0	0	0	0	0	0	0	0	0	0	0	0	0	0	0	0	0	0	0	0	0	0	0	0	0	0	0	0
AYGZv1_180353	conserved protein of unknown function	No	1442.75	0	0	0	0	0	0	0	0	0	0	0	0	0	0	0	0	0	0	0	0	0	0	0	0	0	0	0	0	0	0	0	0	0	0	0	0	0	0	0	0	0	0	0	0	0	0
AYGZv1_180354	conserved protein of unknown function	No	1442.75	0	0	0	0	0	0	0	0	0	0	0	0	0	0	0	0	0	0	0	0	0	0	0	0	0	0	0	0	0	0	0	0	0	0	0	0	0	0	0	0	0	0	0	0	0	0
AYGZv1_180355	protein of unknown function	No	1442.75	0	0	0	0	0	0	0	0	0	0	0	0	0	0	0	0	0	0	0	0	0	0	0	0	0	0	0	0	0	0	0	0	0	0	0	0	0	0	0	0	0	0	0	0	0	0
AYGZv1_180356	Class II aldolase/adducin family protein (fragment)	No	1442.75	0	0	0	0	0	0	0	0	0	0	0	0	0	0	0	0	0	0	0	0	0	0	0	0	0	0	0	0	0	0	0	0	0	0	0	0	0	0	0	0	0	0	0	0	0	0
AYGZv1_180357	Methylthioribose-1-phosphate isomerase 1	No	1442.75	0	0	0	0	0	0	0	0	0	0	0	0	0	0	0	0	0	0	0	0	0	0	0	0	0	0	0	0	0	0	0	0	0	0	0	0	0	0	0	0	0	0	0	0	0	0
AYGZv1_180358	putative 31 kDa immunogenic protein	No	1442.75	0	0	0	0	0	0	0	0	0	0	0	0	0	0	0	0	0	0	0	0	0	0	0	0	0	0	0	0	0	0	0	0	0	0	0	0	0	0	0	0	0	0	0	0	0	0
AYGZv1_180359	protein of unknown function	No	1442.75	0	0	0	0	0	0	0	0	0	0	0	0	0	0	0	0	0	0	0	0	0	0	0	0	0	0	0	0	0	0	0	0	0	0	0	0	0	0	0	0	0	0	0	0	0	0
AYGZv1_180360	Extracellular solute-binding protein family 3	No	1442.75	0	0	0	0	0	0	0	0	0	0	0	0	0	0	0	0	0	0	0	0	0	0	0	0	0	0	0	0	0	0	0	0	0	0	0	0	0	0	0	0	0	0	0	0	0	0
AYGZv1_180361	Polar amino acid ABC transporter, inner membrane subunit	No	1442.75	0	0	0	0	0	0	0	0	0	0	0	0	0	0	0	0	0	0	0	0	0	0	0	0	0	0	0	0	0	0	0	0	0	0	0	0	0	0	0	0	0	0	0	0	0	0
AYGZv1_180362	putative amino acid transport protein (ABC superfamily, ATP_bind)	No	1442.75	0	0	0	0	0	0	0	0	0	0	0	0	0	0	0	0	0	0	0	0	0	0	0	0	0	0	0	0	0	0	0	0	0	0	0	0	0	0	0	0	0	0	0	0	0	0
AYGZv1_180363	YbaK/ebsC protein	No	1442.75	0	0	0	0	0	0	0	0	0	0	0	0	0	0	0	0	0	0	0	0	0	0	0	0	0	0	0	0	0	0	0	0	0	0	0	0	0	0	0	0	0	0	0	0	0	0
AYGZv1_180364	Fumarate reductase flavoprotein subunit	No	1442.75	0	0	0	0	0	0	0	0	0	0	0	0	0	0	0	0	0	0	0	0	0	0	0	0	0	0	0	0	0	0	0	0	0	0	0	0	0	0	0	0	0	0	0	0	0	0
AYGZv1_180365	protein of unknown function	No	1442.75	0	0	0	0	0	0	0	0	0	0	0	0	0	0	0	0	0	0	0	0	0	0	0	0	0	0	0	0	0	0	0	0	0	0	0	0	0	0	0	0	0	0	0	0	0	0
AYGZv1_180366	Uncharacterized transporter YbhF	No	1442.75	0	0	0	0	0	0	0	0	0	0	0	0	0	0	0	0	0	0	0	0	0	0	0	0	0	0	0	0	0	0	0	0	0	0	0	0	0	0	0	0	0	0	0	0	0	0
AYGZv1_180367	conserved membrane protein of unknown function	No	1442.75	0	0	0	0	0	0	0	0	0	0	0	0	0	0	0	0	0	0	0	0	0	0	0	0	0	0	0	0	0	0	0	0	0	0	0	0	0	0	0	0	0	0	0	0	0	0
AYGZv1_180368	conserved membrane protein of unknown function	No	1442.75	0	0	0	0	0	0	0	0	0	0	0	0	0	0	0	0	0	0	0	0	0	0	0	0	0	0	0	0	0	0	0	0	0	0	0	0	0	0	0	0	0	0	0	0	0	0
AYGZv1_180369	Carbamoyl-phosphate synthase large chain	No	1442.75	0	0	0	0	0	0	0	0	0	0	0	0	0	0	0	0	0	0	0	0	0	0	0	0	0	0	0	0	0	0	0	0	0	0	0	0	0	0	0	0	0	0	0	0	0	0
AYGZv1_180370	transposase (fragment)	No	1442.75	0	0	0	0	0	0	0	0	0	0	0	0	0	0	0	0	0	0	0	0	0	0	0	0	0	0	0	0	0	0	0	0	0	0	0	0	0	0	0	0	0	0	0	0	0	0
AYGZv1_180371	conserved protein of unknown function	No	1442.75	0	0	0	0	0	0	0	0	0	0	0	0	0	0	0	0	0	0	0	0	0	0	0	0	0	0	0	0	0	0	0	0	0	0	0	0	0	0	0	0	0	0	0	0	0	0
AYGZv1_180372	protein of unknown function	No	1442.75	0	0	0	0	0	0	0	0	0	0	0	0	0	0	0	0	0	0	0	0	0	0	0	0	0	0	0	0	0	0	0	0	0	0	0	0	0	0	0	0	0	0	0	0	0	0
AYGZv1_180373	protein of unknown function	No	1442.75	0	0	0	0	0	0	0	0	0	0	0	0	0	0	0	0	0	0	0	0	0	0	0	0	0	0	0	0	0	0	0	0	0	0	0	0	0	0	0	0	0	0	0	0	0	0
AYGZv1_180374	putative Protein TraL	No	1442.75	0	0	0	0	0	0	0	0	0	0	0	0	0	0	0	0	0	0	0	0	0	0	0	0	0	0	0	0	0	0	0	0	0	0	0	0	0	0	0	0	0	0	0	0	0	0
AYGZv1_180375	protein of unknown function	No	1442.75	0	0	0	0	0	0	0	0	0	0	0	0	0	0	0	0	0	0	0	0	0	0	0	0	0	0	0	0	0	0	0	0	0	0	0	0	0	0	0	0	0	0	0	0	0	0
AYGZv1_180376	protein of unknown function	No	1442.75	0	0	0	0	0	0	0	0	0	0	0	0	0	0	0	0	0	0	0	0	0	0	0	0	0	0	0	0	0	0	0	0	0	0	0	0	0	0	0	0	0	0	0	0	0	0
AYGZv1_180377	protein of unknown function	No	1442.75	0	0	0	0	0	0	0	0	0	0	0	0	0	0	0	0	0	0	0	0	0	0	0	0	0	0	0	0	0	0	0	0	0	0	0	0	0	0	0	0	0	0	0	0	0	0
AYGZv1_180378	conserved protein of unknown function	No	1442.75	0	0	0	0	0	0	0	0	0	0	0	0	0	0	0	0	0	0	0	0	0	0	0	0	0	0	0	0	0	0	0	0	0	0	0	0	0	0	0	0	0	0	0	0	0	0
AYGZv1_180379	protein of unknown function	No	1442.75	0	0	0	0	0	0	0	0	0	0	0	0	0	0	0	0	0	0	0	0	0	0	0	0	0	0	0	0	0	0	0	0	0	0	0	0	0	0	0	0	0	0	0	0	0	0
AYGZv1_180380	Type IV / VI secretion system protein, DotU family	No	1442.75	0	0	0	0	0	0	0	0	0	0	0	0	0	0	0	0	0	0	0	0	0	0	0	0	0	0	0	0	0	0	0	0	0	0	0	0	0	0	0	0	0	0	0	0	0	0
AYGZv1_180381	Type VI secretion protein, family	No	1442.75	0	0	0	0	0	0	0	0	0	0	0	0	0	0	0	0	0	0	0	0	0	0	0	0	0	0	0	0	0	0	0	0	0	0	0	0	0	0	0	0	0	0	0	0	0	0
AYGZv1_180382	conserved exported protein of unknown function	No	1442.75	0	0	0	0	0	0	0	0	0	0	0	0	0	0	0	0	0	0	0	0	0	0	0	0	0	0	0	0	0	0	0	0	0	0	0	0	0	0	0	0	0	0	0	0	0	0
AYGZv1_180383	protein of unknown function	No	1442.75	0	0	0	0	0	0	0	0	0	0	0	0	0	0	0	0	0	0	0	0	0	0	0	0	0	0	0	0	0	0	0	0	0	0	0	0	0	0	0	0	0	0	0	0	0	0
AYGZv1_180384	conserved membrane protein of unknown function	No	1442.75	0	0	0	0	0	0	0	0	0	0	0	0	0	0	0	0	0	0	0	0	0	0	0	0	0	0	0	0	0	0	0	0	0	0	0	0	0	0	0	0	0	0	0	0	0	0
AYGZv1_180385	conserved protein of unknown function	No	1442.75	0	0	0	0	0	0	0	0	0	0	0	0	0	0	0	0	0	0	0	0	0	0	0	0	0	0	0	0	0	0	0	0	0	0	0	0	0	0	0	0	0	0	0	0	0	0
AYGZv1_180386	Type VI secretion protein VC_A0107 family	No	1442.75	0	0	0	0	0	0	0	0	0	0	0	0	0	0	0	0	0	0	0	0	0	0	0	0	0	0	0	0	0	0	0	0	0	0	0	0	0	0	0	0	0	0	0	0	0	0
AYGZv1_180387	conserved protein of unknown function	No	1442.75	0	0	0	0	0	0	0	0	0	0	0	0	0	0	0	0	0	0	0	0	0	0	0	0	0	0	0	0	0	0	0	0	0	0	0	0	0	0	0	0	0	0	0	0	0	0
AYGZv1_180388	conserved protein of unknown function	No	1442.75	0	0	0	0	0	0	0	0	0	0	0	0	0	0	0	0	0	0	0	0	0	0	0	0	0	0	0	0	0	0	0	0	0	0	0	0	0	0	0	0	0	0	0	0	0	0
AYGZv1_180389	Type VI secretion protein, family	No	1442.75	0	0	0	0	0	0	0	0	0	0	0	0	0	0	0	0	0	0	0	0	0	0	0	0	0	0	0	0	0	0	0	0	0	0	0	0	0	0	0	0	0	0	0	0	0	0
AYGZv1_180390	conserved protein of unknown function	No	1442.75	0	0	0	0	0	0	0	0	0	0	0	0	0	0	0	0	0	0	0	0	0	0	0	0	0	0	0	0	0	0	0	0	0	0	0	0	0	0	0	0	0	0	0	0	0	0
AYGZv1_180391	protein of unknown function	No	1442.75	0	0	0	0	0	0	0	0	0	0	0	0	0	0	0	0	0	0	0	0	0	0	0	0	0	0	0	0	0	0	0	0	0	0	0	0	0	0	0	0	0	0	0	0	0	0
AYGZv1_180392	protein of unknown function	No	1442.75	0	0	0	0	0	0	0	0	0	0	0	0	0	0	0	0	0	0	0	0	0	0	0	0	0	0	0	0	0	0	0	0	0	0	0	0	0	0	0	0	0	0	0	0	0	0
AYGZv1_180393	exported protein of unknown function	No	1442.75	0	0	0	0	0	0	0	0	0	0	0	0	0	0	0	0	0	0	0	0	0	0	0	0	0	0	0	0	0	0	0	0	0	0	0	0	0	0	0	0	0	0	0	0	0	0
AYGZv1_180394	protein of unknown function	No	1442.75	0	0	0	0	0	0	0	0	0	0	0	0	0	0	0	0	0	0	0	0	0	0	0	0	0	0	0	0	0	0	0	0	0	0	0	0	0	0	0	0	0	0	0	0	0	0
AYGZv1_180395	protein of unknown function	No	1442.75	0	0	0	0	0	0	0	0	0	0	0	0	0	0	0	0	0	0	0	0	0	0	0	0	0	0	0	0	0	0	0	0	0	0	0	0	0	0	0	0	0	0	0	0	0	0
AYGZv1_180396	protein of unknown function	No	1442.75	0	0	0	0	0	0	0	0	0	0	0	0	0	0	0	0	0	0	0	0	0	0	0	0	0	0	0	0	0	0	0	0	0	0	0	0	0	0	0	0	0	0	0	0	0	0
AYGZv1_180397	protein of unknown function	No	1442.75	0	0	0	0	0	0	0	0	0	0	0	0	0	0	0	0	0	0	0	0	0	0	0	0	0	0	0	0	0	0	0	0	0	0	0	0	0	0	0	0	0	0	0	0	0	0
AYGZv1_190001	protein of unknown function	No	1442.75	0	0	0	0	0	0	0	0	0	0	0	0	0	0	0	0	0	0	0	0	0	0	0	0	0	0	0	0	0	0	0	0	0	0	0	0	0	0	0	0	0	0	0	0	0	0
AYGZv1_190002	protein of unknown function	No	1442.75	0	0	0	0	0	0	0	0	0	0	0	0	0	0	0	0	0	0	0	0	0	0	0	0	0	0	0	0	0	0	0	0	0	0	0	0	0	0	0	0	0	0	0	0	0	0
AYGZv1_190003	protein of unknown function	No	1442.75	0	0	0	0	0	0	0	0	0	0	0	0	0	0	0	0	0	0	0	0	0	0	0	0	0	0	0	0	0	0	0	0	0	0	0	0	0	0	0	0	0	0	0	0	0	0
AYGZv1_190004	protein of unknown function	No	1442.75	0	0	0	0	0	0	0	0	0	0	0	0	0	0	0	0	0	0	0	0	0	0	0	0	0	0	0	0	0	0	0	0	0	0	0	0	0	0	0	0	0	0	0	0	0	0
AYGZv1_190005	protein of unknown function	No	1442.75	0	0	0	0	0	0	0	0	0	0	0	0	0	0	0	0	0	0	0	0	0	0	0	0	0	0	0	0	0	0	0	0	0	0	0	0	0	0	0	0	0	0	0	0	0	0
AYGZv1_190006	protein of unknown function	No	1442.75	0	0	0	0	0	0	0	0	0	0	0	0	0	0	0	0	0	0	0	0	0	0	0	0	0	0	0	0	0	0	0	0	0	0	0	0	0	0	0	0	0	0	0	0	0	0
AYGZv1_190007	protein of unknown function	No	1442.75	0	0	0	0	0	0	0	0	0	0	0	0	0	0	0	0	0	0	0	0	0	0	0	0	0	0	0	0	0	0	0	0	0	0	0	0	0	0	0	0	0	0	0	0	0	0
AYGZv1_190008	protein of unknown function	No	1442.75	0	0	0	0	0	0	0	0	0	0	0	0	0	0	0	0	0	0	0	0	0	0	0	0	0	0	0	0	0	0	0	0	0	0	0	0	0	0	0	0	0	0	0	0	0	0
AYGZv1_190009	transposase (fragment)	No	1442.75	0	0	0	0	0	0	0	0	0	0	0	0	0	0	0	0	0	0	0	0	0	0	0	0	0	0	0	0	0	0	0	0	0	0	0	0	0	0	0	0	0	0	0	0	0	0
AYGZv1_190010	putative anti-sigma regulatory factor, serine/threonine protein kinase	No	1442.75	0	0	0	0	0	0	0	0	0	0	0	0	0	0	0	0	0	0	0	0	0	0	0	0	0	0	0	0	0	0	0	0	0	0	0	0	0	0	0	0	0	0	0	0	0	0
AYGZv1_190011	protein of unknown function	No	1442.75	0	0	0	0	0	0	0	0	0	0	0	0	0	0	0	0	0	0	0	0	0	0	0	0	0	0	0	0	0	0	0	0	0	0	0	0	0	0	0	0	0	0	0	0	0	0
AYGZv1_190012	conserved protein of unknown function	No	1442.75	0	0	0	0	0	0	0	0	0	0	0	0	0	0	0	0	0	0	0	0	0	0	0	0	0	0	0	0	0	0	0	0	0	0	0	0	0	0	0	0	0	0	0	0	0	0
AYGZv1_190013	exported protein of unknown function	No	1442.75	0	0	0	0	0	0	0	0	0	0	0	0	0	0	0	0	0	0	0	0	0	0	0	0	0	0	0	0	0	0	0	0	0	0	0	0	0	0	0	0	0	0	0	0	0	0
AYGZv1_190014	exported protein of unknown function	No	1442.75	0	0	0	0	0	0	0	0	0	0	0	0	0	0	0	0	0	0	0	0	0	0	0	0	0	0	0	0	0	0	0	0	0	0	0	0	0	0	0	0	0	0	0	0	0	0
AYGZv1_200001	transposase	No	1442.75	0	0	0	0	0	0	0	0	0	0	0	0	0	0	0	0	0	0	0	0	0	0	0	0	0	0	0	0	0	0	0	0	0	0	0	0	0	0	0	0	0	0	0	0	0	0
AYGZv1_200002	conserved protein of unknown function	No	1442.75	0	0	0	0	0	0	0	0	0	0	0	0	0	0	0	0	0	0	0	0	0	0	0	0	0	0	0	0	0	0	0	0	0	0	0	0	0	0	0	0	0	0	0	0	0	0
AYGZv1_200003	conserved protein of unknown function	No	1442.75	0	0	0	0	0	0	0	0	0	0	0	0	0	0	0	0	0	0	0	0	0	0	0	0	0	0	0	0	0	0	0	0	0	0	0	0	0	0	0	0	0	0	0	0	0	0
AYGZv1_200004	conserved protein of unknown function	No	1442.75	0	0	0	0	0	0	0	0	0	0	0	0	0	0	0	0	0	0	0	0	0	0	0	0	0	0	0	0	0	0	0	0	0	0	0	0	0	0	0	0	0	0	0	0	0	0
AYGZv1_200005	membrane protein of unknown function	No	1442.75	0	0	0	0	0	0	0	0	0	0	0	0	0	0	0	0	0	0	0	0	0	0	0	0	0	0	0	0	0	0	0	0	0	0	0	0	0	0	0	0	0	0	0	0	0	0
AYGZv1_200006	Sodium/calcium exchanger family protein	No	1442.75	0	0	0	0	0	0	0	0	0	0	0	0	0	0	0	0	0	0	0	0	0	0	0	0	0	0	0	0	0	0	0	0	0	0	0	0	0	0	0	0	0	0	0	0	0	0
AYGZv1_200007	30S ribosomal protein S20	No	1442.75	0	0	0	0	0	0	0	0	0	0	0	0	0	0	0	0	0	0	0	0	0	0	0	0	0	0	0	0	0	0	0	0	0	0	0	0	0	0	0	0	0	0	0	0	0	0
AYGZv1_200008	NifU-related domain containing protein	No	1442.75	0	0	0	0	0	0	0	0	0	0	0	0	0	0	0	0	0	0	0	0	0	0	0	0	0	0	0	0	0	0	0	0	0	0	0	0	0	0	0	0	0	0	0	0	0	0
AYGZv1_200009	conserved protein of unknown function	No	1442.75	0	0	0	0	0	0	0	0	0	0	0	0	0	0	0	0	0	0	0	0	0	0	0	0	0	0	0	0	0	0	0	0	0	0	0	0	0	0	0	0	0	0	0	0	0	0
AYGZv1_20001	transposase	No	1442.75	0	0	0	0	0	0	0	0	0	0	0	0	0	0	0	0	0	0	0	0	0	0	0	0	0	0	0	0	0	0	0	0	0	0	0	0	0	0	0	0	0	0	0	0	0	0
AYGZv1_200010	Peptidase M29, aminopeptidase II	No	1442.75	0	0	0	0	0	0	0	0	0	0	0	0	0	0	0	0	0	0	0	0	0	0	0	0	0	0	0	0	0	0	0	0	0	0	0	0	0	0	0	0	0	0	0	0	0	0
AYGZv1_200011	transposase	No	1442.75	0	0	0	0	0	0	0	0	0	0	0	0	0	0	0	0	0	0	0	0	0	0	0	0	0	0	0	0	0	0	0	0	0	0	0	0	0	0	0	0	0	0	0	0	0	0
AYGZv1_200012	protein of unknown function	No	1442.75	0	0	0	0	0	0	0	0	0	0	0	0	0	0	0	0	0	0	0	0	0	0	0	0	0	0	0	0	0	0	0	0	0	0	0	0	0	0	0	0	0	0	0	0	0	0
AYGZv1_200013	exported protein of unknown function	No	1442.75	0	0	0	0	0	0	0	0	0	0	0	0	0	0	0	0	0	0	0	0	0	0	0	0	0	0	0	0	0	0	0	0	0	0	0	0	0	0	0	0	0	0	0	0	0	0
AYGZv1_200014	protein of unknown function	No	1442.75	0	0	0	0	0	0	0	0	0	0	0	0	0	0	0	0	0	0	0	0	0	0	0	0	0	0	0	0	0	0	0	0	0	0	0	0	0	0	0	0	0	0	0	0	0	0
AYGZv1_200015	enolase	No	1442.75	0	0	0	0	0	0	0	0	0	0	0	0	0	0	0	0	0	0	0	0	0	0	0	0	0	0	0	0	0	0	0	0	0	0	0	0	0	0	0	0	0	0	0	0	0	0
AYGZv1_200016	conserved protein of unknown function	No	1442.75	0	0	0	0	0	0	0	0	0	0	0	0	0	0	0	0	0	0	0	0	0	0	0	0	0	0	0	0	0	0	0	0	0	0	0	0	0	0	0	0	0	0	0	0	0	0
AYGZv1_200017	conserved protein of unknown function	No	1442.75	0	0	0	0	0	0	0	0	0	0	0	0	0	0	0	0	0	0	0	0	0	0	0	0	0	0	0	0	0	0	0	0	0	0	0	0	0	0	0	0	0	0	0	0	0	0
AYGZv1_200018	protein of unknown function	No	1442.75	0	0	0	0	0	0	0	0	0	0	0	0	0	0	0	0	0	0	0	0	0	0	0	0	0	0	0	0	0	0	0	0	0	0	0	0	0	0	0	0	0	0	0	0	0	0
AYGZv1_200019	transposase	No	1442.75	0	0	0	0	0	0	0	0	0	0	0	0	0	0	0	0	0	0	0	0	0	0	0	0	0	0	0	0	0	0	0	0	0	0	0	0	0	0	0	0	0	0	0	0	0	0
AYGZv1_200020	putative Antimicrobial extrusion protein	No	1442.75	0	0	0	0	0	0	0	0	0	0	0	0	0	0	0	0	0	0	0	0	0	0	0	0	0	0	0	0	0	0	0	0	0	0	0	0	0	0	0	0	0	0	0	0	0	0
AYGZv1_200021	putative Multi antimicrobial extrusion protein MatE	No	1442.75	0	0	0	0	0	0	0	0	0	0	0	0	0	0	0	0	0	0	0	0	0	0	0	0	0	0	0	0	0	0	0	0	0	0	0	0	0	0	0	0	0	0	0	0	0	0
AYGZv1_200022	protein of unknown function	No	1442.75	0	0	0	0	0	0	0	0	0	0	0	0	0	0	0	0	0	0	0	0	0	0	0	0	0	0	0	0	0	0	0	0	0	0	0	0	0	0	0	0	0	0	0	0	0	0
AYGZv1_200023	conserved protein of unknown function	No	1442.75	0	0	0	0	0	0	0	0	0	0	0	0	0	0	0	0	0	0	0	0	0	0	0	0	0	0	0	0	0	0	0	0	0	0	0	0	0	0	0	0	0	0	0	0	0	0
AYGZv1_200024	RNA methyltransferase, TrmH family	No	1442.75	0	0	0	0	0	0	0	0	0	0	0	0	0	0	0	0	0	0	0	0	0	0	0	0	0	0	0	0	0	0	0	0	0	0	0	0	0	0	0	0	0	0	0	0	0	0
AYGZv1_200025	Ribosomal RNA large subunit methyltransferase H	No	1442.75	0	0	0	0	0	0	0	0	0	0	0	0	0	0	0	0	0	0	0	0	0	0	0	0	0	0	0	0	0	0	0	0	0	0	0	0	0	0	0	0	0	0	0	0	0	0
AYGZv1_200026	Transcriptional regulator, TraR/DksA family	No	1442.75	0	0	0	0	0	0	0	0	0	0	0	0	0	0	0	0	0	0	0	0	0	0	0	0	0	0	0	0	0	0	0	0	0	0	0	0	0	0	0	0	0	0	0	0	0	0
AYGZv1_200027	putative Calcineurin-like phosphoesterase superfamily domain-containing protein	No	1442.75	0	0	0	0	0	0	0	0	0	0	0	0	0	0	0	0	0	0	0	0	0	0	0	0	0	0	0	0	0	0	0	0	0	0	0	0	0	0	0	0	0	0	0	0	0	0
AYGZv1_200028	putative membrane-bound phosphohydrolase	No	1442.75	0	0	0	0	0	0	0	0	0	0	0	0	0	0	0	0	0	0	0	0	0	0	0	0	0	0	0	0	0	0	0	0	0	0	0	0	0	0	0	0	0	0	0	0	0	0
AYGZv1_200029	ABC-type transport system, periplasmic component	No	1442.75	0	0	0	0	0	0	0	0	0	0	0	0	0	0	0	0	0	0	0	0	0	0	0	0	0	0	0	0	0	0	0	0	0	0	0	0	0	0	0	0	0	0	0	0	0	0
AYGZv1_200030	conserved exported protein of unknown function	No	1442.75	0	0	0	0	0	0	0	0	0	0	0	0	0	0	0	0	0	0	0	0	0	0	0	0	0	0	0	0	0	0	0	0	0	0	0	0	0	0	0	0	0	0	0	0	0	0
AYGZv1_200031	ABC-type transport system, periplasmic component	No	1442.75	0	0	0	0	0	0	0	0	0	0	0	0	0	0	0	0	0	0	0	0	0	0	0	0	0	0	0	0	0	0	0	0	0	0	0	0	0	0	0	0	0	0	0	0	0	0
AYGZv1_200032	membrane protein of unknown function	No	1442.75	0	0	0	0	0	0	0	0	0	0	0	0	0	0	0	0	0	0	0	0	0	0	0	0	0	0	0	0	0	0	0	0	0	0	0	0	0	0	0	0	0	0	0	0	0	0
AYGZv1_200033	Purine or other phosphorylase family 1	No	1442.75	0	0	0	0	0	0	0	0	0	0	0	0	0	0	0	0	0	0	0	0	0	0	0	0	0	0	0	0	0	0	0	0	0	0	0	0	0	0	0	0	0	0	0	0	0	0
AYGZv1_200034	exported protein of unknown function	No	1442.75	0	0	0	0	0	0	0	0	0	0	0	0	0	0	0	0	0	0	0	0	0	0	0	0	0	0	0	0	0	0	0	0	0	0	0	0	0	0	0	0	0	0	0	0	0	0
AYGZv1_200035	Indole-3-acetyl-aspartic acid hydrolase	No	1442.75	0	0	0	0	0	0	0	0	0	0	0	0	0	0	0	0	0	0	0	0	0	0	0	0	0	0	0	0	0	0	0	0	0	0	0	0	0	0	0	0	0	0	0	0	0	0
AYGZv1_200036	transposase	No	1442.75	0	0	0	0	0	0	0	0	0	0	0	0	0	0	0	0	0	0	0	0	0	0	0	0	0	0	0	0	0	0	0	0	0	0	0	0	0	0	0	0	0	0	0	0	0	0
AYGZv1_200037	protein of unknown function	No	1442.75	0	0	0	0	0	0	0	0	0	0	0	0	0	0	0	0	0	0	0	0	0	0	0	0	0	0	0	0	0	0	0	0	0	0	0	0	0	0	0	0	0	0	0	0	0	0
AYGZv1_200038	conserved protein of unknown function	No	1442.75	0	0	0	0	0	0	0	0	0	0	0	0	0	0	0	0	0	0	0	0	0	0	0	0	0	0	0	0	0	0	0	0	0	0	0	0	0	0	0	0	0	0	0	0	0	0
AYGZv1_200039	conserved protein of unknown function	No	1442.75	0	0	0	0	0	0	0	0	0	0	0	0	0	0	0	0	0	0	0	0	0	0	0	0	0	0	0	0	0	0	0	0	0	0	0	0	0	0	0	0	0	0	0	0	0	0
AYGZv1_200040	putative Type-1 restriction enzyme EcoAI specificity protein	No	1442.75	0	0	0	0	0	0	0	0	0	0	0	0	0	0	0	0	0	0	0	0	0	0	0	0	0	0	0	0	0	0	0	0	0	0	0	0	0	0	0	0	0	0	0	0	0	0
AYGZv1_200041	protein of unknown function	No	1442.75	0	0	0	0	0	0	0	0	0	0	0	0	0	0	0	0	0	0	0	0	0	0	0	0	0	0	0	0	0	0	0	0	0	0	0	0	0	0	0	0	0	0	0	0	0	0
AYGZv1_200042	Type I restriction enzyme EcoEI M protein	No	1442.75	0	0	0	0	0	0	0	0	0	0	0	0	0	0	0	0	0	0	0	0	0	0	0	0	0	0	0	0	0	0	0	0	0	0	0	0	0	0	0	0	0	0	0	0	0	0
AYGZv1_200043	Type I restriction enzyme EcoEI R protein (fragment)	No	1442.75	0	0	0	0	0	0	0	0	0	0	0	0	0	0	0	0	0	0	0	0	0	0	0	0	0	0	0	0	0	0	0	0	0	0	0	0	0	0	0	0	0	0	0	0	0	0
AYGZv1_200044	transposase	No	1442.75	0	0	0	0	0	0	0	0	0	0	0	0	0	0	0	0	0	0	0	0	0	0	0	0	0	0	0	0	0	0	0	0	0	0	0	0	0	0	0	0	0	0	0	0	0	0
AYGZv1_200045	Type I restriction enzyme EcoEI R protein (fragment)	No	1442.75	0	0	0	0	0	0	0	0	0	0	0	0	0	0	0	0	0	0	0	0	0	0	0	0	0	0	0	0	0	0	0	0	0	0	0	0	0	0	0	0	0	0	0	0	0	0
AYGZv1_200046	Uncharacterized endonuclease HI_1296 (modular protein)	No	1442.75	0	0	0	0	0	0	0	0	0	0	0	0	0	0	0	0	0	0	0	0	0	0	0	0	0	0	0	0	0	0	0	0	0	0	0	0	0	0	0	0	0	0	0	0	0	0
AYGZv1_200047	exported protein of unknown function	No	1442.75	0	0	0	0	0	0	0	0	0	0	0	0	0	0	0	0	0	0	0	0	0	0	0	0	0	0	0	0	0	0	0	0	0	0	0	0	0	0	0	0	0	0	0	0	0	0
AYGZv1_200048	Multiheme c-type cytochrome (fragment)	No	1442.75	0	0	0	0	0	0	0	0	0	0	0	0	0	0	0	0	0	0	0	0	0	0	0	0	0	0	0	0	0	0	0	0	0	0	0	0	0	0	0	0	0	0	0	0	0	0
AYGZv1_200049	protein of unknown function	No	1442.75	0	0	0	0	0	0	0	0	0	0	0	0	0	0	0	0	0	0	0	0	0	0	0	0	0	0	0	0	0	0	0	0	0	0	0	0	0	0	0	0	0	0	0	0	0	0
AYGZv1_200050	exported protein of unknown function	No	1442.75	0	0	0	0	0	0	0	0	0	0	0	0	0	0	0	0	0	0	0	0	0	0	0	0	0	0	0	0	0	0	0	0	0	0	0	0	0	0	0	0	0	0	0	0	0	0
AYGZv1_200051	putative acyltransferase	No	1442.75	0	0	0	0	0	0	0	0	0	0	0	0	0	0	0	0	0	0	0	0	0	0	0	0	0	0	0	0	0	0	0	0	0	0	0	0	0	0	0	0	0	0	0	0	0	0
AYGZv1_200052	protein of unknown function	No	1442.75	0	0	0	0	0	0	0	0	0	0	0	0	0	0	0	0	0	0	0	0	0	0	0	0	0	0	0	0	0	0	0	0	0	0	0	0	0	0	0	0	0	0	0	0	0	0
AYGZv1_200053	conserved protein of unknown function	No	1442.75	0	0	0	0	0	0	0	0	0	0	0	0	0	0	0	0	0	0	0	0	0	0	0	0	0	0	0	0	0	0	0	0	0	0	0	0	0	0	0	0	0	0	0	0	0	0
AYGZv1_200054	exported protein of unknown function	No	1442.75	0	0	0	0	0	0	0	0	0	0	0	0	0	0	0	0	0	0	0	0	0	0	0	0	0	0	0	0	0	0	0	0	0	0	0	0	0	0	0	0	0	0	0	0	0	0
AYGZv1_200055	exported protein of unknown function	No	1442.75	0	0	0	0	0	0	0	0	0	0	0	0	0	0	0	0	0	0	0	0	0	0	0	0	0	0	0	0	0	0	0	0	0	0	0	0	0	0	0	0	0	0	0	0	0	0
AYGZv1_200056	exported protein of unknown function	No	1442.75	0	0	0	0	0	0	0	0	0	0	0	0	0	0	0	0	0	0	0	0	0	0	0	0	0	0	0	0	0	0	0	0	0	0	0	0	0	0	0	0	0	0	0	0	0	0
AYGZv1_200057	protein of unknown function	No	1442.75	0	0	0	0	0	0	0	0	0	0	0	0	0	0	0	0	0	0	0	0	0	0	0	0	0	0	0	0	0	0	0	0	0	0	0	0	0	0	0	0	0	0	0	0	0	0
AYGZv1_200058	protein of unknown function	No	1442.75	0	0	0	0	0	0	0	0	0	0	0	0	0	0	0	0	0	0	0	0	0	0	0	0	0	0	0	0	0	0	0	0	0	0	0	0	0	0	0	0	0	0	0	0	0	0
AYGZv1_200059	conserved membrane protein of unknown function	No	1442.75	0	0	0	0	0	0	0	0	0	0	0	0	0	0	0	0	0	0	0	0	0	0	0	0	0	0	0	0	0	0	0	0	0	0	0	0	0	0	0	0	0	0	0	0	0	0
AYGZv1_200060	putative L-alanyl-D-glutamate peptidase	No	1442.75	0	0	0	0	0	0	0	0	0	0	0	0	0	0	0	0	0	0	0	0	0	0	0	0	0	0	0	0	0	0	0	0	0	0	0	0	0	0	0	0	0	0	0	0	0	0
AYGZv1_200061	conserved protein of unknown function	No	1442.75	0	0	0	0	0	0	0	0	0	0	0	0	0	0	0	0	0	0	0	0	0	0	0	0	0	0	0	0	0	0	0	0	0	0	0	0	0	0	0	0	0	0	0	0	0	0
AYGZv1_200062	protein of unknown function	No	1442.75	0	0	0	0	0	0	0	0	0	0	0	0	0	0	0	0	0	0	0	0	0	0	0	0	0	0	0	0	0	0	0	0	0	0	0	0	0	0	0	0	0	0	0	0	0	0
AYGZv1_200063	protein of unknown function	No	1442.75	0	0	0	0	0	0	0	0	0	0	0	0	0	0	0	0	0	0	0	0	0	0	0	0	0	0	0	0	0	0	0	0	0	0	0	0	0	0	0	0	0	0	0	0	0	0
AYGZv1_200064	putative quinone oxidoreductase YhfP	No	1442.75	0	0	0	0	0	0	0	0	0	0	0	0	0	0	0	0	0	0	0	0	0	0	0	0	0	0	0	0	0	0	0	0	0	0	0	0	0	0	0	0	0	0	0	0	0	0
AYGZv1_200065	exported protein of unknown function	No	1442.75	0	0	0	0	0	0	0	0	0	0	0	0	0	0	0	0	0	0	0	0	0	0	0	0	0	0	0	0	0	0	0	0	0	0	0	0	0	0	0	0	0	0	0	0	0	0
AYGZv1_200066	membrane protein of unknown function	No	1442.75	0	0	0	0	0	0	0	0	0	0	0	0	0	0	0	0	0	0	0	0	0	0	0	0	0	0	0	0	0	0	0	0	0	0	0	0	0	0	0	0	0	0	0	0	0	0
AYGZv1_200067	protein of unknown function	No	1442.75	0	0	0	0	0	0	0	0	0	0	0	0	0	0	0	0	0	0	0	0	0	0	0	0	0	0	0	0	0	0	0	0	0	0	0	0	0	0	0	0	0	0	0	0	0	0
AYGZv1_200068	putative Protein MraZ	No	1442.75	0	0	0	0	0	0	0	0	0	0	0	0	0	0	0	0	0	0	0	0	0	0	0	0	0	0	0	0	0	0	0	0	0	0	0	0	0	0	0	0	0	0	0	0	0	0
AYGZv1_200069	S-adenosyl-dependent methyltransferase activity on membrane-located substrates	No	1442.75	0	0	0	0	0	0	0	0	0	0	0	0	0	0	0	0	0	0	0	0	0	0	0	0	0	0	0	0	0	0	0	0	0	0	0	0	0	0	0	0	0	0	0	0	0	0
AYGZv1_200070	protein of unknown function	No	1442.75	0	0	0	0	0	0	0	0	0	0	0	0	0	0	0	0	0	0	0	0	0	0	0	0	0	0	0	0	0	0	0	0	0	0	0	0	0	0	0	0	0	0	0	0	0	0
AYGZv1_200071	Peptidoglycan glycosyltransferase	No	1442.75	0	0	0	0	0	0	0	0	0	0	0	0	0	0	0	0	0	0	0	0	0	0	0	0	0	0	0	0	0	0	0	0	0	0	0	0	0	0	0	0	0	0	0	0	0	0
AYGZv1_200072	UDP-N-acetylmuramoyl-L-alanyl-D-glutamate--2,6-diaminopimelate ligase	No	1442.75	0	0	0	0	0	0	0	0	0	0	0	0	0	0	0	0	0	0	0	0	0	0	0	0	0	0	0	0	0	0	0	0	0	0	0	0	0	0	0	0	0	0	0	0	0	0
AYGZv1_200073	putative Mur ligase middle domain protein	No	1442.75	0	0	0	0	0	0	0	0	0	0	0	0	0	0	0	0	0	0	0	0	0	0	0	0	0	0	0	0	0	0	0	0	0	0	0	0	0	0	0	0	0	0	0	0	0	0
AYGZv1_200074	phospho-N-acetylmuramoyl-pentapeptide transferase	No	1442.75	0	0	0	0	0	0	0	0	0	0	0	0	0	0	0	0	0	0	0	0	0	0	0	0	0	0	0	0	0	0	0	0	0	0	0	0	0	0	0	0	0	0	0	0	0	0
AYGZv1_200075	UDP-N-acetylmuramoylalanine--D-glutamate ligase	No	1442.75	0	0	0	0	0	0	0	0	0	0	0	0	0	0	0	0	0	0	0	0	0	0	0	0	0	0	0	0	0	0	0	0	0	0	0	0	0	0	0	0	0	0	0	0	0	0
AYGZv1_200076	Cell division protein FtsW	No	1442.75	0	0	0	0	0	0	0	0	0	0	0	0	0	0	0	0	0	0	0	0	0	0	0	0	0	0	0	0	0	0	0	0	0	0	0	0	0	0	0	0	0	0	0	0	0	0
AYGZv1_200077	UDP-N-acetylglucosamine--N-acetylmuramyl-(pentapeptide) pyrophosphoryl-undecaprenol N-acetylglucosamine transferase	No	1442.75	0	0	0	0	0	0	0	0	0	0	0	0	0	0	0	0	0	0	0	0	0	0	0	0	0	0	0	0	0	0	0	0	0	0	0	0	0	0	0	0	0	0	0	0	0	0
AYGZv1_200078	UDP-N-acetylmuramate--alanine ligase	No	1442.75	0	0	0	0	0	0	0	0	0	0	0	0	0	0	0	0	0	0	0	0	0	0	0	0	0	0	0	0	0	0	0	0	0	0	0	0	0	0	0	0	0	0	0	0	0	0
AYGZv1_200079	D-alanine:D-alanine ligase	No	1442.75	0	0	0	0	0	0	0	0	0	0	0	0	0	0	0	0	0	0	0	0	0	0	0	0	0	0	0	0	0	0	0	0	0	0	0	0	0	0	0	0	0	0	0	0	0	0
AYGZv1_200080	conserved exported protein of unknown function	No	1442.75	0	0	0	0	0	0	0	0	0	0	0	0	0	0	0	0	0	0	0	0	0	0	0	0	0	0	0	0	0	0	0	0	0	0	0	0	0	0	0	0	0	0	0	0	0	0
AYGZv1_200081	Cell division protein FtsA	No	1442.75	0	0	0	0	0	0	0	0	0	0	0	0	0	0	0	0	0	0	0	0	0	0	0	0	0	0	0	0	0	0	0	0	0	0	0	0	0	0	0	0	0	0	0	0	0	0
AYGZv1_200082	GTP-binding tubulin-like cell division protein	No	1442.75	0	0	0	0	0	0	0	0	0	0	0	0	0	0	0	0	0	0	0	0	0	0	0	0	0	0	0	0	0	0	0	0	0	0	0	0	0	0	0	0	0	0	0	0	0	0
AYGZv1_200083	Glycosyl transferase	No	1442.75	0	0	0	0	0	0	0	0	0	0	0	0	0	0	0	0	0	0	0	0	0	0	0	0	0	0	0	0	0	0	0	0	0	0	0	0	0	0	0	0	0	0	0	0	0	0
AYGZv1_200084	conserved membrane protein of unknown function	No	1442.75	0	0	0	0	0	0	0	0	0	0	0	0	0	0	0	0	0	0	0	0	0	0	0	0	0	0	0	0	0	0	0	0	0	0	0	0	0	0	0	0	0	0	0	0	0	0
AYGZv1_200085	exported protein of unknown function	No	1442.75	0	0	0	0	0	0	0	0	0	0	0	0	0	0	0	0	0	0	0	0	0	0	0	0	0	0	0	0	0	0	0	0	0	0	0	0	0	0	0	0	0	0	0	0	0	0
AYGZv1_200086	Amidophosphoribosyltransferase 2, chloroplastic	No	1442.75	0	0	0	0	0	0	0	0	0	0	0	0	0	0	0	0	0	0	0	0	0	0	0	0	0	0	0	0	0	0	0	0	0	0	0	0	0	0	0	0	0	0	0	0	0	0
AYGZv1_200087	conserved membrane protein of unknown function	No	1442.75	0	0	0	0	0	0	0	0	0	0	0	0	0	0	0	0	0	0	0	0	0	0	0	0	0	0	0	0	0	0	0	0	0	0	0	0	0	0	0	0	0	0	0	0	0	0
AYGZv1_200088	RNA polymerase sigma factor	No	1442.75	0	0	0	0	0	0	0	0	0	0	0	0	0	0	0	0	0	0	0	0	0	0	0	0	0	0	0	0	0	0	0	0	0	0	0	0	0	0	0	0	0	0	0	0	0	0
AYGZv1_200089	putative transmembrane anti-sigma factor	No	1442.75	0	0	0	0	0	0	0	0	0	0	0	0	0	0	0	0	0	0	0	0	0	0	0	0	0	0	0	0	0	0	0	0	0	0	0	0	0	0	0	0	0	0	0	0	0	0
AYGZv1_200090	exported protein of unknown function	No	1442.75	0	0	0	0	0	0	0	0	0	0	0	0	0	0	0	0	0	0	0	0	0	0	0	0	0	0	0	0	0	0	0	0	0	0	0	0	0	0	0	0	0	0	0	0	0	0
AYGZv1_200091	putative periplasmic serine endoprotease DegP-like	No	1442.75	0	0	0	0	0	0	0	0	0	0	0	0	0	0	0	0	0	0	0	0	0	0	0	0	0	0	0	0	0	0	0	0	0	0	0	0	0	0	0	0	0	0	0	0	0	0
AYGZv1_200092	protein of unknown function	No	1442.75	0	0	0	0	0	0	0	0	0	0	0	0	0	0	0	0	0	0	0	0	0	0	0	0	0	0	0	0	0	0	0	0	0	0	0	0	0	0	0	0	0	0	0	0	0	0
AYGZv1_200093	protein of unknown function	No	1442.75	0	0	0	0	0	0	0	0	0	0	0	0	0	0	0	0	0	0	0	0	0	0	0	0	0	0	0	0	0	0	0	0	0	0	0	0	0	0	0	0	0	0	0	0	0	0
AYGZv1_200094	membrane protein of unknown function	No	1442.75	0	0	0	0	0	0	0	0	0	0	0	0	0	0	0	0	0	0	0	0	0	0	0	0	0	0	0	0	0	0	0	0	0	0	0	0	0	0	0	0	0	0	0	0	0	0
AYGZv1_200095	exported protein of unknown function	No	1442.75	0	0	0	0	0	0	0	0	0	0	0	0	0	0	0	0	0	0	0	0	0	0	0	0	0	0	0	0	0	0	0	0	0	0	0	0	0	0	0	0	0	0	0	0	0	0
AYGZv1_200096	Acriflavin resistance protein	No	1442.75	0	0	0	0	0	0	0	0	0	0	0	0	0	0	0	0	0	0	0	0	0	0	0	0	0	0	0	0	0	0	0	0	0	0	0	0	0	0	0	0	0	0	0	0	0	0
AYGZv1_200097	Nitroreductase	No	1442.75	0	0	0	0	0	0	0	0	0	0	0	0	0	0	0	0	0	0	0	0	0	0	0	0	0	0	0	0	0	0	0	0	0	0	0	0	0	0	0	0	0	0	0	0	0	0
AYGZv1_200098	glutamate dehydrogenase, NADP-specific	No	1442.75	0	0	0	0	0	0	0	0	0	0	0	0	0	0	0	0	0	0	0	0	0	0	0	0	0	0	0	0	0	0	0	0	0	0	0	0	0	0	0	0	0	0	0	0	0	0
AYGZv1_200099	conserved membrane protein of unknown function	No	1442.75	0	0	0	0	0	0	0	0	0	0	0	0	0	0	0	0	0	0	0	0	0	0	0	0	0	0	0	0	0	0	0	0	0	0	0	0	0	0	0	0	0	0	0	0	0	0
AYGZv1_200100	exported protein of unknown function	No	1442.75	0	0	0	0	0	0	0	0	0	0	0	0	0	0	0	0	0	0	0	0	0	0	0	0	0	0	0	0	0	0	0	0	0	0	0	0	0	0	0	0	0	0	0	0	0	0
AYGZv1_200101	exported protein of unknown function	No	1442.75	0	0	0	0	0	0	0	0	0	0	0	0	0	0	0	0	0	0	0	0	0	0	0	0	0	0	0	0	0	0	0	0	0	0	0	0	0	0	0	0	0	0	0	0	0	0
AYGZv1_200102	protein of unknown function	No	1442.75	0	0	0	0	0	0	0	0	0	0	0	0	0	0	0	0	0	0	0	0	0	0	0	0	0	0	0	0	0	0	0	0	0	0	0	0	0	0	0	0	0	0	0	0	0	0
AYGZv1_200103	protein of unknown function	No	1442.75	0	0	0	0	0	0	0	0	0	0	0	0	0	0	0	0	0	0	0	0	0	0	0	0	0	0	0	0	0	0	0	0	0	0	0	0	0	0	0	0	0	0	0	0	0	0
AYGZv1_200104	putative Lipoprotein	No	1442.75	0	0	0	0	0	0	0	0	0	0	0	0	0	0	0	0	0	0	0	0	0	0	0	0	0	0	0	0	0	0	0	0	0	0	0	0	0	0	0	0	0	0	0	0	0	0
AYGZv1_200105	MazG family protein	No	1442.75	0	0	0	0	0	0	0	0	0	0	0	0	0	0	0	0	0	0	0	0	0	0	0	0	0	0	0	0	0	0	0	0	0	0	0	0	0	0	0	0	0	0	0	0	0	0
AYGZv1_200106	protein of unknown function	No	1442.75	0	0	0	0	0	0	0	0	0	0	0	0	0	0	0	0	0	0	0	0	0	0	0	0	0	0	0	0	0	0	0	0	0	0	0	0	0	0	0	0	0	0	0	0	0	0
AYGZv1_200107	conserved protein of unknown function	No	1442.75	0	0	0	0	0	0	0	0	0	0	0	0	0	0	0	0	0	0	0	0	0	0	0	0	0	0	0	0	0	0	0	0	0	0	0	0	0	0	0	0	0	0	0	0	0	0
AYGZv1_200108	5'-nucleotidase SurE	No	1442.75	0	0	0	0	0	0	0	0	0	0	0	0	0	0	0	0	0	0	0	0	0	0	0	0	0	0	0	0	0	0	0	0	0	0	0	0	0	0	0	0	0	0	0	0	0	0
AYGZv1_200109	conserved exported protein of unknown function	No	1442.75	0	0	0	0	0	0	0	0	0	0	0	0	0	0	0	0	0	0	0	0	0	0	0	0	0	0	0	0	0	0	0	0	0	0	0	0	0	0	0	0	0	0	0	0	0	0
AYGZv1_200110	MotA/TolQ/ExbB proton channel	No	1442.75	0	0	0	0	0	0	0	0	0	0	0	0	0	0	0	0	0	0	0	0	0	0	0	0	0	0	0	0	0	0	0	0	0	0	0	0	0	0	0	0	0	0	0	0	0	0
AYGZv1_200111	Biopolymer transport protein ExbD/TolR	No	1442.75	0	0	0	0	0	0	0	0	0	0	0	0	0	0	0	0	0	0	0	0	0	0	0	0	0	0	0	0	0	0	0	0	0	0	0	0	0	0	0	0	0	0	0	0	0	0
AYGZv1_200112	conserved exported protein of unknown function	No	1442.75	0	0	0	0	0	0	0	0	0	0	0	0	0	0	0	0	0	0	0	0	0	0	0	0	0	0	0	0	0	0	0	0	0	0	0	0	0	0	0	0	0	0	0	0	0	0
AYGZv1_200113	Bifunctional enzyme phosphoribosylformylglycinamidine (FGAM) synthase (Synthetase domain/glutamine amidotransferase domain)	No	1442.75	0	0	0	0	0	0	0	0	0	0	0	0	0	0	0	0	0	0	0	0	0	0	0	0	0	0	0	0	0	0	0	0	0	0	0	0	0	0	0	0	0	0	0	0	0	0
AYGZv1_200114	putative 2-nitropropane dioxygenase	No	1442.75	0	0	0	0	0	0	0	0	0	0	0	0	0	0	0	0	0	0	0	0	0	0	0	0	0	0	0	0	0	0	0	0	0	0	0	0	0	0	0	0	0	0	0	0	0	0
AYGZv1_200115	leucine/isoleucine/valine transporter subunit	No	1442.75	0	0	0	0	0	0	0	0	0	0	0	0	0	0	0	0	0	0	0	0	0	0	0	0	0	0	0	0	0	0	0	0	0	0	0	0	0	0	0	0	0	0	0	0	0	0
AYGZv1_200116	Branched-chain amino acid ABC transporter, permease	No	1442.75	0	0	0	0	0	0	0	0	0	0	0	0	0	0	0	0	0	0	0	0	0	0	0	0	0	0	0	0	0	0	0	0	0	0	0	0	0	0	0	0	0	0	0	0	0	0
AYGZv1_200117	leucine/isoleucine/valine transporter subunit	No	1442.75	0	0	0	0	0	0	0	0	0	0	0	0	0	0	0	0	0	0	0	0	0	0	0	0	0	0	0	0	0	0	0	0	0	0	0	0	0	0	0	0	0	0	0	0	0	0
AYGZv1_200118	leucine/isoleucine/valine transporter subunit	No	1442.75	0	0	0	0	0	0	0	0	0	0	0	0	0	0	0	0	0	0	0	0	0	0	0	0	0	0	0	0	0	0	0	0	0	0	0	0	0	0	0	0	0	0	0	0	0	0
AYGZv1_200119	exported protein of unknown function	No	1442.75	0	0	0	0	0	0	0	0	0	0	0	0	0	0	0	0	0	0	0	0	0	0	0	0	0	0	0	0	0	0	0	0	0	0	0	0	0	0	0	0	0	0	0	0	0	0
AYGZv1_200120	transposase	No	1442.75	0	0	0	0	0	0	0	0	0	0	0	0	0	0	0	0	0	0	0	0	0	0	0	0	0	0	0	0	0	0	0	0	0	0	0	0	0	0	0	0	0	0	0	0	0	0
AYGZv1_200121	conserved protein of unknown function	No	1442.75	0	0	0	0	0	0	0	0	0	0	0	0	0	0	0	0	0	0	0	0	0	0	0	0	0	0	0	0	0	0	0	0	0	0	0	0	0	0	0	0	0	0	0	0	0	0
AYGZv1_200122	Methylglyoxal synthase	No	1442.75	0	0	0	0	0	0	0	0	0	0	0	0	0	0	0	0	0	0	0	0	0	0	0	0	0	0	0	0	0	0	0	0	0	0	0	0	0	0	0	0	0	0	0	0	0	0
AYGZv1_200123	exported protein of unknown function	No	1442.75	0	0	0	0	0	0	0	0	0	0	0	0	0	0	0	0	0	0	0	0	0	0	0	0	0	0	0	0	0	0	0	0	0	0	0	0	0	0	0	0	0	0	0	0	0	0
AYGZv1_200124	membrane protein of unknown function	No	1442.75	0	0	0	0	0	0	0	0	0	0	0	0	0	0	0	0	0	0	0	0	0	0	0	0	0	0	0	0	0	0	0	0	0	0	0	0	0	0	0	0	0	0	0	0	0	0
AYGZv1_200125	conserved membrane protein of unknown function	No	1442.75	0	0	0	0	0	0	0	0	0	0	0	0	0	0	0	0	0	0	0	0	0	0	0	0	0	0	0	0	0	0	0	0	0	0	0	0	0	0	0	0	0	0	0	0	0	0
AYGZv1_200126	Glycosyl transferase, family 9	No	1442.75	0	0	0	0	0	0	0	0	0	0	0	0	0	0	0	0	0	0	0	0	0	0	0	0	0	0	0	0	0	0	0	0	0	0	0	0	0	0	0	0	0	0	0	0	0	0
AYGZv1_200127	putative Dolichyl-phosphate-mannose-protein mannosyltransferase	No	1442.75	0	0	0	0	0	0	0	0	0	0	0	0	0	0	0	0	0	0	0	0	0	0	0	0	0	0	0	0	0	0	0	0	0	0	0	0	0	0	0	0	0	0	0	0	0	0
AYGZv1_200128	putative ComEC/Rec2-related protein	No	1442.75	0	0	0	0	0	0	0	0	0	0	0	0	0	0	0	0	0	0	0	0	0	0	0	0	0	0	0	0	0	0	0	0	0	0	0	0	0	0	0	0	0	0	0	0	0	0
AYGZv1_200129	conserved protein of unknown function	No	1442.75	0	0	0	0	0	0	0	0	0	0	0	0	0	0	0	0	0	0	0	0	0	0	0	0	0	0	0	0	0	0	0	0	0	0	0	0	0	0	0	0	0	0	0	0	0	0
AYGZv1_200130	NLPA lipoprotein	No	1442.75	0	0	0	0	0	0	0	0	0	0	0	0	0	0	0	0	0	0	0	0	0	0	0	0	0	0	0	0	0	0	0	0	0	0	0	0	0	0	0	0	0	0	0	0	0	0
AYGZv1_200131	DL-methionine transporter subunit	No	1442.75	0	0	0	0	0	0	0	0	0	0	0	0	0	0	0	0	0	0	0	0	0	0	0	0	0	0	0	0	0	0	0	0	0	0	0	0	0	0	0	0	0	0	0	0	0	0
AYGZv1_200132	ABC transporter, ATP-binding protein	No	1442.75	0	0	0	0	0	0	0	0	0	0	0	0	0	0	0	0	0	0	0	0	0	0	0	0	0	0	0	0	0	0	0	0	0	0	0	0	0	0	0	0	0	0	0	0	0	0
AYGZv1_200133	molybdate transporter subunit	No	1442.75	0	0	0	0	0	0	0	0	0	0	0	0	0	0	0	0	0	0	0	0	0	0	0	0	0	0	0	0	0	0	0	0	0	0	0	0	0	0	0	0	0	0	0	0	0	0
AYGZv1_200134	protein of unknown function	No	1442.75	0	0	0	0	0	0	0	0	0	0	0	0	0	0	0	0	0	0	0	0	0	0	0	0	0	0	0	0	0	0	0	0	0	0	0	0	0	0	0	0	0	0	0	0	0	0
AYGZv1_200135	molybdate transporter subunit	No	1442.75	0	0	0	0	0	0	0	0	0	0	0	0	0	0	0	0	0	0	0	0	0	0	0	0	0	0	0	0	0	0	0	0	0	0	0	0	0	0	0	0	0	0	0	0	0	0
AYGZv1_200136	Molybdenum import ATP-binding protein ModC	No	1442.75	0	0	0	0	0	0	0	0	0	0	0	0	0	0	0	0	0	0	0	0	0	0	0	0	0	0	0	0	0	0	0	0	0	0	0	0	0	0	0	0	0	0	0	0	0	0
AYGZv1_20014	transposase	No	1442.75	0	0	0	0	0	0	0	0	0	0	0	0	0	0	0	0	0	0	0	0	0	0	0	0	0	0	0	0	0	0	0	0	0	0	0	0	0	0	0	0	0	0	0	0	0	0
AYGZv1_210001	putative PAS domain protein	No	1442.75	0	0	0	0	0	0	0	0	0	0	0	0	0	0	0	0	0	0	0	0	0	0	0	0	0	0	0	0	0	0	0	0	0	0	0	0	0	0	0	0	0	0	0	0	0	0
AYGZv1_210002	Riboflavin biosynthesis protein RibBA [Includes: 3,4-dihydroxy-2-butanone 4-phosphate synthase	No	1442.75	0	0	0	0	0	0	0	0	0	0	0	0	0	0	0	0	0	0	0	0	0	0	0	0	0	0	0	0	0	0	0	0	0	0	0	0	0	0	0	0	0	0	0	0	0	0
AYGZv1_210003	protein of unknown function	No	1442.75	0	0	0	0	0	0	0	0	0	0	0	0	0	0	0	0	0	0	0	0	0	0	0	0	0	0	0	0	0	0	0	0	0	0	0	0	0	0	0	0	0	0	0	0	0	0
AYGZv1_210004	protein of unknown function	No	1442.75	0	0	0	0	0	0	0	0	0	0	0	0	0	0	0	0	0	0	0	0	0	0	0	0	0	0	0	0	0	0	0	0	0	0	0	0	0	0	0	0	0	0	0	0	0	0
AYGZv1_210005	Flagellar hook capping protein (modular protein)	No	1442.75	0	0	0	0	0	0	0	0	0	0	0	0	0	0	0	0	0	0	0	0	0	0	0	0	0	0	0	0	0	0	0	0	0	0	0	0	0	0	0	0	0	0	0	0	0	0
AYGZv1_210006	protein of unknown function	No	1442.75	0	0	0	0	0	0	0	0	0	0	0	0	0	0	0	0	0	0	0	0	0	0	0	0	0	0	0	0	0	0	0	0	0	0	0	0	0	0	0	0	0	0	0	0	0	0
AYGZv1_210007	protein of unknown function	No	1442.75	0	0	0	0	0	0	0	0	0	0	0	0	0	0	0	0	0	0	0	0	0	0	0	0	0	0	0	0	0	0	0	0	0	0	0	0	0	0	0	0	0	0	0	0	0	0
AYGZv1_210008	protein of unknown function	No	1442.75	0	0	0	0	0	0	0	0	0	0	0	0	0	0	0	0	0	0	0	0	0	0	0	0	0	0	0	0	0	0	0	0	0	0	0	0	0	0	0	0	0	0	0	0	0	0
AYGZv1_210009	4Fe-4S ferredoxin iron-sulfur binding domain protein	No	1442.75	0	0	0	0	0	0	0	0	0	0	0	0	0	0	0	0	0	0	0	0	0	0	0	0	0	0	0	0	0	0	0	0	0	0	0	0	0	0	0	0	0	0	0	0	0	0
AYGZv1_210010	protein of unknown function	No	1442.75	0	0	0	0	0	0	0	0	0	0	0	0	0	0	0	0	0	0	0	0	0	0	0	0	0	0	0	0	0	0	0	0	0	0	0	0	0	0	0	0	0	0	0	0	0	0
AYGZv1_210011	exported protein of unknown function	No	1442.75	0	0	0	0	0	0	0	0	0	0	0	0	0	0	0	0	0	0	0	0	0	0	0	0	0	0	0	0	0	0	0	0	0	0	0	0	0	0	0	0	0	0	0	0	0	0
AYGZv1_210012	conserved exported protein of unknown function	No	1442.75	0	0	0	0	0	0	0	0	0	0	0	0	0	0	0	0	0	0	0	0	0	0	0	0	0	0	0	0	0	0	0	0	0	0	0	0	0	0	0	0	0	0	0	0	0	0
AYGZv1_210013	conserved exported protein of unknown function	No	1442.75	0	0	0	0	0	0	0	0	0	0	0	0	0	0	0	0	0	0	0	0	0	0	0	0	0	0	0	0	0	0	0	0	0	0	0	0	0	0	0	0	0	0	0	0	0	0
AYGZv1_210014	Major exported protein	No	1442.75	0	0	0	0	0	0	0	0	0	0	0	0	0	0	0	0	0	0	0	0	0	0	0	0	0	0	0	0	0	0	0	0	0	0	0	0	0	0	0	0	0	0	0	0	0	0
AYGZv1_210015	conserved protein of unknown function	No	1442.75	0	0	0	0	0	0	0	0	0	0	0	0	0	0	0	0	0	0	0	0	0	0	0	0	0	0	0	0	0	0	0	0	0	0	0	0	0	0	0	0	0	0	0	0	0	0
AYGZv1_210016	putative Rhs element Vgr protein	No	1442.75	0	0	0	0	0	0	0	0	0	0	0	0	0	0	0	0	0	0	0	0	0	0	0	0	0	0	0	0	0	0	0	0	0	0	0	0	0	0	0	0	0	0	0	0	0	0
AYGZv1_210017	protein of unknown function	No	1442.75	0	0	0	0	0	0	0	0	0	0	0	0	0	0	0	0	0	0	0	0	0	0	0	0	0	0	0	0	0	0	0	0	0	0	0	0	0	0	0	0	0	0	0	0	0	0
AYGZv1_220001	Type-3 glutamine synthetase	No	1442.75	0	0	0	0	0	0	0	0	0	0	0	0	0	0	0	0	0	0	0	0	0	0	0	0	0	0	0	0	0	0	0	0	0	0	0	0	0	0	0	0	0	0	0	0	0	0
AYGZv1_220002	glutamate synthase, large subunit	No	1442.75	0	0	0	0	0	0	0	0	0	0	0	0	0	0	0	0	0	0	0	0	0	0	0	0	0	0	0	0	0	0	0	0	0	0	0	0	0	0	0	0	0	0	0	0	0	0
AYGZv1_220003	Glutamate synthase [NADPH] small chain	No	1442.75	0	0	0	0	0	0	0	0	0	0	0	0	0	0	0	0	0	0	0	0	0	0	0	0	0	0	0	0	0	0	0	0	0	0	0	0	0	0	0	0	0	0	0	0	0	0
AYGZv1_220004	LL-diaminopimelate aminotransferase	No	1442.75	0	0	0	0	0	0	0	0	0	0	0	0	0	0	0	0	0	0	0	0	0	0	0	0	0	0	0	0	0	0	0	0	0	0	0	0	0	0	0	0	0	0	0	0	0	0
AYGZv1_220005	transposase	No	1442.75	0	0	0	0	0	0	0	0	0	0	0	0	0	0	0	0	0	0	0	0	0	0	0	0	0	0	0	0	0	0	0	0	0	0	0	0	0	0	0	0	0	0	0	0	0	0
AYGZv1_220006	Nitrogen fixation protein AnfA	No	1442.75	0	0	0	0	0	0	0	0	0	0	0	0	0	0	0	0	0	0	0	0	0	0	0	0	0	0	0	0	0	0	0	0	0	0	0	0	0	0	0	0	0	0	0	0	0	0
AYGZv1_220007	Peptidase M23	No	1442.75	0	0	0	0	0	0	0	0	0	0	0	0	0	0	0	0	0	0	0	0	0	0	0	0	0	0	0	0	0	0	0	0	0	0	0	0	0	0	0	0	0	0	0	0	0	0
AYGZv1_220008	conserved membrane protein of unknown function	No	1442.75	0	0	0	0	0	0	0	0	0	0	0	0	0	0	0	0	0	0	0	0	0	0	0	0	0	0	0	0	0	0	0	0	0	0	0	0	0	0	0	0	0	0	0	0	0	0
AYGZv1_220009	DNA repair protein RecN	No	1442.75	0	0	0	0	0	0	0	0	0	0	0	0	0	0	0	0	0	0	0	0	0	0	0	0	0	0	0	0	0	0	0	0	0	0	0	0	0	0	0	0	0	0	0	0	0	0
AYGZv1_220010	putative inorganic polyphosphate/ATP-NAD kinase	No	1442.75	0	0	0	0	0	0	0	0	0	0	0	0	0	0	0	0	0	0	0	0	0	0	0	0	0	0	0	0	0	0	0	0	0	0	0	0	0	0	0	0	0	0	0	0	0	0
AYGZv1_220011	putative rRNA methyltransferase YqxC	No	1442.75	0	0	0	0	0	0	0	0	0	0	0	0	0	0	0	0	0	0	0	0	0	0	0	0	0	0	0	0	0	0	0	0	0	0	0	0	0	0	0	0	0	0	0	0	0	0
AYGZv1_220012	1-deoxyxylulose-5-phosphate synthase, thiamine-requiring, FAD-requiring	No	1442.75	0	0	0	0	0	0	0	0	0	0	0	0	0	0	0	0	0	0	0	0	0	0	0	0	0	0	0	0	0	0	0	0	0	0	0	0	0	0	0	0	0	0	0	0	0	0
AYGZv1_220013	geranyltranstransferase	No	1442.75	0	0	0	0	0	0	0	0	0	0	0	0	0	0	0	0	0	0	0	0	0	0	0	0	0	0	0	0	0	0	0	0	0	0	0	0	0	0	0	0	0	0	0	0	0	0
AYGZv1_220014	Exodeoxyribonuclease 7 small subunit	No	1442.75	0	0	0	0	0	0	0	0	0	0	0	0	0	0	0	0	0	0	0	0	0	0	0	0	0	0	0	0	0	0	0	0	0	0	0	0	0	0	0	0	0	0	0	0	0	0
AYGZv1_220015	putative peroxiredoxin bcp	No	1442.75	0	0	0	0	0	0	0	0	0	0	0	0	0	0	0	0	0	0	0	0	0	0	0	0	0	0	0	0	0	0	0	0	0	0	0	0	0	0	0	0	0	0	0	0	0	0
AYGZv1_220016	Dual-specificity RNA methyltransferase RlmN	No	1442.75	0	0	0	0	0	0	0	0	0	0	0	0	0	0	0	0	0	0	0	0	0	0	0	0	0	0	0	0	0	0	0	0	0	0	0	0	0	0	0	0	0	0	0	0	0	0
AYGZv1_220017	Stage II sporulation protein	No	1442.75	0	0	0	0	0	0	0	0	0	0	0	0	0	0	0	0	0	0	0	0	0	0	0	0	0	0	0	0	0	0	0	0	0	0	0	0	0	0	0	0	0	0	0	0	0	0
AYGZv1_220018	putative Type IV pilus assembly protein PilZ	No	1442.75	0	0	0	0	0	0	0	0	0	0	0	0	0	0	0	0	0	0	0	0	0	0	0	0	0	0	0	0	0	0	0	0	0	0	0	0	0	0	0	0	0	0	0	0	0	0
AYGZv1_220019	Orotate phosphoribosyltransferase	No	1442.75	0	0	0	0	0	0	0	0	0	0	0	0	0	0	0	0	0	0	0	0	0	0	0	0	0	0	0	0	0	0	0	0	0	0	0	0	0	0	0	0	0	0	0	0	0	0
AYGZv1_220020	Orotidine 5'-phosphate decarboxylase	No	1442.75	0	0	0	0	0	0	0	0	0	0	0	0	0	0	0	0	0	0	0	0	0	0	0	0	0	0	0	0	0	0	0	0	0	0	0	0	0	0	0	0	0	0	0	0	0	0
AYGZv1_220021	Electron transport complex, RnfABCDGE type, B subunit	No	1442.75	0	0	0	0	0	0	0	0	0	0	0	0	0	0	0	0	0	0	0	0	0	0	0	0	0	0	0	0	0	0	0	0	0	0	0	0	0	0	0	0	0	0	0	0	0	0
AYGZv1_220022	putative inner membrane subunit of an electron transport system	No	1442.75	0	0	0	0	0	0	0	0	0	0	0	0	0	0	0	0	0	0	0	0	0	0	0	0	0	0	0	0	0	0	0	0	0	0	0	0	0	0	0	0	0	0	0	0	0	0
AYGZv1_220023	putative inner membrane NADH-quinone reductase	No	1442.75	0	0	0	0	0	0	0	0	0	0	0	0	0	0	0	0	0	0	0	0	0	0	0	0	0	0	0	0	0	0	0	0	0	0	0	0	0	0	0	0	0	0	0	0	0	0
AYGZv1_220024	Electron transport complex protein RnfG	No	1442.75	0	0	0	0	0	0	0	0	0	0	0	0	0	0	0	0	0	0	0	0	0	0	0	0	0	0	0	0	0	0	0	0	0	0	0	0	0	0	0	0	0	0	0	0	0	0
AYGZv1_220025	Electron transport complex protein RnfD	No	1442.75	0	0	0	0	0	0	0	0	0	0	0	0	0	0	0	0	0	0	0	0	0	0	0	0	0	0	0	0	0	0	0	0	0	0	0	0	0	0	0	0	0	0	0	0	0	0
AYGZv1_220026	Electron transport complex protein RnfC	No	1442.75	0	0	0	0	0	0	0	0	0	0	0	0	0	0	0	0	0	0	0	0	0	0	0	0	0	0	0	0	0	0	0	0	0	0	0	0	0	0	0	0	0	0	0	0	0	0
AYGZv1_220027	CMP/dCMP deaminase, zinc-binding protein	No	1442.75	0	0	0	0	0	0	0	0	0	0	0	0	0	0	0	0	0	0	0	0	0	0	0	0	0	0	0	0	0	0	0	0	0	0	0	0	0	0	0	0	0	0	0	0	0	0
AYGZv1_220028	serine hydroxymethyltransferase	No	1442.75	0	0	0	0	0	0	0	0	0	0	0	0	0	0	0	0	0	0	0	0	0	0	0	0	0	0	0	0	0	0	0	0	0	0	0	0	0	0	0	0	0	0	0	0	0	0
AYGZv1_220029	ribose 5-phosphate isomerase B/allose 6-phosphate isomerase	No	1442.75	0	0	0	0	0	0	0	0	0	0	0	0	0	0	0	0	0	0	0	0	0	0	0	0	0	0	0	0	0	0	0	0	0	0	0	0	0	0	0	0	0	0	0	0	0	0
AYGZv1_220030	conserved protein of unknown function	No	1442.75	0	0	0	0	0	0	0	0	0	0	0	0	0	0	0	0	0	0	0	0	0	0	0	0	0	0	0	0	0	0	0	0	0	0	0	0	0	0	0	0	0	0	0	0	0	0
AYGZv1_220031	HAD-superfamily hydrolase	No	1442.75	0	0	0	0	0	0	0	0	0	0	0	0	0	0	0	0	0	0	0	0	0	0	0	0	0	0	0	0	0	0	0	0	0	0	0	0	0	0	0	0	0	0	0	0	0	0
AYGZv1_220032	conserved protein of unknown function	No	1442.75	0	0	0	0	0	0	0	0	0	0	0	0	0	0	0	0	0	0	0	0	0	0	0	0	0	0	0	0	0	0	0	0	0	0	0	0	0	0	0	0	0	0	0	0	0	0
AYGZv1_220033	conserved protein of unknown function	No	1442.75	0	0	0	0	0	0	0	0	0	0	0	0	0	0	0	0	0	0	0	0	0	0	0	0	0	0	0	0	0	0	0	0	0	0	0	0	0	0	0	0	0	0	0	0	0	0
AYGZv1_220034	N utilization substance protein B homolog	No	1442.75	0	0	0	0	0	0	0	0	0	0	0	0	0	0	0	0	0	0	0	0	0	0	0	0	0	0	0	0	0	0	0	0	0	0	0	0	0	0	0	0	0	0	0	0	0	0
AYGZv1_220035	riboflavin synthase beta chain	No	1442.75	0	0	0	0	0	0	0	0	0	0	0	0	0	0	0	0	0	0	0	0	0	0	0	0	0	0	0	0	0	0	0	0	0	0	0	0	0	0	0	0	0	0	0	0	0	0
AYGZv1_220036	bifunctional protein [Includes: 3,4-dihydroxy-2-butanone 4-phosphate synthase	No	1442.75	0	0	0	0	0	0	0	0	0	0	0	0	0	0	0	0	0	0	0	0	0	0	0	0	0	0	0	0	0	0	0	0	0	0	0	0	0	0	0	0	0	0	0	0	0	0
AYGZv1_220037	riboflavin synthase alpha chain	No	1442.75	0	0	0	0	0	0	0	0	0	0	0	0	0	0	0	0	0	0	0	0	0	0	0	0	0	0	0	0	0	0	0	0	0	0	0	0	0	0	0	0	0	0	0	0	0	0
AYGZv1_220038	Riboflavin biosynthesis protein RibD [Includes: Diaminohydroxyphosphoribosylaminopyrimidine deaminase	No	1442.75	0	0	0	0	0	0	0	0	0	0	0	0	0	0	0	0	0	0	0	0	0	0	0	0	0	0	0	0	0	0	0	0	0	0	0	0	0	0	0	0	0	0	0	0	0	0
AYGZv1_220039	Glycerol-3-phosphate acyltransferase	No	1442.75	0	0	0	0	0	0	0	0	0	0	0	0	0	0	0	0	0	0	0	0	0	0	0	0	0	0	0	0	0	0	0	0	0	0	0	0	0	0	0	0	0	0	0	0	0	0
AYGZv1_220040	CDP-diacylglycerol/glycerol-3-phosphate3-phospha tidyltransferase	No	1442.75	0	0	0	0	0	0	0	0	0	0	0	0	0	0	0	0	0	0	0	0	0	0	0	0	0	0	0	0	0	0	0	0	0	0	0	0	0	0	0	0	0	0	0	0	0	0
AYGZv1_220041	transcription elongation factor	No	1442.75	0	0	0	0	0	0	0	0	0	0	0	0	0	0	0	0	0	0	0	0	0	0	0	0	0	0	0	0	0	0	0	0	0	0	0	0	0	0	0	0	0	0	0	0	0	0
AYGZv1_220042	putative Exodeoxyribonuclease 7 large subunit	No	1442.75	0	0	0	0	0	0	0	0	0	0	0	0	0	0	0	0	0	0	0	0	0	0	0	0	0	0	0	0	0	0	0	0	0	0	0	0	0	0	0	0	0	0	0	0	0	0
AYGZv1_220043	Septum formation initiator	No	1442.75	0	0	0	0	0	0	0	0	0	0	0	0	0	0	0	0	0	0	0	0	0	0	0	0	0	0	0	0	0	0	0	0	0	0	0	0	0	0	0	0	0	0	0	0	0	0
AYGZv1_220044	tRNA dimethylallyltransferase	No	1442.75	0	0	0	0	0	0	0	0	0	0	0	0	0	0	0	0	0	0	0	0	0	0	0	0	0	0	0	0	0	0	0	0	0	0	0	0	0	0	0	0	0	0	0	0	0	0
AYGZv1_220045	putative DNA mismatch repair protein MutL	No	1442.75	0	0	0	0	0	0	0	0	0	0	0	0	0	0	0	0	0	0	0	0	0	0	0	0	0	0	0	0	0	0	0	0	0	0	0	0	0	0	0	0	0	0	0	0	0	0
AYGZv1_220046	conserved exported protein of unknown function	No	1442.75	0	0	0	0	0	0	0	0	0	0	0	0	0	0	0	0	0	0	0	0	0	0	0	0	0	0	0	0	0	0	0	0	0	0	0	0	0	0	0	0	0	0	0	0	0	0
AYGZv1_220047	exported protein of unknown function	No	1442.75	0	0	0	0	0	0	0	0	0	0	0	0	0	0	0	0	0	0	0	0	0	0	0	0	0	0	0	0	0	0	0	0	0	0	0	0	0	0	0	0	0	0	0	0	0	0
AYGZv1_220048	transposase	No	1442.75	0	0	0	0	0	0	0	0	0	0	0	0	0	0	0	0	0	0	0	0	0	0	0	0	0	0	0	0	0	0	0	0	0	0	0	0	0	0	0	0	0	0	0	0	0	0
AYGZv1_220049	Dehydrogenase	No	1442.75	0	0	0	0	0	0	0	0	0	0	0	0	0	0	0	0	0	0	0	0	0	0	0	0	0	0	0	0	0	0	0	0	0	0	0	0	0	0	0	0	0	0	0	0	0	0
AYGZv1_220050	ABC transporter	No	1442.75	0	0	0	0	0	0	0	0	0	0	0	0	0	0	0	0	0	0	0	0	0	0	0	0	0	0	0	0	0	0	0	0	0	0	0	0	0	0	0	0	0	0	0	0	0	0
AYGZv1_220051	Iron ABC transporter	No	1442.75	0	0	0	0	0	0	0	0	0	0	0	0	0	0	0	0	0	0	0	0	0	0	0	0	0	0	0	0	0	0	0	0	0	0	0	0	0	0	0	0	0	0	0	0	0	0
AYGZv1_220052	Iron ABC transporter	No	1442.75	0	0	0	0	0	0	0	0	0	0	0	0	0	0	0	0	0	0	0	0	0	0	0	0	0	0	0	0	0	0	0	0	0	0	0	0	0	0	0	0	0	0	0	0	0	0
AYGZv1_220053	Guanylate kinase	No	1442.75	0	0	0	0	0	0	0	0	0	0	0	0	0	0	0	0	0	0	0	0	0	0	0	0	0	0	0	0	0	0	0	0	0	0	0	0	0	0	0	0	0	0	0	0	0	0
AYGZv1_220054	DNA-directed RNA polymerase, omega subunit	No	1442.75	0	0	0	0	0	0	0	0	0	0	0	0	0	0	0	0	0	0	0	0	0	0	0	0	0	0	0	0	0	0	0	0	0	0	0	0	0	0	0	0	0	0	0	0	0	0
AYGZv1_220055	6-phosphofructokinase	No	1442.75	0	0	0	0	0	0	0	0	0	0	0	0	0	0	0	0	0	0	0	0	0	0	0	0	0	0	0	0	0	0	0	0	0	0	0	0	0	0	0	0	0	0	0	0	0	0
AYGZv1_220056	protein of unknown function	No	1442.75	0	0	0	0	0	0	0	0	0	0	0	0	0	0	0	0	0	0	0	0	0	0	0	0	0	0	0	0	0	0	0	0	0	0	0	0	0	0	0	0	0	0	0	0	0	0
AYGZv1_220057	conserved membrane protein of unknown function	No	1442.75	0	0	0	0	0	0	0	0	0	0	0	0	0	0	0	0	0	0	0	0	0	0	0	0	0	0	0	0	0	0	0	0	0	0	0	0	0	0	0	0	0	0	0	0	0	0
AYGZv1_220058	conserved protein of unknown function	No	1442.75	0	0	0	0	0	0	0	0	0	0	0	0	0	0	0	0	0	0	0	0	0	0	0	0	0	0	0	0	0	0	0	0	0	0	0	0	0	0	0	0	0	0	0	0	0	0
AYGZv1_220059	Alpha-glucan phosphorylase	No	1442.75	0	0	0	0	0	0	0	0	0	0	0	0	0	0	0	0	0	0	0	0	0	0	0	0	0	0	0	0	0	0	0	0	0	0	0	0	0	0	0	0	0	0	0	0	0	0
AYGZv1_220060	Deoxyuridine 5'-triphosphate nucleotidohydrolase	No	1442.75	0	0	0	0	0	0	0	0	0	0	0	0	0	0	0	0	0	0	0	0	0	0	0	0	0	0	0	0	0	0	0	0	0	0	0	0	0	0	0	0	0	0	0	0	0	0
AYGZv1_220061	conserved exported protein of unknown function	No	1442.75	0	0	0	0	0	0	0	0	0	0	0	0	0	0	0	0	0	0	0	0	0	0	0	0	0	0	0	0	0	0	0	0	0	0	0	0	0	0	0	0	0	0	0	0	0	0
AYGZv1_220062	polynucleotide phosphorylase/polyadenylase	No	1442.75	0	0	0	0	0	0	0	0	0	0	0	0	0	0	0	0	0	0	0	0	0	0	0	0	0	0	0	0	0	0	0	0	0	0	0	0	0	0	0	0	0	0	0	0	0	0
AYGZv1_220063	30S ribosomal subunit protein S15	No	1442.75	0	0	0	0	0	0	0	0	0	0	0	0	0	0	0	0	0	0	0	0	0	0	0	0	0	0	0	0	0	0	0	0	0	0	0	0	0	0	0	0	0	0	0	0	0	0
AYGZv1_220064	putative Eco57I restriction-modification methylase	No	1442.75	0	0	0	0	0	0	0	0	0	0	0	0	0	0	0	0	0	0	0	0	0	0	0	0	0	0	0	0	0	0	0	0	0	0	0	0	0	0	0	0	0	0	0	0	0	0
AYGZv1_220065	protein of unknown function	No	1442.75	0	0	0	0	0	0	0	0	0	0	0	0	0	0	0	0	0	0	0	0	0	0	0	0	0	0	0	0	0	0	0	0	0	0	0	0	0	0	0	0	0	0	0	0	0	0
AYGZv1_220066	protein of unknown function	No	1442.75	0	0	0	0	0	0	0	0	0	0	0	0	0	0	0	0	0	0	0	0	0	0	0	0	0	0	0	0	0	0	0	0	0	0	0	0	0	0	0	0	0	0	0	0	0	0
AYGZv1_220067	Extracellular deoxyribonuclease	No	1442.75	0	0	0	0	0	0	0	0	0	0	0	0	0	0	0	0	0	0	0	0	0	0	0	0	0	0	0	0	0	0	0	0	0	0	0	0	0	0	0	0	0	0	0	0	0	0
AYGZv1_220068	protein of unknown function	No	1442.75	0	0	0	0	0	0	0	0	0	0	0	0	0	0	0	0	0	0	0	0	0	0	0	0	0	0	0	0	0	0	0	0	0	0	0	0	0	0	0	0	0	0	0	0	0	0
AYGZv1_220069	conserved protein of unknown function	No	1442.75	0	0	0	0	0	0	0	0	0	0	0	0	0	0	0	0	0	0	0	0	0	0	0	0	0	0	0	0	0	0	0	0	0	0	0	0	0	0	0	0	0	0	0	0	0	0
AYGZv1_220070	protein of unknown function	No	1442.75	0	0	0	0	0	0	0	0	0	0	0	0	0	0	0	0	0	0	0	0	0	0	0	0	0	0	0	0	0	0	0	0	0	0	0	0	0	0	0	0	0	0	0	0	0	0
AYGZv1_220071	protein of unknown function	No	1442.75	0	0	0	0	0	0	0	0	0	0	0	0	0	0	0	0	0	0	0	0	0	0	0	0	0	0	0	0	0	0	0	0	0	0	0	0	0	0	0	0	0	0	0	0	0	0
AYGZv1_220072	conserved protein of unknown function	No	1442.75	0	0	0	0	0	0	0	0	0	0	0	0	0	0	0	0	0	0	0	0	0	0	0	0	0	0	0	0	0	0	0	0	0	0	0	0	0	0	0	0	0	0	0	0	0	0
AYGZv1_220073	membrane protein of unknown function	No	1442.75	0	0	0	0	0	0	0	0	0	0	0	0	0	0	0	0	0	0	0	0	0	0	0	0	0	0	0	0	0	0	0	0	0	0	0	0	0	0	0	0	0	0	0	0	0	0
AYGZv1_220074	protein of unknown function	No	1442.75	0	0	0	0	0	0	0	0	0	0	0	0	0	0	0	0	0	0	0	0	0	0	0	0	0	0	0	0	0	0	0	0	0	0	0	0	0	0	0	0	0	0	0	0	0	0
AYGZv1_220075	Toxin YoeB	No	1442.75	0	0	0	0	0	0	0	0	0	0	0	0	0	0	0	0	0	0	0	0	0	0	0	0	0	0	0	0	0	0	0	0	0	0	0	0	0	0	0	0	0	0	0	0	0	0
AYGZv1_220076	Addiction module antitoxin, RelB/DinJ family	No	1442.75	0	0	0	0	0	0	0	0	0	0	0	0	0	0	0	0	0	0	0	0	0	0	0	0	0	0	0	0	0	0	0	0	0	0	0	0	0	0	0	0	0	0	0	0	0	0
AYGZv1_220077	conserved protein of unknown function	No	1442.75	0	0	0	0	0	0	0	0	0	0	0	0	0	0	0	0	0	0	0	0	0	0	0	0	0	0	0	0	0	0	0	0	0	0	0	0	0	0	0	0	0	0	0	0	0	0
AYGZv1_220078	putative Ribonuclease H	No	1442.75	0	0	0	0	0	0	0	0	0	0	0	0	0	0	0	0	0	0	0	0	0	0	0	0	0	0	0	0	0	0	0	0	0	0	0	0	0	0	0	0	0	0	0	0	0	0
AYGZv1_220079	protein of unknown function	No	1442.75	0	0	0	0	0	0	0	0	0	0	0	0	0	0	0	0	0	0	0	0	0	0	0	0	0	0	0	0	0	0	0	0	0	0	0	0	0	0	0	0	0	0	0	0	0	0
AYGZv1_220080	conserved protein of unknown function	No	1442.75	0	0	0	0	0	0	0	0	0	0	0	0	0	0	0	0	0	0	0	0	0	0	0	0	0	0	0	0	0	0	0	0	0	0	0	0	0	0	0	0	0	0	0	0	0	0
AYGZv1_220081	putative RES domain protein	No	1442.75	0	0	0	0	0	0	0	0	0	0	0	0	0	0	0	0	0	0	0	0	0	0	0	0	0	0	0	0	0	0	0	0	0	0	0	0	0	0	0	0	0	0	0	0	0	0
AYGZv1_220082	protein of unknown function	No	1442.75	0	0	0	0	0	0	0	0	0	0	0	0	0	0	0	0	0	0	0	0	0	0	0	0	0	0	0	0	0	0	0	0	0	0	0	0	0	0	0	0	0	0	0	0	0	0
AYGZv1_220083	putative phage-associated protein	No	1442.75	0	0	0	0	0	0	0	0	0	0	0	0	0	0	0	0	0	0	0	0	0	0	0	0	0	0	0	0	0	0	0	0	0	0	0	0	0	0	0	0	0	0	0	0	0	0
AYGZv1_220084	protein of unknown function	No	1442.75	0	0	0	0	0	0	0	0	0	0	0	0	0	0	0	0	0	0	0	0	0	0	0	0	0	0	0	0	0	0	0	0	0	0	0	0	0	0	0	0	0	0	0	0	0	0
AYGZv1_220085	protein of unknown function	No	1442.75	0	0	0	0	0	0	0	0	0	0	0	0	0	0	0	0	0	0	0	0	0	0	0	0	0	0	0	0	0	0	0	0	0	0	0	0	0	0	0	0	0	0	0	0	0	0
AYGZv1_220086	conserved protein of unknown function	No	1442.75	0	0	0	0	0	0	0	0	0	0	0	0	0	0	0	0	0	0	0	0	0	0	0	0	0	0	0	0	0	0	0	0	0	0	0	0	0	0	0	0	0	0	0	0	0	0
AYGZv1_220087	conserved protein of unknown function	No	1442.75	0	0	0	0	0	0	0	0	0	0	0	0	0	0	0	0	0	0	0	0	0	0	0	0	0	0	0	0	0	0	0	0	0	0	0	0	0	0	0	0	0	0	0	0	0	0
AYGZv1_220088	protein of unknown function	No	1442.75	0	0	0	0	0	0	0	0	0	0	0	0	0	0	0	0	0	0	0	0	0	0	0	0	0	0	0	0	0	0	0	0	0	0	0	0	0	0	0	0	0	0	0	0	0	0
AYGZv1_220089	protein of unknown function	No	1442.75	0	0	0	0	0	0	0	0	0	0	0	0	0	0	0	0	0	0	0	0	0	0	0	0	0	0	0	0	0	0	0	0	0	0	0	0	0	0	0	0	0	0	0	0	0	0
AYGZv1_220090	protein of unknown function	No	1442.75	0	0	0	0	0	0	0	0	0	0	0	0	0	0	0	0	0	0	0	0	0	0	0	0	0	0	0	0	0	0	0	0	0	0	0	0	0	0	0	0	0	0	0	0	0	0
AYGZv1_220091	protein of unknown function	No	1442.75	0	0	0	0	0	0	0	0	0	0	0	0	0	0	0	0	0	0	0	0	0	0	0	0	0	0	0	0	0	0	0	0	0	0	0	0	0	0	0	0	0	0	0	0	0	0
AYGZv1_220092	protein of unknown function	No	1442.75	0	0	0	0	0	0	0	0	0	0	0	0	0	0	0	0	0	0	0	0	0	0	0	0	0	0	0	0	0	0	0	0	0	0	0	0	0	0	0	0	0	0	0	0	0	0
AYGZv1_220093	putative Ulcer associated adenine specific DNA methyltransferase	No	1442.75	0	0	0	0	0	0	0	0	0	0	0	0	0	0	0	0	0	0	0	0	0	0	0	0	0	0	0	0	0	0	0	0	0	0	0	0	0	0	0	0	0	0	0	0	0	0
AYGZv1_220094	conserved protein of unknown function	No	1442.75	0	0	0	0	0	0	0	0	0	0	0	0	0	0	0	0	0	0	0	0	0	0	0	0	0	0	0	0	0	0	0	0	0	0	0	0	0	0	0	0	0	0	0	0	0	0
AYGZv1_220095	membrane protein of unknown function	No	1442.75	0	0	0	0	0	0	0	0	0	0	0	0	0	0	0	0	0	0	0	0	0	0	0	0	0	0	0	0	0	0	0	0	0	0	0	0	0	0	0	0	0	0	0	0	0	0
AYGZv1_220096	protein of unknown function	No	1442.75	0	0	0	0	0	0	0	0	0	0	0	0	0	0	0	0	0	0	0	0	0	0	0	0	0	0	0	0	0	0	0	0	0	0	0	0	0	0	0	0	0	0	0	0	0	0
AYGZv1_220097	membrane protein of unknown function	No	1442.75	0	0	0	0	0	0	0	0	0	0	0	0	0	0	0	0	0	0	0	0	0	0	0	0	0	0	0	0	0	0	0	0	0	0	0	0	0	0	0	0	0	0	0	0	0	0
AYGZv1_220098	protein of unknown function	No	1442.75	0	0	0	0	0	0	0	0	0	0	0	0	0	0	0	0	0	0	0	0	0	0	0	0	0	0	0	0	0	0	0	0	0	0	0	0	0	0	0	0	0	0	0	0	0	0
AYGZv1_220099	protein of unknown function	No	1442.75	0	0	0	0	0	0	0	0	0	0	0	0	0	0	0	0	0	0	0	0	0	0	0	0	0	0	0	0	0	0	0	0	0	0	0	0	0	0	0	0	0	0	0	0	0	0
AYGZv1_220100	protein of unknown function	No	1442.75	0	0	0	0	0	0	0	0	0	0	0	0	0	0	0	0	0	0	0	0	0	0	0	0	0	0	0	0	0	0	0	0	0	0	0	0	0	0	0	0	0	0	0	0	0	0
AYGZv1_220101	protein of unknown function	No	1442.75	0	0	0	0	0	0	0	0	0	0	0	0	0	0	0	0	0	0	0	0	0	0	0	0	0	0	0	0	0	0	0	0	0	0	0	0	0	0	0	0	0	0	0	0	0	0
AYGZv1_220102	protein of unknown function	No	1442.75	0	0	0	0	0	0	0	0	0	0	0	0	0	0	0	0	0	0	0	0	0	0	0	0	0	0	0	0	0	0	0	0	0	0	0	0	0	0	0	0	0	0	0	0	0	0
AYGZv1_220103	transposase	No	1442.75	0	0	0	0	0	0	0	0	0	0	0	0	0	0	0	0	0	0	0	0	0	0	0	0	0	0	0	0	0	0	0	0	0	0	0	0	0	0	0	0	0	0	0	0	0	0
AYGZv1_220104	protein of unknown function	No	1442.75	0	0	0	0	0	0	0	0	0	0	0	0	0	0	0	0	0	0	0	0	0	0	0	0	0	0	0	0	0	0	0	0	0	0	0	0	0	0	0	0	0	0	0	0	0	0
AYGZv1_220105	protein of unknown function	No	1442.75	0	0	0	0	0	0	0	0	0	0	0	0	0	0	0	0	0	0	0	0	0	0	0	0	0	0	0	0	0	0	0	0	0	0	0	0	0	0	0	0	0	0	0	0	0	0
AYGZv1_220106	Single-stranded DNA-binding protein	No	1442.75	0	0	0	0	0	0	0	0	0	0	0	0	0	0	0	0	0	0	0	0	0	0	0	0	0	0	0	0	0	0	0	0	0	0	0	0	0	0	0	0	0	0	0	0	0	0
AYGZv1_220107	protein of unknown function	No	1442.75	0	0	0	0	0	0	0	0	0	0	0	0	0	0	0	0	0	0	0	0	0	0	0	0	0	0	0	0	0	0	0	0	0	0	0	0	0	0	0	0	0	0	0	0	0	0
AYGZv1_220108	DNA-binding protein, excisionase family (modular protein)	No	1442.75	0	0	0	0	0	0	0	0	0	0	0	0	0	0	0	0	0	0	0	0	0	0	0	0	0	0	0	0	0	0	0	0	0	0	0	0	0	0	0	0	0	0	0	0	0	0
AYGZv1_220109	putative phage repressor	No	1442.75	0	0	0	0	0	0	0	0	0	0	0	0	0	0	0	0	0	0	0	0	0	0	0	0	0	0	0	0	0	0	0	0	0	0	0	0	0	0	0	0	0	0	0	0	0	0
AYGZv1_220110	Ferric uptake regulation protein	No	1442.75	0	0	0	0	0	0	0	0	0	0	0	0	0	0	0	0	0	0	0	0	0	0	0	0	0	0	0	0	0	0	0	0	0	0	0	0	0	0	0	0	0	0	0	0	0	0
[truncated: 286 more rows]
[truncated: 5 more columns]
